# Supplementary material for: Structural and functional investigations of syn-copalyl diphosphate synthase from Oryza sativa
Source: Commun Chem. 2023 Nov 6;6:240. doi: 10.1038/s42004-023-01042-w (PMC10628199; doi:10.1038/s42004-023-01042-w)
Supplement: Supplementary file 4 — Supplementary Data 1 [file 42004_2023_1042_MOESM4_ESM.cif]

data_OsCyc1202308_refine
_cell.volume                      6705738.679
_cell.length_a                    129.702
_cell.length_b                    174.342
_cell.length_c                    296.550
_cell.angle_beta                  90.000
_cell.angle_gamma                 90.000
_cell.angle_alpha                 90.000
_space_group.name_H-M_alt         'P 21 21 21'
_space_group.name_Hall            ' P 2ac 2ab'
_space_group.IT_number            19
_space_group.crystal_system       orthorhombic
_symmetry.Int_Tables_number       19
_symmetry.space_group_name_H-M    'P 21 21 21'
_symmetry.space_group_name_Hall   ' P 2ac 2ab'
_reflns.B_iso_Wilson_estimate     86.54
_refine.ls_percent_reflns_R_free  2.35
_refine.pdbx_overall_phase_error  27.3109
_refine.solvent_model_details     'FLAT BULK SOLVENT MODEL'
_refine.pdbx_ls_cross_valid_method 'FREE R-VALUE'
_refine.pdbx_refine_id            'X-RAY DIFFRACTION'
_refine.ls_R_factor_obs           0.2027
_refine.B_iso_mean                81.33
_refine.ls_number_reflns_R_free   1947
_refine.ls_percent_reflns_obs     96.52
_refine.ls_R_factor_R_work        0.2012
_refine.pdbx_solvent_shrinkage_radii 0.9000
_refine.ls_d_res_high             3.49
_refine.ls_number_reflns_obs      82869
_refine.pdbx_ls_sigma_F           0.00
_refine.ls_number_reflns_R_work   80922
_refine.ls_d_res_low              97.62
_refine.pdbx_stereochemistry_target_values 'GeoStd + Monomer Library + CDL v1.2'
_refine.ls_R_factor_R_free        0.2627
_refine.overall_SU_ML             0.4821
_refine.pdbx_solvent_vdw_probe_radii 1.1100
_exptl.method                     'X-RAY DIFFRACTION'
loop_
  _space_group_symop.id
  _space_group_symop.operation_xyz
   1 x,y,z
   2 x+1/2,-y+1/2,-z
   3 -x,y+1/2,-z+1/2
   4 -x+1/2,-y,z+1/2

loop_
  _software.pdbx_ordinal
  _software.name
  _software.version
  _software.type
  _software.contact_author
  _software.contact_author_email
  _software.location
  _software.classification
  _software.citation_id
  _software.language
   1 phenix.refine 1.17.1_3660 program 'Paul D. Adams' pdadams@lbl.gov https://www.phenix-online.org/ refinement phenix.refine Python/C++
   2 Phenix 1.17.1_3660 program 'Paul D. Adams' pdadams@lbl.gov https://www.phenix-online.org/ refinement phenix Python/C++

loop_
  _citation.id
  _citation.title
  _citation.journal_abbrev
  _citation.journal_volume
  _citation.page_first
  _citation.page_last
  _citation.year
  _citation.journal_id_ASTM
  _citation.journal_id_ISSN
  _citation.journal_id_CSD
   phenix.refine 'Towards automated crystallographic structure refinement with phenix.refine.' 'Acta Crystallogr., Sect. D: Biol. Crystallogr.' 68 352 67 2012 ABCRE6 0907-4449 0766
   phenix 'Macromolecular structure determination using X-rays, neutrons and electrons: recent developments in Phenix' 'Acta Crystallogr., Sect. D: Biol. Crystallogr.' 75 861 877 2019 ABCRE6 0907-4449 0766

loop_
  _refine_ls_restr.pdbx_refine_id
  _refine_ls_restr.type
  _refine_ls_restr.number
  _refine_ls_restr.dev_ideal
  _refine_ls_restr.weight
  _refine_ls_restr.pdbx_restraint_function
   'X-RAY DIFFRACTION' f_bond_d 33178 0.0113 ? ?
   'X-RAY DIFFRACTION' f_angle_d 44880 1.3999 ? ?
   'X-RAY DIFFRACTION' f_chiral_restr 4906 0.0710 ? ?
   'X-RAY DIFFRACTION' f_plane_restr 5757 0.0085 ? ?
   'X-RAY DIFFRACTION' f_dihedral_angle_d 12273 21.0057 ? ?

loop_
  _refine_ls_shell.pdbx_refine_id
  _refine_ls_shell.d_res_high
  _refine_ls_shell.d_res_low
  _refine_ls_shell.number_reflns_R_work
  _refine_ls_shell.R_factor_R_work
  _refine_ls_shell.percent_reflns_obs
  _refine_ls_shell.R_factor_R_free
  _refine_ls_shell.number_reflns_R_free
   'X-RAY DIFFRACTION' 8.42 97.62 6177 0.1548 97.50 0.1958 147
   'X-RAY DIFFRACTION' 6.68 8.42 6070 0.1755 99.58 0.2204 145
   'X-RAY DIFFRACTION' 5.84 6.68 5964 0.2124 98.91 0.2963 142
   'X-RAY DIFFRACTION' 5.30 5.84 5918 0.1993 98.59 0.2749 144
   'X-RAY DIFFRACTION' 4.92 5.30 5882 0.1915 98.03 0.2645 141
   'X-RAY DIFFRACTION' 4.63 4.92 5855 0.1814 98.36 0.2270 138
   'X-RAY DIFFRACTION' 4.40 4.63 5833 0.1857 97.69 0.2542 140
   'X-RAY DIFFRACTION' 4.21 4.40 5804 0.1975 97.54 0.2734 139
   'X-RAY DIFFRACTION' 4.05 4.21 5738 0.2053 97.09 0.2641 138
   'X-RAY DIFFRACTION' 3.91 4.05 5700 0.2244 95.83 0.2602 136
   'X-RAY DIFFRACTION' 3.79 3.91 5617 0.2390 94.65 0.3336 136
   'X-RAY DIFFRACTION' 3.68 3.79 5569 0.2682 94.37 0.3457 135
   'X-RAY DIFFRACTION' 3.58 3.68 5463 0.2874 92.14 0.3583 129
   'X-RAY DIFFRACTION' 3.49 3.58 5332 0.3147 90.68 0.3925 137

loop_
  _struct_asym.id
   A
   B
   C
   D
   E
   F

loop_
  _struct_conf_type.id
  _struct_conf_type.criteria
  _struct_conf_type.reference
   HELX_P ? ?

loop_
  _struct_conf.conf_type_id
  _struct_conf.id
  _struct_conf.pdbx_PDB_helix_id
  _struct_conf.beg_label_comp_id
  _struct_conf.beg_label_asym_id
  _struct_conf.beg_label_seq_id
  _struct_conf.pdbx_beg_PDB_ins_code
  _struct_conf.end_label_comp_id
  _struct_conf.end_label_asym_id
  _struct_conf.end_label_seq_id
  _struct_conf.pdbx_end_PDB_ins_code
  _struct_conf.pdbx_PDB_helix_class
  _struct_conf.details
  _struct_conf.pdbx_PDB_helix_length
   HELX_P 1 1 THR B 82 ? ARG B 92 ? 1 ? 11
   HELX_P 2 2 ALA B 103 ? ALA B 110 ? 1 ? 8
   HELX_P 3 3 PRO B 124 ? GLN B 132 ? 1 ? 9
   HELX_P 4 4 MET B 148 ? SER B 164 ? 1 ? 17
   HELX_P 5 5 THR B 169 ? GLU B 181 ? 1 ? 13
   HELX_P 6 6 PHE B 198 ? ALA B 201 ? 1 ? 4
   HELX_P 7 7 PRO B 203 ? LYS B 210 ? 1 ? 8
   HELX_P 8 8 PRO B 221 ? LEU B 234 ? 1 ? 14
   HELX_P 9 9 ARG B 239 ? LEU B 242 ? 1 ? 4
   HELX_P 10 10 TRP B 261 ? LEU B 267 ? 1 ? 7
   HELX_P 11 11 PRO B 278 ? GLN B 287 ? 1 ? 10
   HELX_P 12 12 GLN B 291 ? PHE B 304 ? 1 ? 14
   HELX_P 13 13 ASP B 315 ? LEU B 329 ? 1 ? 15
   HELX_P 14 14 ILE B 331 ? ARG B 348 ? 5 ? 18
   HELX_P 15 15 ILE B 366 ? LEU B 378 ? 1 ? 13
   HELX_P 16 16 PRO B 385 ? PHE B 391 ? 5 ? 7
   HELX_P 17 17 VAL B 409 ? LEU B 421 ? 1 ? 13
   HELX_P 18 18 GLY B 428 ? ARG B 445 ? 1 ? 18
   HELX_P 19 19 ILE B 460 ? ASP B 469 ? 1 ? 10
   HELX_P 20 20 TRP B 472 ? ALA B 474 ? 5 ? 3
   HELX_P 21 21 PRO B 477 ? ASP B 486 ? 1 ? 10
   HELX_P 22 22 ASP B 509 ? SER B 540 ? 1 ? 32
   HELX_P 23 23 PRO B 550 ? ASN B 564 ? 1 ? 15
   HELX_P 24 24 ASN B 569 ? ARG B 592 ? 5 ? 24
   HELX_P 25 25 ILE B 608 ? LEU B 610 ? 5 ? 3
   HELX_P 26 26 TYR B 617 ? ALA B 634 ? 1 ? 18
   HELX_P 27 27 GLU B 643 ? ILE B 656 ? 1 ? 14
   HELX_P 28 28 ARG B 667 ? ALA B 693 ? 1 ? 27
   HELX_P 29 29 THR B 700 ? LEU B 722 ? 1 ? 23
   HELX_P 30 30 ARG B 730 ? ALA B 747 ? 1 ? 18
   HELX_P 31 31 PRO B 751 ? ILE B 762 ? 1 ? 12
   HELX_P 32 32 THR C 82 ? ARG C 92 ? 1 ? 11
   HELX_P 33 33 ALA C 103 ? VAL C 109 ? 1 ? 7
   HELX_P 34 34 THR C 126 ? GLN C 132 ? 1 ? 7
   HELX_P 35 35 MET C 148 ? TRP C 165 ? 1 ? 18
   HELX_P 36 36 THR C 169 ? ARG C 174 ? 1 ? 6
   HELX_P 37 37 LEU C 176 ? ILE C 179 ? 1 ? 4
   HELX_P 38 38 PHE C 198 ? ALA C 201 ? 1 ? 4
   HELX_P 39 39 PRO C 203 ? MET C 208 ? 1 ? 6
   HELX_P 40 40 ARG C 239 ? LEU C 242 ? 1 ? 4
   HELX_P 41 41 THR C 248 ? HIS C 251 ? 5 ? 4
   HELX_P 42 42 LEU C 265 ? LEU C 267 ? 5 ? 3
   HELX_P 43 43 ALA C 279 ? GLN C 286 ? 1 ? 8
   HELX_P 44 44 GLN C 291 ? LYS C 303 ? 1 ? 13
   HELX_P 45 45 ASP C 315 ? ARG C 328 ? 1 ? 14
   HELX_P 46 46 ILE C 331 ? ARG C 348 ? 5 ? 18
   HELX_P 47 47 ILE C 366 ? LEU C 378 ? 1 ? 13
   HELX_P 48 48 PRO C 385 ? PHE C 391 ? 5 ? 7
   HELX_P 49 49 VAL C 409 ? GLN C 420 ? 1 ? 12
   HELX_P 50 50 GLY C 428 ? GLN C 442 ? 1 ? 15
   HELX_P 51 51 ILE C 460 ? ASP C 469 ? 1 ? 10
   HELX_P 52 52 PRO C 477 ? ASP C 486 ? 1 ? 10
   HELX_P 53 53 GLY C 490 ? GLY C 492 ? 5 ? 3
   HELX_P 54 54 LEU C 510 ? SER C 540 ? 1 ? 31
   HELX_P 55 55 GLN C 551 ? SER C 562 ? 1 ? 12
   HELX_P 56 56 ALA C 571 ? ILE C 594 ? 1 ? 24
   HELX_P 57 57 PRO C 597 ? ASN C 599 ? 5 ? 3
   HELX_P 58 58 GLU C 605 ? LEU C 610 ? 5 ? 6
   HELX_P 59 59 TYR C 617 ? ALA C 634 ? 1 ? 18
   HELX_P 60 60 GLU C 643 ? PHE C 657 ? 1 ? 15
   HELX_P 61 61 ARG C 667 ? ARG C 690 ? 1 ? 24
   HELX_P 62 62 ALA C 693 ? ASN C 696 ? 5 ? 4
   HELX_P 63 63 VAL C 703 ? LEU C 722 ? 5 ? 20
   HELX_P 64 64 ARG C 730 ? ALA C 747 ? 1 ? 18
   HELX_P 65 65 PRO C 751 ? ILE C 762 ? 1 ? 12
   HELX_P 66 66 THR E 81 ? ARG E 92 ? 1 ? 12
   HELX_P 67 67 ALA E 103 ? ALA E 110 ? 1 ? 8
   HELX_P 68 68 PRO E 124 ? GLN E 132 ? 1 ? 9
   HELX_P 69 69 MET E 148 ? TRP E 165 ? 1 ? 18
   HELX_P 70 70 THR E 169 ? HIS E 188 ? 1 ? 20
   HELX_P 71 71 PHE E 198 ? LYS E 210 ? 1 ? 13
   HELX_P 72 72 PRO E 221 ? LYS E 236 ? 1 ? 16
   HELX_P 73 73 LEU E 253 ? GLY E 255 ? 5 ? 3
   HELX_P 74 74 LEU E 265 ? LEU E 267 ? 5 ? 3
   HELX_P 75 75 PRO E 278 ? GLN E 286 ? 1 ? 9
   HELX_P 76 76 GLN E 291 ? LYS E 303 ? 1 ? 13
   HELX_P 77 77 TYR E 317 ? ARG E 328 ? 1 ? 12
   HELX_P 78 78 SER E 332 ? ASN E 349 ? 5 ? 18
   HELX_P 79 79 ILE E 366 ? LEU E 378 ? 1 ? 13
   HELX_P 80 80 PRO E 385 ? PHE E 391 ? 5 ? 7
   HELX_P 81 81 THR E 410 ? ALA E 418 ? 1 ? 9
   HELX_P 82 82 GLY E 428 ? ARG E 445 ? 5 ? 18
   HELX_P 83 83 PRO E 461 ? ASP E 469 ? 1 ? 9
   HELX_P 84 84 TRP E 472 ? ALA E 474 ? 5 ? 3
   HELX_P 85 85 PRO E 477 ? ASP E 486 ? 1 ? 10
   HELX_P 86 86 GLY E 490 ? GLY E 492 ? 5 ? 3
   HELX_P 87 87 ASP E 509 ? ARG E 539 ? 1 ? 31
   HELX_P 88 88 GLU E 543 ? PHE E 545 ? 5 ? 3
   HELX_P 89 89 PRO E 550 ? SER E 562 ? 1 ? 13
   HELX_P 90 90 ASN E 569 ? ILE E 594 ? 5 ? 26
   HELX_P 91 91 PRO E 597 ? ASN E 599 ? 5 ? 3
   HELX_P 92 92 GLU E 605 ? LEU E 610 ? 5 ? 6
   HELX_P 93 93 TYR E 617 ? ALA E 634 ? 1 ? 18
   HELX_P 94 94 ILE E 642 ? GLY E 658 ? 5 ? 17
   HELX_P 95 95 ARG E 667 ? GLU E 695 ? 1 ? 29
   HELX_P 96 96 THR E 700 ? LEU E 722 ? 1 ? 23
   HELX_P 97 97 ARG E 730 ? TYR E 748 ? 1 ? 19
   HELX_P 98 98 PRO E 751 ? ILE E 762 ? 1 ? 12
   HELX_P 99 99 THR D 81 ? ARG D 92 ? 1 ? 12
   HELX_P 100 100 ALA D 103 ? ALA D 110 ? 1 ? 8
   HELX_P 101 101 PRO D 124 ? ASN D 133 ? 1 ? 10
   HELX_P 102 102 MET D 148 ? TRP D 165 ? 1 ? 18
   HELX_P 103 103 THR D 169 ? HIS D 188 ? 1 ? 20
   HELX_P 104 104 PHE D 198 ? ALA D 201 ? 1 ? 4
   HELX_P 105 105 PRO D 203 ? LEU D 206 ? 1 ? 4
   HELX_P 106 106 MET D 208 ? ASP D 211 ? 1 ? 4
   HELX_P 107 107 PRO D 221 ? LEU D 234 ? 5 ? 13
   HELX_P 108 108 ARG D 239 ? SER D 244 ? 1 ? 6
   HELX_P 109 109 LEU D 249 ? HIS D 251 ? 5 ? 3
   HELX_P 110 110 TRP D 261 ? LYS D 263 ? 5 ? 3
   HELX_P 111 111 LEU D 265 ? LEU D 267 ? 5 ? 3
   HELX_P 112 112 PRO D 278 ? GLN D 286 ? 1 ? 9
   HELX_P 113 113 GLN D 291 ? LYS D 303 ? 1 ? 13
   HELX_P 114 114 ASP D 315 ? ARG D 328 ? 1 ? 14
   HELX_P 115 115 SER D 332 ? ARG D 348 ? 5 ? 17
   HELX_P 116 116 ILE D 366 ? LEU D 378 ? 1 ? 13
   HELX_P 117 117 PRO D 385 ? PHE D 391 ? 5 ? 7
   HELX_P 118 118 THR D 410 ? LEU D 421 ? 1 ? 12
   HELX_P 119 119 GLY D 428 ? GLN D 442 ? 5 ? 15
   HELX_P 120 120 ILE D 460 ? ASP D 469 ? 1 ? 10
   HELX_P 121 121 TRP D 472 ? ALA D 474 ? 5 ? 3
   HELX_P 122 122 PRO D 477 ? LEU D 485 ? 1 ? 9
   HELX_P 123 123 ASP D 509 ? ARG D 539 ? 1 ? 31
   HELX_P 124 124 PRO D 550 ? ASN D 564 ? 1 ? 15
   HELX_P 125 125 ASN D 569 ? ILE D 594 ? 5 ? 26
   HELX_P 126 126 PRO D 597 ? ASN D 599 ? 5 ? 3
   HELX_P 127 127 GLU D 605 ? LEU D 610 ? 5 ? 6
   HELX_P 128 128 TYR D 617 ? ALA D 634 ? 1 ? 18
   HELX_P 129 129 GLU D 643 ? ILE D 656 ? 1 ? 14
   HELX_P 130 130 ARG D 667 ? GLU D 695 ? 1 ? 29
   HELX_P 131 131 THR D 700 ? LEU D 722 ? 1 ? 23
   HELX_P 132 132 ARG D 730 ? ALA D 747 ? 1 ? 18
   HELX_P 133 133 PRO D 751 ? ILE D 762 ? 1 ? 12
   HELX_P 134 134 THR F 81 ? ARG F 92 ? 1 ? 12
   HELX_P 135 135 ALA F 103 ? ALA F 110 ? 1 ? 8
   HELX_P 136 136 PRO F 124 ? ILE F 130 ? 1 ? 7
   HELX_P 137 137 MET F 148 ? LEU F 162 ? 1 ? 15
   HELX_P 138 138 ASP F 170 ? LEU F 186 ? 1 ? 17
   HELX_P 139 139 PHE F 198 ? ALA F 201 ? 1 ? 4
   HELX_P 140 140 SER F 204 ? LYS F 210 ? 1 ? 7
   HELX_P 141 141 LEU F 223 ? GLU F 229 ? 1 ? 7
   HELX_P 142 142 LEU F 249 ? HIS F 251 ? 5 ? 3
   HELX_P 143 143 TRP F 261 ? LEU F 267 ? 1 ? 7
   HELX_P 144 144 PRO F 278 ? GLN F 287 ? 1 ? 10
   HELX_P 145 145 GLN F 291 ? LYS F 302 ? 1 ? 12
   HELX_P 146 146 TYR F 317 ? ARG F 328 ? 1 ? 12
   HELX_P 147 147 SER F 332 ? ARG F 348 ? 5 ? 17
   HELX_P 148 148 ILE F 366 ? TYR F 379 ? 1 ? 14
   HELX_P 149 149 PRO F 385 ? PHE F 391 ? 5 ? 7
   HELX_P 150 150 THR F 410 ? SER F 419 ? 1 ? 10
   HELX_P 151 151 GLY F 428 ? GLN F 442 ? 1 ? 15
   HELX_P 152 152 ILE F 460 ? ASP F 469 ? 1 ? 10
   HELX_P 153 153 TRP F 472 ? ALA F 474 ? 5 ? 3
   HELX_P 154 154 PRO F 477 ? LEU F 485 ? 1 ? 9
   HELX_P 155 155 GLY F 490 ? GLY F 492 ? 5 ? 3
   HELX_P 156 156 ASP F 509 ? ARG F 539 ? 1 ? 31
   HELX_P 157 157 THR F 552 ? ALA F 563 ? 1 ? 12
   HELX_P 158 158 ASN F 569 ? ARG F 592 ? 5 ? 24
   HELX_P 159 159 GLU F 605 ? ILE F 608 ? 5 ? 4
   HELX_P 160 160 ASP F 615 ? TYR F 617 ? 5 ? 3
   HELX_P 161 161 SER F 620 ? LYS F 635 ? 1 ? 16
   HELX_P 162 162 GLU F 643 ? ILE F 656 ? 1 ? 14
   HELX_P 163 163 ARG F 667 ? ALA F 693 ? 1 ? 27
   HELX_P 164 164 THR F 700 ? LEU F 722 ? 1 ? 23
   HELX_P 165 165 ARG F 730 ? TYR F 748 ? 1 ? 19
   HELX_P 166 166 THR F 753 ? ILE F 762 ? 1 ? 10
   HELX_P 167 167 THR A 80 ? ARG A 92 ? 1 ? 13
   HELX_P 168 168 ALA A 103 ? ALA A 110 ? 1 ? 8
   HELX_P 169 169 PRO A 124 ? ILE A 130 ? 1 ? 7
   HELX_P 170 170 MET A 148 ? LEU A 162 ? 1 ? 15
   HELX_P 171 171 ASP A 170 ? GLU A 173 ? 1 ? 4
   HELX_P 172 172 LEU A 176 ? HIS A 188 ? 1 ? 13
   HELX_P 173 173 PHE A 198 ? ALA A 201 ? 1 ? 4
   HELX_P 174 174 PRO A 203 ? ASP A 211 ? 1 ? 9
   HELX_P 175 175 PRO A 221 ? GLU A 231 ? 1 ? 11
   HELX_P 176 176 LYS A 233 ? ALA A 235 ? 5 ? 3
   HELX_P 177 177 ARG A 239 ? LEU A 242 ? 1 ? 4
   HELX_P 178 178 THR A 248 ? SER A 252 ? 5 ? 5
   HELX_P 179 179 TRP A 261 ? LEU A 267 ? 1 ? 7
   HELX_P 180 180 PRO A 278 ? GLN A 286 ? 1 ? 9
   HELX_P 181 181 PHE A 294 ? LYS A 303 ? 1 ? 10
   HELX_P 182 182 ASP A 315 ? ARG A 328 ? 1 ? 14
   HELX_P 183 183 SER A 332 ? ASN A 349 ? 5 ? 18
   HELX_P 184 184 ILE A 366 ? LEU A 378 ? 1 ? 13
   HELX_P 185 185 PRO A 385 ? PHE A 391 ? 5 ? 7
   HELX_P 186 186 VAL A 409 ? LEU A 421 ? 1 ? 13
   HELX_P 187 187 GLY A 428 ? ARG A 445 ? 5 ? 18
   HELX_P 188 188 PRO A 461 ? ASP A 469 ? 1 ? 9
   HELX_P 189 189 PRO A 477 ? GLN A 487 ? 1 ? 11
   HELX_P 190 190 GLY A 490 ? GLY A 492 ? 5 ? 3
   HELX_P 191 191 ASP A 509 ? SER A 540 ? 1 ? 32
   HELX_P 192 192 LEU A 542 ? PHE A 545 ? 5 ? 4
   HELX_P 193 193 PRO A 550 ? ASN A 564 ? 1 ? 15
   HELX_P 194 194 ASN A 569 ? ARG A 592 ? 5 ? 24
   HELX_P 195 195 PRO A 597 ? ASN A 599 ? 5 ? 3
   HELX_P 196 196 GLU A 605 ? LEU A 610 ? 5 ? 6
   HELX_P 197 197 SER A 618 ? LYS A 635 ? 1 ? 18
   HELX_P 198 198 GLU A 643 ? GLY A 658 ? 1 ? 16
   HELX_P 199 199 ARG A 667 ? ALA A 693 ? 1 ? 27
   HELX_P 200 200 ASP A 711 ? LEU A 722 ? 1 ? 12
   HELX_P 201 201 ARG A 730 ? ALA A 747 ? 1 ? 18
   HELX_P 202 202 PRO A 751 ? ILE A 762 ? 1 ? 12

loop_
  _struct_ncs_dom.id
  _struct_ncs_dom.pdbx_ens_id
  _struct_ncs_dom.details
   1 1 ?
   2 1 ?
   3 1 ?
   4 1 ?
   5 1 ?
   6 1 ?

loop_
  _struct_ncs_dom_lim.pdbx_ens_id
  _struct_ncs_dom_lim.dom_id
  _struct_ncs_dom_lim.beg_auth_asym_id
  _struct_ncs_dom_lim.beg_auth_seq_id
  _struct_ncs_dom_lim.end_auth_asym_id
  _struct_ncs_dom_lim.end_auth_seq_id
  _struct_ncs_dom_lim.selection_details
   1 1 'A' 81 'A' 113 "(chain 'A' and (resid 81 through 113 or resid 124 through 139 or resid 142 through 184 or resid 195 through 209 or resid 221 through 226 or resid 237 through 401 or resid 407 through 452 or resid 457 through 538 or resid 540 through 544 or resid 551 through 694 or resid 696 through 767))"
   1 1 'A' 124 'A' 139 "(chain 'A' and (resid 81 through 113 or resid 124 through 139 or resid 142 through 184 or resid 195 through 209 or resid 221 through 226 or resid 237 through 401 or resid 407 through 452 or resid 457 through 538 or resid 540 through 544 or resid 551 through 694 or resid 696 through 767))"
   1 1 'A' 142 'A' 184 "(chain 'A' and (resid 81 through 113 or resid 124 through 139 or resid 142 through 184 or resid 195 through 209 or resid 221 through 226 or resid 237 through 401 or resid 407 through 452 or resid 457 through 538 or resid 540 through 544 or resid 551 through 694 or resid 696 through 767))"
   1 1 'A' 195 'A' 208 "(chain 'A' and (resid 81 through 113 or resid 124 through 139 or resid 142 through 184 or resid 195 through 209 or resid 221 through 226 or resid 237 through 401 or resid 407 through 452 or resid 457 through 538 or resid 540 through 544 or resid 551 through 694 or resid 696 through 767))"
   1 1 'A' 221 'A' 226 "(chain 'A' and (resid 81 through 113 or resid 124 through 139 or resid 142 through 184 or resid 195 through 209 or resid 221 through 226 or resid 237 through 401 or resid 407 through 452 or resid 457 through 538 or resid 540 through 544 or resid 551 through 694 or resid 696 through 767))"
   1 1 'A' 237 'A' 401 "(chain 'A' and (resid 81 through 113 or resid 124 through 139 or resid 142 through 184 or resid 195 through 209 or resid 221 through 226 or resid 237 through 401 or resid 407 through 452 or resid 457 through 538 or resid 540 through 544 or resid 551 through 694 or resid 696 through 767))"
   1 1 'A' 407 'A' 452 "(chain 'A' and (resid 81 through 113 or resid 124 through 139 or resid 142 through 184 or resid 195 through 209 or resid 221 through 226 or resid 237 through 401 or resid 407 through 452 or resid 457 through 538 or resid 540 through 544 or resid 551 through 694 or resid 696 through 767))"
   1 1 'A' 457 'A' 538 "(chain 'A' and (resid 81 through 113 or resid 124 through 139 or resid 142 through 184 or resid 195 through 209 or resid 221 through 226 or resid 237 through 401 or resid 407 through 452 or resid 457 through 538 or resid 540 through 544 or resid 551 through 694 or resid 696 through 767))"
   1 1 'A' 540 'A' 544 "(chain 'A' and (resid 81 through 113 or resid 124 through 139 or resid 142 through 184 or resid 195 through 209 or resid 221 through 226 or resid 237 through 401 or resid 407 through 452 or resid 457 through 538 or resid 540 through 544 or resid 551 through 694 or resid 696 through 767))"
   1 1 'A' 551 'A' 694 "(chain 'A' and (resid 81 through 113 or resid 124 through 139 or resid 142 through 184 or resid 195 through 209 or resid 221 through 226 or resid 237 through 401 or resid 407 through 452 or resid 457 through 538 or resid 540 through 544 or resid 551 through 694 or resid 696 through 767))"
   1 1 'A' 696 'A' 767 "(chain 'A' and (resid 81 through 113 or resid 124 through 139 or resid 142 through 184 or resid 195 through 209 or resid 221 through 226 or resid 237 through 401 or resid 407 through 452 or resid 457 through 538 or resid 540 through 544 or resid 551 through 694 or resid 696 through 767))"
   1 2 'B' 81 'B' 113 "(chain 'B' and (resid 81 through 113 or resid 124 through 139 or resid 142 through 209 or resid 221 through 226 or resid 237 through 401 or resid 407 through 538 or resid 540 through 544 or resid 551 through 767))"
   1 2 'B' 124 'B' 139 "(chain 'B' and (resid 81 through 113 or resid 124 through 139 or resid 142 through 209 or resid 221 through 226 or resid 237 through 401 or resid 407 through 538 or resid 540 through 544 or resid 551 through 767))"
   1 2 'B' 142 'B' 184 "(chain 'B' and (resid 81 through 113 or resid 124 through 139 or resid 142 through 209 or resid 221 through 226 or resid 237 through 401 or resid 407 through 538 or resid 540 through 544 or resid 551 through 767))"
   1 2 'B' 195 'B' 208 "(chain 'B' and (resid 81 through 113 or resid 124 through 139 or resid 142 through 209 or resid 221 through 226 or resid 237 through 401 or resid 407 through 538 or resid 540 through 544 or resid 551 through 767))"
   1 2 'B' 221 'B' 226 "(chain 'B' and (resid 81 through 113 or resid 124 through 139 or resid 142 through 209 or resid 221 through 226 or resid 237 through 401 or resid 407 through 538 or resid 540 through 544 or resid 551 through 767))"
   1 2 'B' 237 'B' 401 "(chain 'B' and (resid 81 through 113 or resid 124 through 139 or resid 142 through 209 or resid 221 through 226 or resid 237 through 401 or resid 407 through 538 or resid 540 through 544 or resid 551 through 767))"
   1 2 'B' 407 'B' 452 "(chain 'B' and (resid 81 through 113 or resid 124 through 139 or resid 142 through 209 or resid 221 through 226 or resid 237 through 401 or resid 407 through 538 or resid 540 through 544 or resid 551 through 767))"
   1 2 'B' 457 'B' 538 "(chain 'B' and (resid 81 through 113 or resid 124 through 139 or resid 142 through 209 or resid 221 through 226 or resid 237 through 401 or resid 407 through 538 or resid 540 through 544 or resid 551 through 767))"
   1 2 'B' 540 'B' 544 "(chain 'B' and (resid 81 through 113 or resid 124 through 139 or resid 142 through 209 or resid 221 through 226 or resid 237 through 401 or resid 407 through 538 or resid 540 through 544 or resid 551 through 767))"
   1 2 'B' 551 'B' 694 "(chain 'B' and (resid 81 through 113 or resid 124 through 139 or resid 142 through 209 or resid 221 through 226 or resid 237 through 401 or resid 407 through 538 or resid 540 through 544 or resid 551 through 767))"
   1 2 'B' 696 'B' 767 "(chain 'B' and (resid 81 through 113 or resid 124 through 139 or resid 142 through 209 or resid 221 through 226 or resid 237 through 401 or resid 407 through 538 or resid 540 through 544 or resid 551 through 767))"
   1 3 'C' 81 'C' 113 "(chain 'C' and (resid 81 through 184 or resid 195 through 226 or resid 237 through 452 or resid 457 through 538 or resid 540 through 544 or resid 551 through 694 or resid 696 through 767))"
   1 3 'C' 124 'C' 139 "(chain 'C' and (resid 81 through 184 or resid 195 through 226 or resid 237 through 452 or resid 457 through 538 or resid 540 through 544 or resid 551 through 694 or resid 696 through 767))"
   1 3 'C' 142 'C' 184 "(chain 'C' and (resid 81 through 184 or resid 195 through 226 or resid 237 through 452 or resid 457 through 538 or resid 540 through 544 or resid 551 through 694 or resid 696 through 767))"
   1 3 'C' 195 'C' 208 "(chain 'C' and (resid 81 through 184 or resid 195 through 226 or resid 237 through 452 or resid 457 through 538 or resid 540 through 544 or resid 551 through 694 or resid 696 through 767))"
   1 3 'C' 221 'C' 226 "(chain 'C' and (resid 81 through 184 or resid 195 through 226 or resid 237 through 452 or resid 457 through 538 or resid 540 through 544 or resid 551 through 694 or resid 696 through 767))"
   1 3 'C' 237 'C' 401 "(chain 'C' and (resid 81 through 184 or resid 195 through 226 or resid 237 through 452 or resid 457 through 538 or resid 540 through 544 or resid 551 through 694 or resid 696 through 767))"
   1 3 'C' 407 'C' 452 "(chain 'C' and (resid 81 through 184 or resid 195 through 226 or resid 237 through 452 or resid 457 through 538 or resid 540 through 544 or resid 551 through 694 or resid 696 through 767))"
   1 3 'C' 457 'C' 538 "(chain 'C' and (resid 81 through 184 or resid 195 through 226 or resid 237 through 452 or resid 457 through 538 or resid 540 through 544 or resid 551 through 694 or resid 696 through 767))"
   1 3 'C' 540 'C' 544 "(chain 'C' and (resid 81 through 184 or resid 195 through 226 or resid 237 through 452 or resid 457 through 538 or resid 540 through 544 or resid 551 through 694 or resid 696 through 767))"
   1 3 'C' 551 'C' 694 "(chain 'C' and (resid 81 through 184 or resid 195 through 226 or resid 237 through 452 or resid 457 through 538 or resid 540 through 544 or resid 551 through 694 or resid 696 through 767))"
   1 3 'C' 696 'C' 767 "(chain 'C' and (resid 81 through 184 or resid 195 through 226 or resid 237 through 452 or resid 457 through 538 or resid 540 through 544 or resid 551 through 694 or resid 696 through 767))"
   1 4 'D' 81 'D' 113 "(chain 'D' and (resid 81 through 113 or resid 124 through 139 or resid 142 through 184 or resid 195 through 209 or resid 221 through 226 or resid 237 through 401 or resid 407 through 452 or resid 457 through 538 or resid 540 through 544 or resid 551 through 694 or resid 696 through 767))"
   1 4 'D' 124 'D' 139 "(chain 'D' and (resid 81 through 113 or resid 124 through 139 or resid 142 through 184 or resid 195 through 209 or resid 221 through 226 or resid 237 through 401 or resid 407 through 452 or resid 457 through 538 or resid 540 through 544 or resid 551 through 694 or resid 696 through 767))"
   1 4 'D' 142 'D' 184 "(chain 'D' and (resid 81 through 113 or resid 124 through 139 or resid 142 through 184 or resid 195 through 209 or resid 221 through 226 or resid 237 through 401 or resid 407 through 452 or resid 457 through 538 or resid 540 through 544 or resid 551 through 694 or resid 696 through 767))"
   1 4 'D' 195 'D' 208 "(chain 'D' and (resid 81 through 113 or resid 124 through 139 or resid 142 through 184 or resid 195 through 209 or resid 221 through 226 or resid 237 through 401 or resid 407 through 452 or resid 457 through 538 or resid 540 through 544 or resid 551 through 694 or resid 696 through 767))"
   1 4 'D' 221 'D' 226 "(chain 'D' and (resid 81 through 113 or resid 124 through 139 or resid 142 through 184 or resid 195 through 209 or resid 221 through 226 or resid 237 through 401 or resid 407 through 452 or resid 457 through 538 or resid 540 through 544 or resid 551 through 694 or resid 696 through 767))"
   1 4 'D' 237 'D' 401 "(chain 'D' and (resid 81 through 113 or resid 124 through 139 or resid 142 through 184 or resid 195 through 209 or resid 221 through 226 or resid 237 through 401 or resid 407 through 452 or resid 457 through 538 or resid 540 through 544 or resid 551 through 694 or resid 696 through 767))"
   1 4 'D' 407 'D' 452 "(chain 'D' and (resid 81 through 113 or resid 124 through 139 or resid 142 through 184 or resid 195 through 209 or resid 221 through 226 or resid 237 through 401 or resid 407 through 452 or resid 457 through 538 or resid 540 through 544 or resid 551 through 694 or resid 696 through 767))"
   1 4 'D' 457 'D' 538 "(chain 'D' and (resid 81 through 113 or resid 124 through 139 or resid 142 through 184 or resid 195 through 209 or resid 221 through 226 or resid 237 through 401 or resid 407 through 452 or resid 457 through 538 or resid 540 through 544 or resid 551 through 694 or resid 696 through 767))"
   1 4 'D' 540 'D' 544 "(chain 'D' and (resid 81 through 113 or resid 124 through 139 or resid 142 through 184 or resid 195 through 209 or resid 221 through 226 or resid 237 through 401 or resid 407 through 452 or resid 457 through 538 or resid 540 through 544 or resid 551 through 694 or resid 696 through 767))"
   1 4 'D' 551 'D' 694 "(chain 'D' and (resid 81 through 113 or resid 124 through 139 or resid 142 through 184 or resid 195 through 209 or resid 221 through 226 or resid 237 through 401 or resid 407 through 452 or resid 457 through 538 or resid 540 through 544 or resid 551 through 694 or resid 696 through 767))"
   1 4 'D' 696 'D' 767 "(chain 'D' and (resid 81 through 113 or resid 124 through 139 or resid 142 through 184 or resid 195 through 209 or resid 221 through 226 or resid 237 through 401 or resid 407 through 452 or resid 457 through 538 or resid 540 through 544 or resid 551 through 694 or resid 696 through 767))"
   1 5 'E' 81 'E' 113 "(chain 'E' and (resid 81 through 113 or resid 124 through 139 or resid 142 through 184 or resid 195 through 209 or resid 221 through 226 or resid 237 through 401 or resid 407 through 452 or resid 457 through 538 or resid 540 through 544 or resid 551 through 694 or resid 696 through 767))"
   1 5 'E' 124 'E' 139 "(chain 'E' and (resid 81 through 113 or resid 124 through 139 or resid 142 through 184 or resid 195 through 209 or resid 221 through 226 or resid 237 through 401 or resid 407 through 452 or resid 457 through 538 or resid 540 through 544 or resid 551 through 694 or resid 696 through 767))"
   1 5 'E' 142 'E' 184 "(chain 'E' and (resid 81 through 113 or resid 124 through 139 or resid 142 through 184 or resid 195 through 209 or resid 221 through 226 or resid 237 through 401 or resid 407 through 452 or resid 457 through 538 or resid 540 through 544 or resid 551 through 694 or resid 696 through 767))"
   1 5 'E' 195 'E' 208 "(chain 'E' and (resid 81 through 113 or resid 124 through 139 or resid 142 through 184 or resid 195 through 209 or resid 221 through 226 or resid 237 through 401 or resid 407 through 452 or resid 457 through 538 or resid 540 through 544 or resid 551 through 694 or resid 696 through 767))"
   1 5 'E' 221 'E' 226 "(chain 'E' and (resid 81 through 113 or resid 124 through 139 or resid 142 through 184 or resid 195 through 209 or resid 221 through 226 or resid 237 through 401 or resid 407 through 452 or resid 457 through 538 or resid 540 through 544 or resid 551 through 694 or resid 696 through 767))"
   1 5 'E' 237 'E' 401 "(chain 'E' and (resid 81 through 113 or resid 124 through 139 or resid 142 through 184 or resid 195 through 209 or resid 221 through 226 or resid 237 through 401 or resid 407 through 452 or resid 457 through 538 or resid 540 through 544 or resid 551 through 694 or resid 696 through 767))"
   1 5 'E' 407 'E' 452 "(chain 'E' and (resid 81 through 113 or resid 124 through 139 or resid 142 through 184 or resid 195 through 209 or resid 221 through 226 or resid 237 through 401 or resid 407 through 452 or resid 457 through 538 or resid 540 through 544 or resid 551 through 694 or resid 696 through 767))"
   1 5 'E' 457 'E' 538 "(chain 'E' and (resid 81 through 113 or resid 124 through 139 or resid 142 through 184 or resid 195 through 209 or resid 221 through 226 or resid 237 through 401 or resid 407 through 452 or resid 457 through 538 or resid 540 through 544 or resid 551 through 694 or resid 696 through 767))"
   1 5 'E' 540 'E' 544 "(chain 'E' and (resid 81 through 113 or resid 124 through 139 or resid 142 through 184 or resid 195 through 209 or resid 221 through 226 or resid 237 through 401 or resid 407 through 452 or resid 457 through 538 or resid 540 through 544 or resid 551 through 694 or resid 696 through 767))"
   1 5 'E' 551 'E' 694 "(chain 'E' and (resid 81 through 113 or resid 124 through 139 or resid 142 through 184 or resid 195 through 209 or resid 221 through 226 or resid 237 through 401 or resid 407 through 452 or resid 457 through 538 or resid 540 through 544 or resid 551 through 694 or resid 696 through 767))"
   1 5 'E' 696 'E' 767 "(chain 'E' and (resid 81 through 113 or resid 124 through 139 or resid 142 through 184 or resid 195 through 209 or resid 221 through 226 or resid 237 through 401 or resid 407 through 452 or resid 457 through 538 or resid 540 through 544 or resid 551 through 694 or resid 696 through 767))"
   1 6 'F' 81 'F' 113 "(chain 'F' and (resid 81 through 113 or resid 124 through 139 or resid 142 through 184 or resid 195 through 209 or resid 221 through 226 or resid 237 through 401 or resid 407 through 452 or resid 457 through 538 or resid 540 through 694 or resid 696 through 767))"
   1 6 'F' 124 'F' 139 "(chain 'F' and (resid 81 through 113 or resid 124 through 139 or resid 142 through 184 or resid 195 through 209 or resid 221 through 226 or resid 237 through 401 or resid 407 through 452 or resid 457 through 538 or resid 540 through 694 or resid 696 through 767))"
   1 6 'F' 142 'F' 184 "(chain 'F' and (resid 81 through 113 or resid 124 through 139 or resid 142 through 184 or resid 195 through 209 or resid 221 through 226 or resid 237 through 401 or resid 407 through 452 or resid 457 through 538 or resid 540 through 694 or resid 696 through 767))"
   1 6 'F' 195 'F' 208 "(chain 'F' and (resid 81 through 113 or resid 124 through 139 or resid 142 through 184 or resid 195 through 209 or resid 221 through 226 or resid 237 through 401 or resid 407 through 452 or resid 457 through 538 or resid 540 through 694 or resid 696 through 767))"
   1 6 'F' 221 'F' 226 "(chain 'F' and (resid 81 through 113 or resid 124 through 139 or resid 142 through 184 or resid 195 through 209 or resid 221 through 226 or resid 237 through 401 or resid 407 through 452 or resid 457 through 538 or resid 540 through 694 or resid 696 through 767))"
   1 6 'F' 237 'F' 401 "(chain 'F' and (resid 81 through 113 or resid 124 through 139 or resid 142 through 184 or resid 195 through 209 or resid 221 through 226 or resid 237 through 401 or resid 407 through 452 or resid 457 through 538 or resid 540 through 694 or resid 696 through 767))"
   1 6 'F' 407 'F' 452 "(chain 'F' and (resid 81 through 113 or resid 124 through 139 or resid 142 through 184 or resid 195 through 209 or resid 221 through 226 or resid 237 through 401 or resid 407 through 452 or resid 457 through 538 or resid 540 through 694 or resid 696 through 767))"
   1 6 'F' 457 'F' 538 "(chain 'F' and (resid 81 through 113 or resid 124 through 139 or resid 142 through 184 or resid 195 through 209 or resid 221 through 226 or resid 237 through 401 or resid 407 through 452 or resid 457 through 538 or resid 540 through 694 or resid 696 through 767))"
   1 6 'F' 540 'F' 544 "(chain 'F' and (resid 81 through 113 or resid 124 through 139 or resid 142 through 184 or resid 195 through 209 or resid 221 through 226 or resid 237 through 401 or resid 407 through 452 or resid 457 through 538 or resid 540 through 694 or resid 696 through 767))"
   1 6 'F' 551 'F' 694 "(chain 'F' and (resid 81 through 113 or resid 124 through 139 or resid 142 through 184 or resid 195 through 209 or resid 221 through 226 or resid 237 through 401 or resid 407 through 452 or resid 457 through 538 or resid 540 through 694 or resid 696 through 767))"
   1 6 'F' 696 'F' 767 "(chain 'F' and (resid 81 through 113 or resid 124 through 139 or resid 142 through 184 or resid 195 through 209 or resid 221 through 226 or resid 237 through 401 or resid 407 through 452 or resid 457 through 538 or resid 540 through 694 or resid 696 through 767))"

loop_
  _struct_ncs_ens.id
  _struct_ncs_ens.details
   1 ?

loop_
  _atom_type.symbol
  _atom_type.scat_dispersion_real
  _atom_type.scat_dispersion_imag
  _atom_type.scat_Cromer_Mann_a1
  _atom_type.scat_Cromer_Mann_a2
  _atom_type.scat_Cromer_Mann_a3
  _atom_type.scat_Cromer_Mann_a4
  _atom_type.scat_Cromer_Mann_b1
  _atom_type.scat_Cromer_Mann_b2
  _atom_type.scat_Cromer_Mann_b3
  _atom_type.scat_Cromer_Mann_b4
  _atom_type.scat_Cromer_Mann_c
  _atom_type.scat_source
  _atom_type.scat_dispersion_source
   C . . 5.96793 . . . 14.89577 . . . 0.0 
;
1-Gaussian fit: Grosse-Kunstleve RW, Sauter NK, Adams PD:
Newsletter of the IUCr Commission on Crystallographic Computing 2004, 3, 22-31.
;
 .
   S . . 15.91112 . . . 10.84690 . . . 0.0 
;
1-Gaussian fit: Grosse-Kunstleve RW, Sauter NK, Adams PD:
Newsletter of the IUCr Commission on Crystallographic Computing 2004, 3, 22-31.
;
 .
   O . . 7.96527 . . . 9.05267 . . . 0.0 
;
1-Gaussian fit: Grosse-Kunstleve RW, Sauter NK, Adams PD:
Newsletter of the IUCr Commission on Crystallographic Computing 2004, 3, 22-31.
;
 .
   N . . 6.96715 . . . 11.43723 . . . 0.0 
;
1-Gaussian fit: Grosse-Kunstleve RW, Sauter NK, Adams PD:
Newsletter of the IUCr Commission on Crystallographic Computing 2004, 3, 22-31.
;
 .

loop_
  _chem_comp.id
   ALA
   ARG
   ASN
   ASP
   CYS
   GLN
   GLU
   GLY
   HIS
   ILE
   LEU
   LYS
   MET
   PHE
   PRO
   SER
   THR
   TRP
   TYR
   VAL

loop_
  _atom_site.group_PDB
  _atom_site.id
  _atom_site.label_atom_id
  _atom_site.label_alt_id
  _atom_site.label_comp_id
  _atom_site.auth_asym_id
  _atom_site.auth_seq_id
  _atom_site.pdbx_PDB_ins_code
  _atom_site.Cartn_x
  _atom_site.Cartn_y
  _atom_site.Cartn_z
  _atom_site.occupancy
  _atom_site.B_iso_or_equiv
  _atom_site.type_symbol
  _atom_site.pdbx_formal_charge
  _atom_site.label_asym_id
  _atom_site.label_entity_id
  _atom_site.label_seq_id
  _atom_site.pdbx_PDB_model_num
   ATOM 1 N . THR B 81 ? -38.49300 71.46400 -45.49900 1.000 76.52179 N ? A ? 1 1
   ATOM 2 CA . THR B 81 ? -39.03700 70.97700 -44.22200 1.000 84.10135 C ? A ? 1 1
   ATOM 3 C . THR B 81 ? -40.29300 70.15200 -44.35400 1.000 80.04557 C ? A ? 1 1
   ATOM 4 O . THR B 81 ? -40.45600 69.15200 -43.66500 1.000 78.29829 O ? A ? 1 1
   ATOM 5 CB . THR B 81 ? -39.40400 72.15300 -43.25800 1.000 78.26223 C ? A ? 1 1
   ATOM 6 OG1 . THR B 81 ? -38.22800 72.62900 -42.60500 1.000 87.42515 O ? A ? 1 1
   ATOM 7 CG2 . THR B 81 ? -40.43200 71.73600 -42.19500 1.000 61.01268 C ? A ? 1 1
   ATOM 8 N . THR B 82 ? -41.17200 70.56400 -45.26700 1.000 85.33079 N ? A ? 2 1
   ATOM 9 CA . THR B 82 ? -42.39300 69.80200 -45.51100 1.000 81.95123 C ? A ? 2 1
   ATOM 10 C . THR B 82 ? -42.06200 68.37900 -45.94100 1.000 84.71521 C ? A ? 2 1
   ATOM 11 O . THR B 82 ? -42.76500 67.42700 -45.56200 1.000 78.29641 O ? A ? 2 1
   ATOM 12 CB . THR B 82 ? -43.26700 70.50900 -46.54900 1.000 74.97360 C ? A ? 2 1
   ATOM 13 OG1 . THR B 82 ? -42.43900 71.11500 -47.55600 1.000 75.39960 O ? A ? 2 1
   ATOM 14 CG2 . THR B 82 ? -44.14500 71.57400 -45.87100 1.000 71.54715 C ? A ? 2 1
   ATOM 15 N . MET B 83 ? -41.01000 68.22700 -46.76700 1.000 85.47942 N ? A ? 3 1
   ATOM 16 CA . MET B 83 ? -40.59500 66.91000 -47.25700 1.000 77.49379 C ? A ? 3 1
   ATOM 17 C . MET B 83 ? -40.14800 65.97900 -46.13400 1.000 78.61042 C ? A ? 3 1
   ATOM 18 O . MET B 83 ? -40.53800 64.80500 -46.11900 1.000 74.25440 O ? A ? 3 1
   ATOM 19 CB . MET B 83 ? -39.47300 67.05100 -48.28200 1.000 67.13460 C ? A ? 3 1
   ATOM 20 CG . MET B 83 ? -39.88600 67.64600 -49.61200 1.000 68.64642 C ? A ? 3 1
   ATOM 21 SD . MET B 83 ? -38.48400 68.01900 -50.70000 1.000 63.52122 S ? A ? 3 1
   ATOM 22 CE . MET B 83 ? -38.72100 69.77800 -50.96800 1.000 85.17387 C ? A ? 3 1
   ATOM 23 N . ILE B 84 ? -39.35600 66.48200 -45.17300 1.000 81.94126 N ? A ? 4 1
   ATOM 24 CA . ILE B 84 ? -38.92800 65.63500 -44.05600 1.000 78.05326 C ? A ? 4 1
   ATOM 25 C . ILE B 84 ? -40.15100 65.04100 -43.39100 1.000 77.95957 C ? A ? 4 1
   ATOM 26 O . ILE B 84 ? -40.24600 63.83200 -43.17400 1.000 79.45226 O ? A ? 4 1
   ATOM 27 CB . ILE B 84 ? -38.12900 66.44300 -43.02000 1.000 85.58986 C ? A ? 4 1
   ATOM 28 CG1 . ILE B 84 ? -36.74000 66.82200 -43.49000 1.000 78.93963 C ? A ? 4 1
   ATOM 29 CG2 . ILE B 84 ? -38.02900 65.67600 -41.70300 1.000 87.82733 C ? A ? 4 1
   ATOM 30 CD1 . ILE B 84 ? -36.18600 67.97000 -42.64100 1.000 79.27582 C ? A ? 4 1
   ATOM 31 N . ASP B 85 ? -41.12600 65.89700 -43.10500 1.000 81.11260 N ? A ? 5 1
   ATOM 32 CA . ASP B 85 ? -42.35200 65.44600 -42.48100 1.000 78.78866 C ? A ? 5 1
   ATOM 33 C . ASP B 85 ? -43.05300 64.47200 -43.38500 1.000 74.30715 C ? A ? 5 1
   ATOM 34 O . ASP B 85 ? -43.72900 63.55600 -42.90700 1.000 75.66316 O ? A ? 5 1
   ATOM 35 CB . ASP B 85 ? -43.22900 66.64400 -42.19300 1.000 83.75752 C ? A ? 5 1
   ATOM 36 CG . ASP B 85 ? -42.53300 67.64000 -41.31000 1.000 92.35646 C ? A ? 5 1
   ATOM 37 OD1 . ASP B 85 ? -41.70100 67.20000 -40.46100 1.000 85.95129 O ? A ? 5 1
   ATOM 38 OD2 . ASP B 85 ? -42.78000 68.85800 -41.51600 1.000 98.38616 O ? A ? 5 1
   ATOM 39 N . GLY B 86 ? -42.89300 64.65100 -44.69500 1.000 69.95160 N ? A ? 6 1
   ATOM 40 CA . GLY B 86 ? -43.44200 63.67900 -45.62200 1.000 81.19839 C ? A ? 6 1
   ATOM 41 C . GLY B 86 ? -42.84300 62.30000 -45.43500 1.000 73.63100 C ? A ? 6 1
   ATOM 42 O . GLY B 86 ? -43.55700 61.32300 -45.19800 1.000 71.39853 O ? A ? 6 1
   ATOM 43 N . ILE B 87 ? -41.51500 62.21400 -45.47400 1.000 71.89264 N ? A ? 7 1
   ATOM 44 CA . ILE B 87 ? -40.84900 60.93800 -45.25600 1.000 65.59761 C ? A ? 7 1
   ATOM 45 C . ILE B 87 ? -41.14600 60.38900 -43.86900 1.000 69.49999 C ? A ? 7 1
   ATOM 46 O . ILE B 87 ? -41.27300 59.17000 -43.69500 1.000 67.83666 O ? A ? 7 1
   ATOM 47 CB . ILE B 87 ? -39.35600 61.10300 -45.51200 1.000 59.04681 C ? A ? 7 1
   ATOM 48 CG1 . ILE B 87 ? -39.17000 61.45700 -46.97700 1.000 61.12121 C ? A ? 7 1
   ATOM 49 CG2 . ILE B 87 ? -38.65100 59.84700 -45.18200 1.000 64.10343 C ? A ? 7 1
   ATOM 50 CD1 . ILE B 87 ? -37.74000 61.53500 -47.41700 1.000 66.09223 C ? A ? 7 1
   ATOM 51 N . ARG B 88 ? -41.29200 61.27400 -42.87200 1.000 75.19508 N ? A ? 8 1
   ATOM 52 CA . ARG B 88 ? -41.56900 60.84400 -41.50000 1.000 71.62847 C ? A ? 8 1
   ATOM 53 C . ARG B 88 ? -42.89200 60.11000 -41.43200 1.000 76.26416 C ? A ? 8 1
   ATOM 54 O . ARG B 88 ? -42.97500 59.01000 -40.88000 1.000 78.06202 O ? A ? 8 1
   ATOM 55 CB . ARG B 88 ? -41.62300 62.04600 -40.54800 1.000 79.93399 C ? A ? 8 1
   ATOM 56 CG . ARG B 88 ? -40.30700 62.51500 -39.97500 1.000 84.63803 C ? A ? 8 1
   ATOM 57 CD . ARG B 88 ? -40.17800 62.24200 -38.49200 1.000 82.46290 C ? A ? 8 1
   ATOM 58 NE . ARG B 88 ? -40.78800 63.29800 -37.68600 1.000 91.47631 N ? A ? 8 1
   ATOM 59 CZ . ARG B 88 ? -40.21500 64.47900 -37.44100 1.000 104.77036 C ? A ? 8 1
   ATOM 60 NH1 . ARG B 88 ? -39.01700 64.76800 -37.94400 1.000 99.36077 N ? A ? 8 1
   ATOM 61 NH2 . ARG B 88 ? -40.84100 65.38300 -36.69300 1.000 114.70181 N ? A ? 8 1
   ATOM 62 N . THR B 89 ? -43.94700 60.70500 -41.99600 1.000 79.75970 N ? A ? 9 1
   ATOM 63 CA . THR B 89 ? -45.25100 60.06400 -41.90400 1.000 78.37546 C ? A ? 9 1
   ATOM 64 C . THR B 89 ? -45.26600 58.76400 -42.68700 1.000 76.57281 C ? A ? 9 1
   ATOM 65 O . THR B 89 ? -45.92100 57.80100 -42.27400 1.000 77.73710 O ? A ? 9 1
   ATOM 66 CB . THR B 89 ? -46.34300 60.99000 -42.42400 1.000 74.39357 C ? A ? 9 1
   ATOM 67 OG1 . THR B 89 ? -46.02200 62.34400 -42.09500 1.000 76.38610 O ? A ? 9 1
   ATOM 68 CG2 . THR B 89 ? -47.64300 60.65600 -41.72200 1.000 78.47071 C ? A ? 9 1
   ATOM 69 N . ALA B 90 ? -44.50800 58.70400 -43.78700 1.000 77.88431 N ? A ? 10 1
   ATOM 70 CA . ALA B 90 ? -44.38400 57.46200 -44.54300 1.000 80.30188 C ? A ? 10 1
   ATOM 71 C . ALA B 90 ? -43.72100 56.37500 -43.71400 1.000 77.20101 C ? A ? 10 1
   ATOM 72 O . ALA B 90 ? -44.14700 55.21400 -43.75700 1.000 78.36957 O ? A ? 10 1
   ATOM 73 CB . ALA B 90 ? -43.59400 57.69900 -45.82900 1.000 82.05506 C ? A ? 10 1
   ATOM 74 N . LEU B 91 ? -42.66600 56.73000 -42.96800 1.000 70.10093 N ? A ? 11 1
   ATOM 75 CA . LEU B 91 ? -41.96300 55.76300 -42.12900 1.000 69.15748 C ? A ? 11 1
   ATOM 76 C . LEU B 91 ? -42.72300 55.40100 -40.86700 1.000 73.52808 C ? A ? 11 1
   ATOM 77 O . LEU B 91 ? -42.66900 54.25200 -40.42000 1.000 75.72174 O ? A ? 11 1
   ATOM 78 CB . LEU B 91 ? -40.59500 56.28400 -41.73400 1.000 65.60353 C ? A ? 11 1
   ATOM 79 CG . LEU B 91 ? -39.45700 56.04000 -42.70100 1.000 65.98672 C ? A ? 11 1
   ATOM 80 CD1 . LEU B 91 ? -39.76300 56.53800 -44.11600 1.000 67.32463 C ? A ? 11 1
   ATOM 81 CD2 . LEU B 91 ? -38.25700 56.72200 -42.08000 1.000 62.57914 C ? A ? 11 1
   ATOM 82 N . ARG B 92 ? -43.40000 56.36500 -40.25100 1.000 78.91886 N ? A ? 12 1
   ATOM 83 CA . ARG B 92 ? -44.13400 56.04900 -39.03100 1.000 82.82498 C ? A ? 12 1
   ATOM 84 C . ARG B 92 ? -45.22400 55.03400 -39.33100 1.000 77.94888 C ? A ? 12 1
   ATOM 85 O . ARG B 92 ? -45.49600 54.13700 -38.52000 1.000 72.51710 O ? A ? 12 1
   ATOM 86 CB . ARG B 92 ? -44.70400 57.33200 -38.41000 1.000 86.01895 C ? A ? 12 1
   ATOM 87 CG . ARG B 92 ? -43.66500 58.21500 -37.69000 1.000 87.53834 C ? A ? 12 1
   ATOM 88 CD . ARG B 92 ? -44.02500 59.69700 -37.78500 1.000 93.02345 C ? A ? 12 1
   ATOM 89 NE . ARG B 92 ? -43.84700 60.46400 -36.55100 1.000 94.63017 N ? A ? 12 1
   ATOM 90 CZ . ARG B 92 ? -44.85600 60.93700 -35.82200 1.000 106.40065 C ? A ? 12 1
   ATOM 91 NH1 . ARG B 92 ? -44.61000 61.64700 -34.72300 1.000 113.68590 N ? A ? 12 1
   ATOM 92 NH2 . ARG B 92 ? -46.11600 60.69800 -36.19500 1.000 97.26618 N ? A ? 12 1
   ATOM 93 N . SER B 93 ? -45.81000 55.13800 -40.52200 1.000 75.96412 N ? A ? 13 1
   ATOM 94 CA . SER B 93 ? -46.86100 54.25900 -41.00300 1.000 81.67335 C ? A ? 13 1
   ATOM 95 C . SER B 93 ? -46.28400 53.01000 -41.67500 1.000 79.43789 C ? A ? 13 1
   ATOM 96 O . SER B 93 ? -46.90400 52.42300 -42.56800 1.000 77.46247 O ? A ? 13 1
   ATOM 97 CB . SER B 93 ? -47.77000 55.06700 -41.94000 1.000 90.27232 C ? A ? 13 1
   ATOM 98 OG . SER B 93 ? -48.77800 54.30500 -42.56800 1.000 108.42296 O ? A ? 13 1
   ATOM 99 N . ILE B 94 ? -45.09500 52.58200 -41.24000 1.000 82.77041 N ? A ? 14 1
   ATOM 100 CA . ILE B 94 ? -44.46500 51.39500 -41.79500 1.000 74.74279 C ? A ? 14 1
   ATOM 101 C . ILE B 94 ? -45.30700 50.16400 -41.49000 1.000 73.01594 C ? A ? 14 1
   ATOM 102 O . ILE B 94 ? -46.03300 50.10200 -40.48700 1.000 73.30418 O ? A ? 14 1
   ATOM 103 CB . ILE B 94 ? -43.04200 51.25400 -41.22600 1.000 67.82111 C ? A ? 14 1
   ATOM 104 CG1 . ILE B 94 ? -42.28300 50.19000 -41.98900 1.000 67.76396 C ? A ? 14 1
   ATOM 105 CG2 . ILE B 94 ? -43.06600 50.93400 -39.71600 1.000 68.24671 C ? A ? 14 1
   ATOM 106 CD1 . ILE B 94 ? -42.22700 50.48000 -43.42500 1.000 69.05773 C ? A ? 14 1
   ATOM 107 N . GLY B 95 ? -45.20900 49.16900 -42.35900 1.000 73.25140 N ? A ? 15 1
   ATOM 108 CA . GLY B 95 ? -46.00600 47.98600 -42.12800 1.000 80.58893 C ? A ? 15 1
   ATOM 109 C . GLY B 95 ? -45.60100 46.76800 -42.91700 1.000 72.34773 C ? A ? 15 1
   ATOM 110 O . GLY B 95 ? -44.43700 46.36000 -42.89700 1.000 71.88838 O ? A ? 15 1
   ATOM 111 N . GLU B 96 ? -46.58200 46.16700 -43.59200 1.000 71.77381 N ? A ? 16 1
   ATOM 112 CA . GLU B 96 ? -46.34000 44.93700 -44.33400 1.000 77.68776 C ? A ? 16 1
   ATOM 113 C . GLU B 96 ? -45.56400 45.18800 -45.62700 1.000 75.18753 C ? A ? 16 1
   ATOM 114 O . GLU B 96 ? -44.84600 44.29600 -46.09300 1.000 74.30933 O ? A ? 16 1
   ATOM 115 CB . GLU B 96 ? -47.68200 44.25100 -44.63300 1.000 84.67852 C ? A ? 16 1
   ATOM 116 CG . GLU B 96 ? -48.41500 43.64300 -43.41500 1.000 87.68033 C ? A ? 16 1
   ATOM 117 CD . GLU B 96 ? -49.76900 43.01400 -43.77000 1.000 81.20160 C ? A ? 16 1
   ATOM 118 OE1 . GLU B 96 ? -50.59600 43.69900 -44.43000 1.000 80.25053 O ? A ? 16 1
   ATOM 119 OE2 . GLU B 96 ? -50.01000 41.85500 -43.35200 1.000 68.09706 O ? A ? 16 1
   ATOM 120 N . GLY B 97 ? -45.66900 46.39000 -46.20200 1.000 75.19880 N ? A ? 17 1
   ATOM 121 CA . GLY B 97 ? -44.95800 46.73700 -47.42400 1.000 74.73436 C ? A ? 17 1
   ATOM 122 C . GLY B 97 ? -45.72600 47.56900 -48.44400 1.000 77.54405 C ? A ? 17 1
   ATOM 123 O . GLY B 97 ? -46.89000 47.28900 -48.72800 1.000 77.45569 O ? A ? 17 1
   ATOM 124 N . GLU B 98 ? -45.05700 48.55100 -49.05200 1.000 76.89271 N ? A ? 18 1
   ATOM 125 CA . GLU B 98 ? -45.60400 49.36800 -50.14400 1.000 86.64448 C ? A ? 18 1
   ATOM 126 C . GLU B 98 ? -45.12300 48.78800 -51.46400 1.000 81.62338 C ? A ? 18 1
   ATOM 127 O . GLU B 98 ? -44.02500 49.10200 -51.91900 1.000 81.91084 O ? A ? 18 1
   ATOM 128 CB . GLU B 98 ? -45.17700 50.83800 -50.05600 1.000 92.36632 C ? A ? 18 1
   ATOM 129 CG . GLU B 98 ? -45.60800 51.68700 -48.85900 1.000 93.33806 C ? A ? 18 1
   ATOM 130 CD . GLU B 98 ? -47.10600 51.89400 -48.74700 1.000 98.76492 C ? A ? 18 1
   ATOM 131 OE1 . GLU B 98 ? -47.52100 53.06900 -48.62500 1.000 109.05345 O ? A ? 18 1
   ATOM 132 OE2 . GLU B 98 ? -47.86400 50.90200 -48.75800 1.000 98.70370 O ? A ? 18 1
   ATOM 133 N . ILE B 99 ? -45.93200 47.94700 -52.08900 1.000 81.48400 N ? A ? 19 1
   ATOM 134 CA . ILE B 99 ? -45.49300 47.30500 -53.31600 1.000 79.09338 C ? A ? 19 1
   ATOM 135 C . ILE B 99 ? -46.51200 47.53800 -54.42500 1.000 82.35891 C ? A ? 19 1
   ATOM 136 O . ILE B 99 ? -47.70200 47.77400 -54.17800 1.000 77.18811 O ? A ? 19 1
   ATOM 137 CB . ILE B 99 ? -45.25900 45.80000 -53.07800 1.000 75.94146 C ? A ? 19 1
   ATOM 138 CG1 . ILE B 99 ? -44.45100 45.18000 -54.21500 1.000 78.37151 C ? A ? 19 1
   ATOM 139 CG2 . ILE B 99 ? -46.57500 45.10500 -52.88700 1.000 71.27536 C ? A ? 19 1
   ATOM 140 CD1 . ILE B 99 ? -44.21300 43.71300 -54.05400 1.000 75.42636 C ? A ? 19 1
   ATOM 141 N . SER B 100 ? -46.01700 47.49400 -55.66200 1.000 85.59722 N ? A ? 20 1
   ATOM 142 CA . SER B 100 ? -46.85600 47.68900 -56.83200 1.000 88.98270 C ? A ? 20 1
   ATOM 143 C . SER B 100 ? -47.59500 46.39700 -57.12700 1.000 89.62154 C ? A ? 20 1
   ATOM 144 O . SER B 100 ? -47.07600 45.29700 -56.91300 1.000 88.36542 O ? A ? 20 1
   ATOM 145 CB . SER B 100 ? -46.02300 48.10400 -58.04900 1.000 86.21371 C ? A ? 20 1
   ATOM 146 OG . SER B 100 ? -45.57900 46.96800 -58.77000 1.000 83.13863 O ? A ? 20 1
   ATOM 147 N . ILE B 101 ? -48.79200 46.53800 -57.68500 1.000 89.91229 N ? A ? 21 1
   ATOM 148 CA . ILE B 101 ? -49.63900 45.38000 -57.89700 1.000 82.60873 C ? A ? 21 1
   ATOM 149 C . ILE B 101 ? -49.06400 44.58600 -59.06100 1.000 79.28401 C ? A ? 21 1
   ATOM 150 O . ILE B 101 ? -48.59800 45.16400 -60.05200 1.000 80.34912 O ? A ? 21 1
   ATOM 151 CB . ILE B 101 ? -51.07700 45.85200 -58.17200 1.000 89.07846 C ? A ? 21 1
   ATOM 152 CG1 . ILE B 101 ? -51.52500 46.90300 -57.13700 1.000 89.45635 C ? A ? 21 1
   ATOM 153 CG2 . ILE B 101 ? -52.01600 44.68800 -58.09300 1.000 86.55165 C ? A ? 21 1
   ATOM 154 CD1 . ILE B 101 ? -51.54500 48.36100 -57.66800 1.000 80.42248 C ? A ? 21 1
   ATOM 155 N . SER B 102 ? -49.05200 43.26100 -58.94600 1.000 79.29912 N ? A ? 22 1
   ATOM 156 CA . SER B 102 ? -48.52600 42.42100 -60.02200 1.000 86.33568 C ? A ? 22 1
   ATOM 157 C . SER B 102 ? -49.67200 41.91100 -60.88300 1.000 88.02621 C ? A ? 22 1
   ATOM 158 O . SER B 102 ? -50.63300 41.32800 -60.36500 1.000 89.69507 O ? A ? 22 1
   ATOM 159 CB . SER B 102 ? -47.69500 41.25100 -59.48600 1.000 79.88243 C ? A ? 22 1
   ATOM 160 OG . SER B 102 ? -48.43600 40.05400 -59.45700 1.000 75.52784 O ? A ? 22 1
   ATOM 161 N . ALA B 103 ? -49.54900 42.09800 -62.20000 1.000 88.90055 N ? A ? 23 1
   ATOM 162 CA . ALA B 103 ? -50.61600 41.67900 -63.10300 1.000 89.07046 C ? A ? 23 1
   ATOM 163 C . ALA B 103 ? -50.79200 40.16700 -63.10400 1.000 89.38964 C ? A ? 23 1
   ATOM 164 O . ALA B 103 ? -51.92000 39.66500 -63.07000 1.000 88.69744 O ? A ? 23 1
   ATOM 165 CB . ALA B 103 ? -50.32200 42.17800 -64.51800 1.000 89.63781 C ? A ? 23 1
   ATOM 166 N . TYR B 104 ? -49.68900 39.42400 -63.12500 1.000 90.24146 N ? A ? 24 1
   ATOM 167 CA . TYR B 104 ? -49.77200 37.97000 -63.18600 1.000 85.84496 C ? A ? 24 1
   ATOM 168 C . TYR B 104 ? -50.47100 37.40900 -61.95300 1.000 87.54740 C ? A ? 24 1
   ATOM 169 O . TYR B 104 ? -51.49500 36.72700 -62.06600 1.000 90.97498 O ? A ? 24 1
   ATOM 170 CB . TYR B 104 ? -48.36400 37.40100 -63.36200 1.000 83.99563 C ? A ? 24 1
   ATOM 171 CG . TYR B 104 ? -48.17000 35.91400 -63.19600 1.000 83.54215 C ? A ? 24 1
   ATOM 172 CD1 . TYR B 104 ? -48.12700 35.32900 -61.93900 1.000 85.24393 C ? A ? 24 1
   ATOM 173 CD2 . TYR B 104 ? -47.95500 35.10200 -64.29500 1.000 90.06315 C ? A ? 24 1
   ATOM 174 CE1 . TYR B 104 ? -47.92500 33.96500 -61.78900 1.000 90.16823 C ? A ? 24 1
   ATOM 175 CE2 . TYR B 104 ? -47.73900 33.73300 -64.15000 1.000 91.92070 C ? A ? 24 1
   ATOM 176 CZ . TYR B 104 ? -47.72500 33.17300 -62.89700 1.000 88.25078 C ? A ? 24 1
   ATOM 177 OH . TYR B 104 ? -47.51200 31.82200 -62.75000 1.000 82.00734 O ? A ? 24 1
   ATOM 178 N . ASP B 105 ? -49.94100 37.70100 -60.75800 1.000 87.70402 N ? A ? 25 1
   ATOM 179 CA . ASP B 105 ? -50.53700 37.15300 -59.54200 1.000 85.19736 C ? A ? 25 1
   ATOM 180 C . ASP B 105 ? -51.97200 37.62300 -59.35000 1.000 87.92277 C ? A ? 25 1
   ATOM 181 O . ASP B 105 ? -52.76200 36.92600 -58.70900 1.000 91.15619 O ? A ? 25 1
   ATOM 182 CB . ASP B 105 ? -49.69300 37.49900 -58.31600 1.000 82.29206 C ? A ? 25 1
   ATOM 183 CG . ASP B 105 ? -48.43900 36.63500 -58.20200 1.000 85.18302 C ? A ? 25 1
   ATOM 184 OD1 . ASP B 105 ? -47.51600 36.80800 -59.02500 1.000 84.90982 O ? A ? 25 1
   ATOM 185 OD2 . ASP B 105 ? -48.35700 35.79800 -57.27500 1.000 85.64788 O ? A ? 25 1
   ATOM 186 N . THR B 106 ? -52.34400 38.78500 -59.89200 1.000 84.98904 N ? A ? 26 1
   ATOM 187 CA . THR B 106 ? -53.71700 39.22700 -59.68300 1.000 84.16621 C ? A ? 26 1
   ATOM 188 C . THR B 106 ? -54.70300 38.41300 -60.51800 1.000 90.17672 C ? A ? 26 1
   ATOM 189 O . THR B 106 ? -55.75700 38.01300 -60.00900 1.000 93.48184 O ? A ? 26 1
   ATOM 190 CB . THR B 106 ? -53.86000 40.72800 -59.92500 1.000 85.12576 C ? A ? 26 1
   ATOM 191 OG1 . THR B 106 ? -55.03700 41.17300 -59.25500 1.000 87.66729 O ? A ? 26 1
   ATOM 192 CG2 . THR B 106 ? -53.98800 41.07400 -61.39100 1.000 87.49380 C ? A ? 26 1
   ATOM 193 N . SER B 107 ? -54.38900 38.14300 -61.79200 1.000 92.38950 N ? A ? 27 1
   ATOM 194 CA . SER B 107 ? -55.31700 37.36200 -62.60700 1.000 91.86053 C ? A ? 27 1
   ATOM 195 C . SER B 107 ? -55.32300 35.89600 -62.18700 1.000 88.80336 C ? A ? 27 1
   ATOM 196 O . SER B 107 ? -56.38000 35.25700 -62.19000 1.000 91.34672 O ? A ? 27 1
   ATOM 197 CB . SER B 107 ? -54.99200 37.50400 -64.09400 1.000 86.03358 C ? A ? 27 1
   ATOM 198 OG . SER B 107 ? -53.60800 37.58800 -64.32600 1.000 83.62704 O ? A ? 27 1
   ATOM 199 N . LEU B 108 ? -54.16200 35.34200 -61.81900 1.000 85.63683 N ? A ? 28 1
   ATOM 200 CA . LEU B 108 ? -54.13000 33.98100 -61.29200 1.000 82.70695 C ? A ? 28 1
   ATOM 201 C . LEU B 108 ? -54.91700 33.83100 -60.01200 1.000 85.40021 C ? A ? 28 1
   ATOM 202 O . LEU B 108 ? -55.26800 32.70700 -59.64500 1.000 85.28665 O ? A ? 28 1
   ATOM 203 CB . LEU B 108 ? -52.71300 33.53500 -61.01200 1.000 79.72845 C ? A ? 28 1
   ATOM 204 CG . LEU B 108 ? -52.22600 32.54700 -62.03400 1.000 78.90362 C ? A ? 28 1
   ATOM 205 CD1 . LEU B 108 ? -51.95500 33.27000 -63.32600 1.000 81.36363 C ? A ? 28 1
   ATOM 206 CD2 . LEU B 108 ? -50.99100 31.91700 -61.46900 1.000 89.08581 C ? A ? 28 1
   ATOM 207 N . VAL B 109 ? -55.15900 34.92100 -59.30000 1.000 82.96976 N ? A ? 29 1
   ATOM 208 CA . VAL B 109 ? -56.06000 34.84500 -58.17100 1.000 83.33704 C ? A ? 29 1
   ATOM 209 C . VAL B 109 ? -57.49200 35.08500 -58.62700 1.000 91.48796 C ? A ? 29 1
   ATOM 210 O . VAL B 109 ? -58.43200 34.56000 -58.02000 1.000 98.02065 O ? A ? 29 1
   ATOM 211 CB . VAL B 109 ? -55.62300 35.83000 -57.08100 1.000 79.36099 C ? A ? 29 1
   ATOM 212 CG1 . VAL B 109 ? -56.61800 35.85200 -55.96700 1.000 84.38008 C ? A ? 29 1
   ATOM 213 CG2 . VAL B 109 ? -54.29700 35.39600 -56.52800 1.000 83.90288 C ? A ? 29 1
   ATOM 214 N . ALA B 110 ? -57.67300 35.79600 -59.74300 1.000 89.78148 N ? A ? 30 1
   ATOM 215 CA . ALA B 110 ? -59.00500 35.91900 -60.32000 1.000 93.59836 C ? A ? 30 1
   ATOM 216 C . ALA B 110 ? -59.57500 34.55200 -60.70400 1.000 103.05015 C ? A ? 30 1
   ATOM 217 O . ALA B 110 ? -60.79600 34.34900 -60.64500 1.000 108.38659 O ? A ? 30 1
   ATOM 218 CB . ALA B 110 ? -58.96800 36.85000 -61.53500 1.000 82.70179 C ? A ? 30 1
   ATOM 219 N . LEU B 111 ? -58.70900 33.59400 -61.07800 1.000 96.04851 N ? A ? 31 1
   ATOM 220 CA . LEU B 111 ? -59.10300 32.25700 -61.52700 1.000 89.49497 C ? A ? 31 1
   ATOM 221 C . LEU B 111 ? -59.66800 31.41000 -60.47000 1.000 90.28411 C ? A ? 31 1
   ATOM 222 O . LEU B 111 ? -59.80500 30.20500 -60.72600 1.000 93.91861 O ? A ? 31 1
   ATOM 223 CB . LEU B 111 ? -57.92700 31.55200 -62.18700 1.000 86.04853 C ? A ? 31 1
   ATOM 224 CG . LEU B 111 ? -57.55600 32.33300 -63.44300 1.000 88.05119 C ? A ? 31 1
   ATOM 225 CD1 . LEU B 111 ? -56.37100 31.71300 -64.14200 1.000 83.01600 C ? A ? 31 1
   ATOM 226 CD2 . LEU B 111 ? -58.75800 32.46900 -64.37100 1.000 89.50182 C ? A ? 31 1
   ATOM 227 N . LEU B 112 ? -60.04600 31.90700 -59.30400 1.000 87.49158 N ? A ? 32 1
   ATOM 228 CA . LEU B 112 ? -60.52400 31.05300 -58.22900 1.000 95.27493 C ? A ? 32 1
   ATOM 229 C . LEU B 112 ? -62.02700 31.26300 -58.15900 1.000 99.37679 C ? A ? 32 1
   ATOM 230 O . LEU B 112 ? -62.48600 32.39600 -57.98500 1.000 99.60817 O ? A ? 32 1
   ATOM 231 CB . LEU B 112 ? -59.84700 31.38400 -56.89900 1.000 93.46587 C ? A ? 32 1
   ATOM 232 CG . LEU B 112 ? -58.40400 30.90200 -56.67000 1.000 96.43758 C ? A ? 32 1
   ATOM 233 CD1 . LEU B 112 ? -57.44900 31.27700 -57.79400 1.000 101.01633 C ? A ? 32 1
   ATOM 234 CD2 . LEU B 112 ? -57.86100 31.39400 -55.33900 1.000 92.72117 C ? A ? 32 1
   ATOM 235 N . LYS B 113 ? -62.78200 30.16900 -58.25500 1.000 100.15251 N ? A ? 33 1
   ATOM 236 CA . LYS B 113 ? -64.21800 30.23300 -58.48500 1.000 99.12557 C ? A ? 33 1
   ATOM 237 C . LYS B 113 ? -64.95700 30.30100 -57.16200 1.000 99.54216 C ? A ? 33 1
   ATOM 238 O . LYS B 113 ? -64.45600 29.87100 -56.12200 1.000 100.88877 O ? A ? 33 1
   ATOM 239 CB . LYS B 113 ? -64.72100 29.01300 -59.28200 1.000 103.72939 C ? A ? 33 1
   ATOM 240 CG . LYS B 113 ? -63.87600 28.59200 -60.50300 1.000 109.68366 C ? A ? 33 1
   ATOM 241 CD . LYS B 113 ? -64.73600 28.11100 -61.69800 1.000 103.99711 C ? A ? 33 1
   ATOM 242 CE . LYS B 113 ? -65.16200 26.65800 -61.60300 1.000 102.09279 C ? A ? 33 1
   ATOM 243 NZ . LYS B 113 ? -64.00700 25.73700 -61.72400 1.000 100.24488 N ? A ? 33 1
   ATOM 244 N . ARG B 114 ? -66.16300 30.86500 -57.22000 1.000 100.23412 N ? A ? 34 1
   ATOM 245 CA . ARG B 114 ? -66.95100 31.14000 -56.02700 1.000 103.36895 C ? A ? 34 1
   ATOM 246 C . ARG B 114 ? -67.01900 29.90700 -55.12600 1.000 100.56642 C ? A ? 34 1
   ATOM 247 O . ARG B 114 ? -67.12700 28.77800 -55.60400 1.000 103.44331 O ? A ? 34 1
   ATOM 248 CB . ARG B 114 ? -68.35200 31.58900 -56.45300 1.000 111.14137 C ? A ? 34 1
   ATOM 249 CG . ARG B 114 ? -68.91400 32.79600 -55.71200 1.000 115.83136 C ? A ? 34 1
   ATOM 250 CD . ARG B 114 ? -70.05600 33.41700 -56.50800 1.000 117.09997 C ? A ? 34 1
   ATOM 251 NE . ARG B 114 ? -71.21900 32.53300 -56.49500 1.000 119.83496 N ? A ? 34 1
   ATOM 252 CZ . ARG B 114 ? -72.34600 32.79500 -55.84800 1.000 124.65696 C ? A ? 34 1
   ATOM 253 NH1 . ARG B 114 ? -72.45800 33.91900 -55.14700 1.000 127.60606 N ? A ? 34 1
   ATOM 254 NH2 . ARG B 114 ? -73.35000 31.92500 -55.89400 1.000 122.41585 N ? A ? 34 1
   ATOM 255 N . LEU B 115 ? -66.91700 30.12600 -53.81100 1.000 103.60549 N ? A ? 35 1
   ATOM 256 CA . LEU B 115 ? -66.91000 29.03100 -52.83900 1.000 109.97621 C ? A ? 35 1
   ATOM 257 C . LEU B 115 ? -68.23700 28.28000 -52.78100 1.000 119.01894 C ? A ? 35 1
   ATOM 258 O . LEU B 115 ? -68.34600 27.30800 -52.02200 1.000 121.12490 O ? A ? 35 1
   ATOM 259 CB . LEU B 115 ? -66.56900 29.55900 -51.43300 1.000 116.07881 C ? A ? 35 1
   ATOM 260 CG . LEU B 115 ? -65.17000 29.37100 -50.81700 1.000 106.80135 C ? A ? 35 1
   ATOM 261 CD1 . LEU B 115 ? -64.17400 30.36600 -51.37800 1.000 100.00694 C ? A ? 35 1
   ATOM 262 CD2 . LEU B 115 ? -65.19400 29.46200 -49.29500 1.000 100.17994 C ? A ? 35 1
   ATOM 263 N . ASP B 116 ? -69.23200 28.70800 -53.56000 1.000 120.64316 N ? A ? 36 1
   ATOM 264 CA . ASP B 116 ? -70.57700 28.13500 -53.57800 1.000 113.08330 C ? A ? 36 1
   ATOM 265 C . ASP B 116 ? -71.16000 28.00800 -55.00300 1.000 101.29276 C ? A ? 36 1
   ATOM 266 O . ASP B 116 ? -71.42100 28.99500 -55.70300 1.000 90.95353 O ? A ? 36 1
   ATOM 267 CB . ASP B 116 ? -71.48900 28.97700 -52.69100 1.000 112.11176 C ? A ? 36 1
   ATOM 268 CG . ASP B 116 ? -71.20000 30.46700 -52.81700 1.000 121.37684 C ? A ? 36 1
   ATOM 269 OD1 . ASP B 116 ? -70.14000 30.82000 -53.37000 1.000 119.53211 O ? A ? 36 1
   ATOM 270 OD2 . ASP B 116 ? -72.03000 31.29400 -52.38800 1.000 135.34851 O ? A ? 36 1
   ATOM 271 N . PRO B 121 ? -66.45600 34.45600 -60.24200 1.000 104.70030 N ? A ? 37 1
   ATOM 272 CA . PRO B 121 ? -65.15400 34.66200 -59.59800 1.000 106.10933 C ? A ? 37 1
   ATOM 273 C . PRO B 121 ? -65.29200 34.81400 -58.08900 1.000 106.64833 C ? A ? 37 1
   ATOM 274 O . PRO B 121 ? -66.35200 35.24100 -57.63000 1.000 111.27717 O ? A ? 37 1
   ATOM 275 CB . PRO B 121 ? -64.65900 35.96300 -60.22600 1.000 91.84620 C ? A ? 37 1
   ATOM 276 CG . PRO B 121 ? -65.90000 36.73900 -60.39900 1.000 95.24939 C ? A ? 37 1
   ATOM 277 CD . PRO B 121 ? -67.00200 35.72700 -60.74300 1.000 105.63325 C ? A ? 37 1
   ATOM 278 N . GLN B 122 ? -64.24900 34.46700 -57.32900 1.000 101.16738 N ? A ? 38 1
   ATOM 279 CA . GLN B 122 ? -64.30200 34.61200 -55.87900 1.000 94.76182 C ? A ? 38 1
   ATOM 280 C . GLN B 122 ? -63.86200 35.99900 -55.43200 1.000 91.87948 C ? A ? 38 1
   ATOM 281 O . GLN B 122 ? -64.32700 36.49000 -54.39900 1.000 90.32351 O ? A ? 38 1
   ATOM 282 CB . GLN B 122 ? -63.44300 33.53100 -55.20600 1.000 87.11244 C ? A ? 38 1
   ATOM 283 CG . GLN B 122 ? -63.27300 33.63500 -53.67800 1.000 86.03648 C ? A ? 38 1
   ATOM 284 CD . GLN B 122 ? -64.58300 33.58100 -52.88600 1.000 96.28529 C ? A ? 38 1
   ATOM 285 OE1 . GLN B 122 ? -65.40700 32.69000 -53.07400 1.000 100.00221 O ? A ? 38 1
   ATOM 286 NE2 . GLN B 122 ? -64.76700 34.53900 -51.98300 1.000 102.66820 N ? A ? 38 1
   ATOM 287 N . PHE B 123 ? -62.99900 36.66200 -56.19600 1.000 92.42364 N ? A ? 39 1
   ATOM 288 CA . PHE B 123 ? -62.54300 38.01100 -55.87500 1.000 90.51872 C ? A ? 39 1
   ATOM 289 C . PHE B 123 ? -62.80800 38.92000 -57.06300 1.000 91.74298 C ? A ? 39 1
   ATOM 290 O . PHE B 123 ? -61.87600 39.33200 -57.76900 1.000 93.74694 O ? A ? 39 1
   ATOM 291 CB . PHE B 123 ? -61.06400 38.03700 -55.50500 1.000 88.27156 C ? A ? 39 1
   ATOM 292 CG . PHE B 123 ? -60.68800 37.01300 -54.50200 1.000 83.72858 C ? A ? 39 1
   ATOM 293 CD1 . PHE B 123 ? -61.18800 37.07600 -53.21300 1.000 84.71839 C ? A ? 39 1
   ATOM 294 CD2 . PHE B 123 ? -59.84200 35.98300 -54.84200 1.000 82.22639 C ? A ? 39 1
   ATOM 295 CE1 . PHE B 123 ? -60.84900 36.13000 -52.27800 1.000 83.91090 C ? A ? 39 1
   ATOM 296 CE2 . PHE B 123 ? -59.49400 35.03600 -53.91900 1.000 81.75601 C ? A ? 39 1
   ATOM 297 CZ . PHE B 123 ? -60.00200 35.10600 -52.63100 1.000 85.72622 C ? A ? 39 1
   ATOM 298 N . PRO B 124 ? -64.05300 39.29100 -57.27900 1.000 89.79600 N ? A ? 40 1
   ATOM 299 CA . PRO B 124 ? -64.38700 40.10000 -58.45200 1.000 92.98426 C ? A ? 40 1
   ATOM 300 C . PRO B 124 ? -63.56400 41.37700 -58.49700 1.000 91.98196 C ? A ? 40 1
   ATOM 301 O . PRO B 124 ? -63.44000 42.01400 -59.54500 1.000 90.65781 O ? A ? 40 1
   ATOM 302 CB . PRO B 124 ? -65.88000 40.37900 -58.26100 1.000 93.53334 C ? A ? 40 1
   ATOM 303 CG . PRO B 124 ? -66.07000 40.32100 -56.78200 1.000 92.55805 C ? A ? 40 1
   ATOM 304 CD . PRO B 124 ? -65.14700 39.24800 -56.30100 1.000 90.79182 C ? A ? 40 1
   ATOM 305 N . SER B 125 ? -62.90100 41.70100 -57.38900 1.000 89.10579 N ? A ? 41 1
   ATOM 306 CA . SER B 125 ? -62.12300 42.92300 -57.36100 1.000 90.62788 C ? A ? 41 1
   ATOM 307 C . SER B 125 ? -60.75500 42.70200 -57.96800 1.000 88.18595 C ? A ? 41 1
   ATOM 308 O . SER B 125 ? -60.14000 43.65800 -58.45200 1.000 89.44214 O ? A ? 41 1
   ATOM 309 CB . SER B 125 ? -62.00100 43.44200 -55.92300 1.000 90.32369 C ? A ? 41 1
   ATOM 310 OG . SER B 125 ? -61.18700 42.59900 -55.12800 1.000 83.54157 O ? A ? 41 1
   ATOM 311 N . THR B 126 ? -60.28000 41.45800 -57.98700 1.000 88.32623 N ? A ? 42 1
   ATOM 312 CA . THR B 126 ? -59.10600 41.16100 -58.79300 1.000 91.61259 C ? A ? 42 1
   ATOM 313 C . THR B 126 ? -59.39400 41.47300 -60.23700 1.000 86.88025 C ? A ? 42 1
   ATOM 314 O . THR B 126 ? -58.56000 42.04500 -60.94100 1.000 90.44015 O ? A ? 42 1
   ATOM 315 CB . THR B 126 ? -58.71300 39.68900 -58.69900 1.000 95.80937 C ? A ? 42 1
   ATOM 316 OG1 . THR B 126 ? -59.83400 38.87600 -59.07200 1.000 96.16996 O ? A ? 42 1
   ATOM 317 CG2 . THR B 126 ? -58.26000 39.32600 -57.29300 1.000 95.13693 C ? A ? 42 1
   ATOM 318 N . ILE B 127 ? -60.58200 41.11000 -60.69500 1.000 85.12682 N ? A ? 43 1
   ATOM 319 CA . ILE B 127 ? -60.90400 41.35200 -62.08600 1.000 91.02297 C ? A ? 43 1
   ATOM 320 C . ILE B 127 ? -61.16400 42.83100 -62.32100 1.000 94.04708 C ? A ? 43 1
   ATOM 321 O . ILE B 127 ? -60.67200 43.40800 -63.30100 1.000 91.95011 O ? A ? 43 1
   ATOM 322 CB . ILE B 127 ? -62.08300 40.45800 -62.49500 1.000 89.53722 C ? A ? 43 1
   ATOM 323 CG1 . ILE B 127 ? -61.59500 39.00100 -62.46700 1.000 87.54849 C ? A ? 43 1
   ATOM 324 CG2 . ILE B 127 ? -62.58600 40.85800 -63.86500 1.000 88.02885 C ? A ? 43 1
   ATOM 325 CD1 . ILE B 127 ? -62.54200 37.97300 -63.00700 1.000 93.90343 C ? A ? 43 1
   ATOM 326 N . ASP B 128 ? -61.89000 43.48200 -61.40300 1.000 96.42718 N ? A ? 44 1
   ATOM 327 CA . ASP B 128 ? -62.08500 44.92900 -61.50300 1.000 97.04157 C ? A ? 44 1
   ATOM 328 C . ASP B 128 ? -60.75200 45.66200 -61.54900 1.000 95.54663 C ? A ? 44 1
   ATOM 329 O . ASP B 128 ? -60.61400 46.67600 -62.24100 1.000 94.91993 O ? A ? 44 1
   ATOM 330 CB . ASP B 128 ? -62.97100 45.43900 -60.36200 1.000 101.84900 C ? A ? 44 1
   ATOM 331 CG . ASP B 128 ? -64.43700 45.61600 -60.78900 1.000 107.51038 C ? A ? 44 1
   ATOM 332 OD1 . ASP B 128 ? -64.66800 46.01400 -61.95500 1.000 101.65815 O ? A ? 44 1
   ATOM 333 OD2 . ASP B 128 ? -65.35300 45.35700 -59.97000 1.000 109.30594 O ? A ? 44 1
   ATOM 334 N . TRP B 129 ? -59.75300 45.16500 -60.82300 1.000 94.21473 N ? A ? 45 1
   ATOM 335 CA . TRP B 129 ? -58.44100 45.77500 -60.95700 1.000 95.58102 C ? A ? 45 1
   ATOM 336 C . TRP B 129 ? -57.90100 45.54600 -62.35900 1.000 93.61551 C ? A ? 45 1
   ATOM 337 O . TRP B 129 ? -57.38100 46.47300 -62.99000 1.000 94.47078 O ? A ? 45 1
   ATOM 338 CB . TRP B 129 ? -57.46200 45.21000 -59.92300 1.000 90.77083 C ? A ? 45 1
   ATOM 339 CG . TRP B 129 ? -56.09700 45.84200 -60.03400 1.000 92.71417 C ? A ? 45 1
   ATOM 340 CD1 . TRP B 129 ? -55.64400 46.93100 -59.34900 1.000 96.70770 C ? A ? 45 1
   ATOM 341 CD2 . TRP B 129 ? -55.03300 45.46300 -60.92700 1.000 90.31650 C ? A ? 45 1
   ATOM 342 NE1 . TRP B 129 ? -54.35800 47.23500 -59.73600 1.000 100.66741 N ? A ? 45 1
   ATOM 343 CE2 . TRP B 129 ? -53.96300 46.34900 -60.70300 1.000 94.17465 C ? A ? 45 1
   ATOM 344 CE3 . TRP B 129 ? -54.88000 44.45600 -61.88000 1.000 88.85543 C ? A ? 45 1
   ATOM 345 CZ2 . TRP B 129 ? -52.76400 46.26100 -61.40200 1.000 92.74085 C ? A ? 45 1
   ATOM 346 CZ3 . TRP B 129 ? -53.69200 44.36800 -62.56800 1.000 89.75334 C ? A ? 45 1
   ATOM 347 CH2 . TRP B 129 ? -52.65100 45.26500 -62.32800 1.000 91.94027 C ? A ? 45 1
   ATOM 348 N . ILE B 130 ? -58.03600 44.31700 -62.86100 1.000 93.60999 N ? A ? 46 1
   ATOM 349 CA . ILE B 130 ? -57.45400 43.95200 -64.15000 1.000 96.10188 C ? A ? 46 1
   ATOM 350 C . ILE B 130 ? -57.92700 44.89600 -65.25400 1.000 101.16064 C ? A ? 46 1
   ATOM 351 O . ILE B 130 ? -57.10900 45.51700 -65.94000 1.000 105.82068 O ? A ? 46 1
   ATOM 352 CB . ILE B 130 ? -57.73400 42.47000 -64.47400 1.000 90.42573 C ? A ? 46 1
   ATOM 353 CG1 . ILE B 130 ? -57.03300 41.56400 -63.45700 1.000 86.43052 C ? A ? 46 1
   ATOM 354 CG2 . ILE B 130 ? -57.23900 42.10500 -65.84800 1.000 87.79706 C ? A ? 46 1
   ATOM 355 CD1 . ILE B 130 ? -57.07700 40.12200 -63.78900 1.000 75.93548 C ? A ? 46 1
   ATOM 356 N . VAL B 131 ? -59.24600 45.09600 -65.38000 1.000 99.86548 N ? A ? 47 1
   ATOM 357 CA . VAL B 131 ? -59.78700 45.82500 -66.53800 1.000 98.96711 C ? A ? 47 1
   ATOM 358 C . VAL B 131 ? -59.17100 47.21200 -66.70300 1.000 103.55112 C ? A ? 47 1
   ATOM 359 O . VAL B 131 ? -58.97000 47.68500 -67.83200 1.000 105.09381 O ? A ? 47 1
   ATOM 360 CB . VAL B 131 ? -61.32500 45.90800 -66.43800 1.000 90.78777 C ? A ? 47 1
   ATOM 361 CG1 . VAL B 131 ? -61.74200 46.34300 -65.05200 1.000 98.25155 C ? A ? 47 1
   ATOM 362 CG2 . VAL B 131 ? -61.89300 46.83600 -67.50000 1.000 91.49570 C ? A ? 47 1
   ATOM 363 N . GLN B 132 ? -58.81400 47.86400 -65.60300 1.000 101.36075 N ? A ? 48 1
   ATOM 364 CA . GLN B 132 ? -58.37800 49.24900 -65.68700 1.000 99.92592 C ? A ? 48 1
   ATOM 365 C . GLN B 132 ? -56.88900 49.36200 -66.01800 1.000 104.75995 C ? A ? 48 1
   ATOM 366 O . GLN B 132 ? -56.49700 50.19700 -66.84700 1.000 100.67348 O ? A ? 48 1
   ATOM 367 CB . GLN B 132 ? -58.74400 49.93000 -64.37600 1.000 100.84443 C ? A ? 48 1
   ATOM 368 CG . GLN B 132 ? -60.12900 49.47100 -63.94400 1.000 98.86176 C ? A ? 48 1
   ATOM 369 CD . GLN B 132 ? -60.48300 49.83700 -62.52500 1.000 108.07604 C ? A ? 48 1
   ATOM 370 OE1 . GLN B 132 ? -59.63400 50.29100 -61.75500 1.000 112.50646 O ? A ? 48 1
   ATOM 371 NE2 . GLN B 132 ? -61.74500 49.61500 -62.15800 1.000 107.70923 N ? A ? 48 1
   ATOM 372 N . ASN B 133 ? -56.05000 48.51300 -65.41400 1.000 102.52824 N ? A ? 49 1
   ATOM 373 CA . ASN B 133 ? -54.60400 48.53900 -65.65000 1.000 104.68795 C ? A ? 49 1
   ATOM 374 C . ASN B 133 ? -54.23000 47.84900 -66.96300 1.000 107.32378 C ? A ? 49 1
   ATOM 375 O . ASN B 133 ? -53.40000 46.94600 -67.00600 1.000 111.75397 O ? A ? 49 1
   ATOM 376 CB . ASN B 133 ? -53.85600 47.88900 -64.48800 1.000 100.97094 C ? A ? 49 1
   ATOM 377 CG . ASN B 133 ? -54.05900 48.60800 -63.17200 1.000 100.27783 C ? A ? 49 1
   ATOM 378 OD1 . ASN B 133 ? -55.03700 48.36600 -62.47400 1.000 101.68857 O ? A ? 49 1
   ATOM 379 ND2 . ASN B 133 ? -53.08900 49.44500 -62.79000 1.000 99.12642 N ? A ? 49 1
   ATOM 380 N . GLN B 134 ? -54.83000 48.29800 -68.05800 1.000 108.15973 N ? A ? 50 1
   ATOM 381 CA . GLN B 134 ? -54.35900 47.90300 -69.37600 1.000 110.69797 C ? A ? 50 1
   ATOM 382 C . GLN B 134 ? -53.61000 49.05100 -70.03500 1.000 108.73066 C ? A ? 50 1
   ATOM 383 O . GLN B 134 ? -54.12000 50.17500 -70.10600 1.000 108.89374 O ? A ? 50 1
   ATOM 384 CB . GLN B 134 ? -55.50100 47.42100 -70.26600 1.000 112.44621 C ? A ? 50 1
   ATOM 385 CG . GLN B 134 ? -55.01400 46.39700 -71.26800 1.000 111.16301 C ? A ? 50 1
   ATOM 386 CD . GLN B 134 ? -56.01600 46.09700 -72.33900 1.000 113.57434 C ? A ? 50 1
   ATOM 387 OE1 . GLN B 134 ? -56.85100 46.93900 -72.68400 1.000 117.13727 O ? A ? 50 1
   ATOM 388 NE2 . GLN B 134 ? -55.96800 44.87500 -72.85500 1.000 109.26708 N ? A ? 50 1
   ATOM 389 N . LEU B 135 ? -52.40300 48.76600 -70.50200 1.000 108.44715 N ? A ? 51 1
   ATOM 390 CA . LEU B 135 ? -51.57000 49.78300 -71.10600 1.000 110.37969 C ? A ? 51 1
   ATOM 391 C . LEU B 135 ? -52.06400 50.07000 -72.52200 1.000 107.99820 C ? A ? 51 1
   ATOM 392 O . LEU B 135 ? -52.75500 49.24900 -73.12400 1.000 108.42372 O ? A ? 51 1
   ATOM 393 CB . LEU B 135 ? -50.10800 49.33400 -71.09400 1.000 109.89486 C ? A ? 51 1
   ATOM 394 CG . LEU B 135 ? -49.37700 49.43800 -69.74300 1.000 107.62268 C ? A ? 51 1
   ATOM 395 CD1 . LEU B 135 ? -49.60000 50.80500 -69.10000 1.000 106.71705 C ? A ? 51 1
   ATOM 396 CD2 . LEU B 135 ? -49.77000 48.34200 -68.76900 1.000 105.90433 C ? A ? 51 1
   ATOM 397 N . PRO B 136 ? -51.74700 51.24600 -73.06600 1.000 113.13644 N ? A ? 52 1
   ATOM 398 CA . PRO B 136 ? -52.30500 51.61000 -74.38100 1.000 117.29434 C ? A ? 52 1
   ATOM 399 C . PRO B 136 ? -51.96600 50.65800 -75.52200 1.000 110.98522 C ? A ? 52 1
   ATOM 400 O . PRO B 136 ? -52.80800 50.47800 -76.40700 1.000 119.14703 O ? A ? 52 1
   ATOM 401 CB . PRO B 136 ? -51.73800 53.01900 -74.61100 1.000 128.69999 C ? A ? 52 1
   ATOM 402 CG . PRO B 136 ? -51.59500 53.58100 -73.22000 1.000 126.23695 C ? A ? 52 1
   ATOM 403 CD . PRO B 136 ? -51.17600 52.41300 -72.36400 1.000 121.70574 C ? A ? 52 1
   ATOM 404 N . ASP B 137 ? -50.77400 50.05300 -75.55300 1.000 101.88348 N ? A ? 53 1
   ATOM 405 CA . ASP B 137 ? -50.45400 49.03900 -76.58800 1.000 104.70165 C ? A ? 53 1
   ATOM 406 C . ASP B 137 ? -51.18900 47.71000 -76.40300 1.000 105.49090 C ? A ? 53 1
   ATOM 407 O . ASP B 137 ? -50.85500 46.69000 -77.04700 1.000 97.83870 O ? A ? 53 1
   ATOM 408 CB . ASP B 137 ? -48.95800 48.78700 -76.63300 1.000 104.72727 C ? A ? 53 1
   ATOM 409 CG . ASP B 137 ? -48.38400 48.63600 -75.27500 1.000 109.27569 C ? A ? 53 1
   ATOM 410 OD1 . ASP B 137 ? -47.35300 47.94600 -75.13100 1.000 113.48264 O ? A ? 53 1
   ATOM 411 OD2 . ASP B 137 ? -48.98700 49.21500 -74.34600 1.000 110.34726 O ? A ? 53 1
   ATOM 412 N . GLY B 138 ? -52.18000 47.73500 -75.51800 1.000 110.75937 N ? A ? 54 1
   ATOM 413 CA . GLY B 138 ? -52.95200 46.56100 -75.18400 1.000 110.06798 C ? A ? 54 1
   ATOM 414 C . GLY B 138 ? -52.25500 45.58800 -74.26600 1.000 112.30275 C ? A ? 54 1
   ATOM 415 O . GLY B 138 ? -52.69700 44.44900 -74.14800 1.000 111.32948 O ? A ? 54 1
   ATOM 416 N . SER B 139 ? -51.25000 46.01900 -73.52300 1.000 115.03273 N ? A ? 55 1
   ATOM 417 CA . SER B 139 ? -50.47200 45.08800 -72.72200 1.000 108.53263 C ? A ? 55 1
   ATOM 418 C . SER B 139 ? -50.53700 45.48300 -71.25000 1.000 112.37407 C ? A ? 55 1
   ATOM 419 O . SER B 139 ? -51.27000 46.39400 -70.85400 1.000 114.12832 O ? A ? 55 1
   ATOM 420 CB . SER B 139 ? -49.02100 45.05400 -73.19300 1.000 107.85012 C ? A ? 55 1
   ATOM 421 OG . SER B 139 ? -48.44200 46.34000 -73.10500 1.000 109.18413 O ? A ? 55 1
   ATOM 422 N . TRP B 140 ? -49.76800 44.76200 -70.43500 1.000 115.75493 N ? A ? 56 1
   ATOM 423 CA . TRP B 140 ? -49.91100 44.78300 -68.98700 1.000 110.27670 C ? A ? 56 1
   ATOM 424 C . TRP B 140 ? -48.52400 44.78600 -68.34900 1.000 111.35407 C ? A ? 56 1
   ATOM 425 O . TRP B 140 ? -47.50000 44.81100 -69.03900 1.000 112.80420 O ? A ? 56 1
   ATOM 426 CB . TRP B 140 ? -50.74100 43.58500 -68.52300 1.000 102.98999 C ? A ? 56 1
   ATOM 427 CG . TRP B 140 ? -52.03500 43.44600 -69.26000 1.000 107.44385 C ? A ? 56 1
   ATOM 428 CD1 . TRP B 140 ? -52.21600 43.06300 -70.56300 1.000 108.62144 C ? A ? 56 1
   ATOM 429 CD2 . TRP B 140 ? -53.33300 43.68800 -68.73500 1.000 111.06451 C ? A ? 56 1
   ATOM 430 NE1 . TRP B 140 ? -53.55200 43.06000 -70.87800 1.000 112.48470 N ? A ? 56 1
   ATOM 431 CE2 . TRP B 140 ? -54.26000 43.43600 -69.76800 1.000 112.40781 C ? A ? 56 1
   ATOM 432 CE3 . TRP B 140 ? -53.80500 44.09200 -67.49200 1.000 104.36810 C ? A ? 56 1
   ATOM 433 CZ2 . TRP B 140 ? -55.62100 43.57600 -69.58600 1.000 106.87332 C ? A ? 56 1
   ATOM 434 CZ3 . TRP B 140 ? -55.13200 44.23300 -67.32200 1.000 101.77187 C ? A ? 56 1
   ATOM 435 CH2 . TRP B 140 ? -56.03700 43.98300 -68.35700 1.000 105.01395 C ? A ? 56 1
   ATOM 436 N . GLY B 141 ? -48.49300 44.75400 -67.02000 1.000 112.12505 N ? A ? 57 1
   ATOM 437 CA . GLY B 141 ? -47.23800 44.75200 -66.28400 1.000 105.75954 C ? A ? 57 1
   ATOM 438 C . GLY B 141 ? -46.75000 46.15300 -65.96800 1.000 103.26500 C ? A ? 57 1
   ATOM 439 O . GLY B 141 ? -47.50800 47.13300 -65.96400 1.000 99.02765 O ? A ? 57 1
   ATOM 440 N . ASP B 142 ? -45.44600 46.24300 -65.70000 1.000 107.29807 N ? A ? 58 1
   ATOM 441 CA . ASP B 142 ? -44.85000 47.53700 -65.39400 1.000 106.97065 C ? A ? 58 1
   ATOM 442 C . ASP B 142 ? -44.87900 48.43500 -66.62100 1.000 98.51260 C ? A ? 58 1
   ATOM 443 O . ASP B 142 ? -44.42700 48.05200 -67.70400 1.000 100.17041 O ? A ? 58 1
   ATOM 444 CB . ASP B 142 ? -43.41100 47.36800 -64.90900 1.000 99.49006 C ? A ? 58 1
   ATOM 445 CG . ASP B 142 ? -42.94600 48.52500 -64.06500 1.000 90.94600 C ? A ? 58 1
   ATOM 446 OD1 . ASP B 142 ? -43.67200 49.53600 -64.00600 1.000 95.52150 O ? A ? 58 1
   ATOM 447 OD2 . ASP B 142 ? -41.86800 48.41600 -63.44900 1.000 85.31454 O ? A ? 58 1
   ATOM 448 N . ALA B 143 ? -45.29500 49.67200 -66.40700 1.000 92.98537 N ? A ? 59 1
   ATOM 449 CA . ALA B 143 ? -45.52900 50.60200 -67.49100 1.000 89.23065 C ? A ? 59 1
   ATOM 450 C . ALA B 143 ? -44.24900 51.35500 -67.78200 1.000 89.33859 C ? A ? 59 1
   ATOM 451 O . ALA B 143 ? -43.82800 51.44400 -68.93800 1.000 84.70107 O ? A ? 59 1
   ATOM 452 CB . ALA B 143 ? -46.66600 51.56500 -67.13000 1.000 83.69104 C ? A ? 59 1
   ATOM 453 N . SER B 144 ? -43.61700 51.85800 -66.71100 1.000 98.49794 N ? A ? 60 1
   ATOM 454 CA . SER B 144 ? -42.48100 52.77400 -66.76500 1.000 92.68663 C ? A ? 60 1
   ATOM 455 C . SER B 144 ? -41.18900 52.09800 -67.21100 1.000 92.91313 C ? A ? 60 1
   ATOM 456 O . SER B 144 ? -40.25500 52.79700 -67.61200 1.000 91.41775 O ? A ? 60 1
   ATOM 457 CB . SER B 144 ? -42.26000 53.37300 -65.37700 1.000 87.06516 C ? A ? 60 1
   ATOM 458 OG . SER B 144 ? -43.48100 53.84400 -64.83300 1.000 92.14374 O ? A ? 60 1
   ATOM 459 N . PHE B 145 ? -41.09300 50.76700 -67.09900 1.000 96.83822 N ? A ? 61 1
   ATOM 460 CA . PHE B 145 ? -39.96300 49.99400 -67.62000 1.000 95.75860 C ? A ? 61 1
   ATOM 461 C . PHE B 145 ? -40.44100 48.83600 -68.50300 1.000 107.22146 C ? A ? 61 1
   ATOM 462 O . PHE B 145 ? -41.05200 47.87400 -68.00900 1.000 104.88416 O ? A ? 61 1
   ATOM 463 CB . PHE B 145 ? -39.06400 49.48200 -66.50500 1.000 87.14431 C ? A ? 61 1
   ATOM 464 CG . PHE B 145 ? -37.75900 48.99400 -67.01300 1.000 91.93707 C ? A ? 61 1
   ATOM 465 CD1 . PHE B 145 ? -36.96300 49.82900 -67.78200 1.000 98.81410 C ? A ? 61 1
   ATOM 466 CD2 . PHE B 145 ? -37.33900 47.70000 -66.77700 1.000 88.79450 C ? A ? 61 1
   ATOM 467 CE1 . PHE B 145 ? -35.75500 49.39300 -68.29200 1.000 93.36874 C ? A ? 61 1
   ATOM 468 CE2 . PHE B 145 ? -36.12900 47.25800 -67.27900 1.000 86.03888 C ? A ? 61 1
   ATOM 469 CZ . PHE B 145 ? -35.33700 48.10600 -68.03900 1.000 87.36267 C ? A ? 61 1
   ATOM 470 N . PHE B 146 ? -40.12500 48.91500 -69.80100 1.000 108.02824 N ? A ? 62 1
   ATOM 471 CA . PHE B 146 ? -40.52700 47.91300 -70.79100 1.000 109.71723 C ? A ? 62 1
   ATOM 472 C . PHE B 146 ? -39.56100 46.73500 -70.75300 1.000 101.19492 C ? A ? 62 1
   ATOM 473 O . PHE B 146 ? -38.40000 46.86000 -71.15300 1.000 96.40895 O ? A ? 62 1
   ATOM 474 CB . PHE B 146 ? -40.56400 48.56900 -72.17300 1.000 119.18037 C ? A ? 62 1
   ATOM 475 CG . PHE B 146 ? -40.95100 47.64400 -73.31800 1.000 120.63097 C ? A ? 62 1
   ATOM 476 CD1 . PHE B 146 ? -42.07200 46.83000 -73.23900 1.000 115.33636 C ? A ? 62 1
   ATOM 477 CD2 . PHE B 146 ? -40.21100 47.63900 -74.49800 1.000 120.36075 C ? A ? 62 1
   ATOM 478 CE1 . PHE B 146 ? -42.42800 46.00400 -74.29500 1.000 114.29149 C ? A ? 62 1
   ATOM 479 CE2 . PHE B 146 ? -40.56000 46.81700 -75.55800 1.000 120.55966 C ? A ? 62 1
   ATOM 480 CZ . PHE B 146 ? -41.66800 45.99700 -75.45400 1.000 123.21714 C ? A ? 62 1
   ATOM 481 N . MET B 147 ? -40.05100 45.58000 -70.31200 1.000 101.77096 N ? A ? 63 1
   ATOM 482 CA . MET B 147 ? -39.28300 44.34500 -70.31800 1.000 100.83105 C ? A ? 63 1
   ATOM 483 C . MET B 147 ? -40.09000 43.25000 -70.99500 1.000 109.67350 C ? A ? 63 1
   ATOM 484 O . MET B 147 ? -41.28400 43.08300 -70.71700 1.000 105.76527 O ? A ? 63 1
   ATOM 485 CB . MET B 147 ? -38.90100 43.87400 -68.91400 1.000 96.96334 C ? A ? 63 1
   ATOM 486 CG . MET B 147 ? -38.37900 42.43200 -68.93200 1.000 100.86358 C ? A ? 63 1
   ATOM 487 SD . MET B 147 ? -37.51400 41.82800 -67.47100 1.000 85.60962 S ? A ? 63 1
   ATOM 488 CE . MET B 147 ? -37.70400 40.04200 -67.62000 1.000 83.06452 C ? A ? 63 1
   ATOM 489 N . MET B 148 ? -39.41500 42.49600 -71.87200 1.000 121.22327 N ? A ? 64 1
   ATOM 490 CA . MET B 148 ? -40.08900 41.50100 -72.70200 1.000 116.10437 C ? A ? 64 1
   ATOM 491 C . MET B 148 ? -40.76800 40.44200 -71.84400 1.000 107.46890 C ? A ? 64 1
   ATOM 492 O . MET B 148 ? -41.99400 40.28600 -71.87800 1.000 108.53475 O ? A ? 64 1
   ATOM 493 CB . MET B 148 ? -39.07000 40.85000 -73.64500 1.000 116.81455 C ? A ? 64 1
   ATOM 494 CG . MET B 148 ? -39.62700 40.40700 -75.01100 1.000 132.63336 C ? A ? 64 1
   ATOM 495 SD . MET B 148 ? -40.86700 41.47600 -75.80600 1.000 140.67539 S ? A ? 64 1
   ATOM 496 CE . MET B 148 ? -39.84600 42.83800 -76.38500 1.000 139.10545 C ? A ? 64 1
   ATOM 497 N . GLY B 149 ? -39.97300 39.71400 -71.05300 1.000 104.03115 N ? A ? 65 1
   ATOM 498 CA . GLY B 149 ? -40.52700 38.74300 -70.11800 1.000 100.59793 C ? A ? 65 1
   ATOM 499 C . GLY B 149 ? -41.68100 39.28600 -69.30100 1.000 98.75131 C ? A ? 65 1
   ATOM 500 O . GLY B 149 ? -42.65100 38.58100 -69.04300 1.000 97.30778 O ? A ? 65 1
   ATOM 501 N . ASP B 150 ? -41.62300 40.56900 -68.94300 1.000 99.78361 N ? A ? 66 1
   ATOM 502 CA . ASP B 150 ? -42.61600 41.14000 -68.04300 1.000 97.39842 C ? A ? 66 1
   ATOM 503 C . ASP B 150 ? -43.87100 41.53800 -68.78400 1.000 100.40876 C ? A ? 66 1
   ATOM 504 O . ASP B 150 ? -44.97700 41.17400 -68.37100 1.000 99.94998 O ? A ? 66 1
   ATOM 505 CB . ASP B 150 ? -42.00700 42.36100 -67.33500 1.000 97.78925 C ? A ? 66 1
   ATOM 506 CG . ASP B 150 ? -43.04500 43.25400 -66.63900 1.000 94.37896 C ? A ? 66 1
   ATOM 507 OD1 . ASP B 150 ? -43.72300 42.80200 -65.69900 1.000 86.22704 O ? A ? 66 1
   ATOM 508 OD2 . ASP B 150 ? -43.12400 44.45200 -67.01700 1.000 98.04042 O ? A ? 66 1
   ATOM 509 N . ARG B 151 ? -43.72500 42.19000 -69.93300 1.000 103.43600 N ? A ? 67 1
   ATOM 510 CA . ARG B 151 ? -44.92600 42.62100 -70.62500 1.000 104.47618 C ? A ? 67 1
   ATOM 511 C . ARG B 151 ? -45.68600 41.42300 -71.17500 1.000 104.95514 C ? A ? 67 1
   ATOM 512 O . ARG B 151 ? -46.91500 41.39200 -71.12900 1.000 106.56303 O ? A ? 67 1
   ATOM 513 CB . ARG B 151 ? -44.58100 43.62700 -71.72100 1.000 104.57936 C ? A ? 67 1
   ATOM 514 CG . ARG B 151 ? -43.92800 44.91000 -71.21900 1.000 103.12916 C ? A ? 67 1
   ATOM 515 CD . ARG B 151 ? -44.85300 45.70300 -70.33000 1.000 100.67362 C ? A ? 67 1
   ATOM 516 NE . ARG B 151 ? -44.55400 47.13200 -70.32500 1.000 107.19489 N ? A ? 67 1
   ATOM 517 CZ . ARG B 151 ? -45.06600 47.99500 -71.20300 1.000 114.82591 C ? A ? 67 1
   ATOM 518 NH1 . ARG B 151 ? -45.89900 47.55900 -72.13600 1.000 117.87922 N ? A ? 67 1
   ATOM 519 NH2 . ARG B 151 ? -44.75800 49.29400 -71.15200 1.000 110.89618 N ? A ? 67 1
   ATOM 520 N . ILE B 152 ? -44.97400 40.40900 -71.66100 1.000 101.84884 N ? A ? 68 1
   ATOM 521 CA . ILE B 152 ? -45.64000 39.24000 -72.23300 1.000 100.31471 C ? A ? 68 1
   ATOM 522 C . ILE B 152 ? -46.31300 38.42300 -71.13900 1.000 98.15217 C ? A ? 68 1
   ATOM 523 O . ILE B 152 ? -47.53300 38.23700 -71.14000 1.000 100.60820 O ? A ? 68 1
   ATOM 524 CB . ILE B 152 ? -44.64800 38.38400 -73.04300 1.000 104.69149 C ? A ? 68 1
   ATOM 525 CG1 . ILE B 152 ? -44.42400 38.97600 -74.44400 1.000 111.11129 C ? A ? 68 1
   ATOM 526 CG2 . ILE B 152 ? -45.13400 36.93100 -73.13800 1.000 89.81737 C ? A ? 68 1
   ATOM 527 CD1 . ILE B 152 ? -43.86400 40.41600 -74.48400 1.000 111.39383 C ? A ? 68 1
   ATOM 528 N . MET B 153 ? -45.52200 37.95700 -70.17100 1.000 101.51549 N ? A ? 69 1
   ATOM 529 CA . MET B 153 ? -46.01200 37.05000 -69.13400 1.000 102.20807 C ? A ? 69 1
   ATOM 530 C . MET B 153 ? -47.10400 37.69100 -68.28200 1.000 98.01362 C ? A ? 69 1
   ATOM 531 O . MET B 153 ? -48.07500 37.02600 -67.89700 1.000 92.30051 O ? A ? 69 1
   ATOM 532 CB . MET B 153 ? -44.81200 36.59100 -68.29100 1.000 98.24730 C ? A ? 69 1
   ATOM 533 CG . MET B 153 ? -45.05000 36.27200 -66.82100 1.000 86.87865 C ? A ? 69 1
   ATOM 534 SD . MET B 153 ? -45.35400 34.58800 -66.30300 1.000 82.64945 S ? A ? 69 1
   ATOM 535 CE . MET B 153 ? -43.79400 33.80600 -66.63200 1.000 100.00559 C ? A ? 69 1
   ATOM 536 N . SER B 154 ? -46.96200 38.97200 -67.96600 1.000 95.32568 N ? A ? 70 1
   ATOM 537 CA . SER B 154 ? -48.03900 39.62800 -67.24600 1.000 94.67881 C ? A ? 70 1
   ATOM 538 C . SER B 154 ? -49.25600 39.80900 -68.14200 1.000 93.70718 C ? A ? 70 1
   ATOM 539 O . SER B 154 ? -50.39100 39.62100 -67.69600 1.000 93.58203 O ? A ? 70 1
   ATOM 540 CB . SER B 154 ? -47.57000 40.96200 -66.65900 1.000 98.91488 C ? A ? 70 1
   ATOM 541 OG . SER B 154 ? -47.35200 41.91500 -67.67700 1.000 104.71102 O ? A ? 70 1
   ATOM 542 N . THR B 155 ? -49.04300 40.11000 -69.42400 1.000 96.27624 N ? A ? 71 1
   ATOM 543 CA . THR B 155 ? -50.17800 40.41900 -70.28700 1.000 99.63222 C ? A ? 71 1
   ATOM 544 C . THR B 155 ? -51.07100 39.20900 -70.46300 1.000 96.09291 C ? A ? 71 1
   ATOM 545 O . THR B 155 ? -52.28800 39.28600 -70.25800 1.000 97.61784 O ? A ? 71 1
   ATOM 546 CB . THR B 155 ? -49.70200 40.90800 -71.65900 1.000 103.82786 C ? A ? 71 1
   ATOM 547 OG1 . THR B 155 ? -49.17600 42.23600 -71.54900 1.000 107.95193 O ? A ? 71 1
   ATOM 548 CG2 . THR B 155 ? -50.82900 40.90400 -72.66600 1.000 107.38774 C ? A ? 71 1
   ATOM 549 N . LEU B 156 ? -50.48500 38.07300 -70.82700 1.000 95.64231 N ? A ? 72 1
   ATOM 550 CA . LEU B 156 ? -51.31400 36.92800 -71.17600 1.000 92.74273 C ? A ? 72 1
   ATOM 551 C . LEU B 156 ? -52.00300 36.36900 -69.93700 1.000 91.84041 C ? A ? 72 1
   ATOM 552 O . LEU B 156 ? -53.17200 35.97500 -69.99700 1.000 93.31841 O ? A ? 72 1
   ATOM 553 CB . LEU B 156 ? -50.47000 35.86900 -71.88700 1.000 90.16178 C ? A ? 72 1
   ATOM 554 CG . LEU B 156 ? -49.63300 34.83700 -71.14700 1.000 94.80865 C ? A ? 72 1
   ATOM 555 CD1 . LEU B 156 ? -50.55300 33.67700 -70.81500 1.000 92.05016 C ? A ? 72 1
   ATOM 556 CD2 . LEU B 156 ? -48.45200 34.40100 -71.97000 1.000 100.92873 C ? A ? 72 1
   ATOM 557 N . ALA B 157 ? -51.29800 36.32400 -68.80300 1.000 92.30238 N ? A ? 73 1
   ATOM 558 CA . ALA B 157 ? -51.92500 35.84400 -67.57700 1.000 88.60490 C ? A ? 73 1
   ATOM 559 C . ALA B 157 ? -53.18300 36.64900 -67.24400 1.000 88.59393 C ? A ? 73 1
   ATOM 560 O . ALA B 157 ? -54.12800 36.10600 -66.66700 1.000 89.87241 O ? A ? 73 1
   ATOM 561 CB . ALA B 157 ? -50.91800 35.86800 -66.42700 1.000 87.85555 C ? A ? 73 1
   ATOM 562 N . CYS B 158 ? -53.21900 37.94100 -67.58500 1.000 89.72079 N ? A ? 74 1
   ATOM 563 CA . CYS B 158 ? -54.48200 38.66800 -67.49900 1.000 88.23535 C ? A ? 74 1
   ATOM 564 C . CYS B 158 ? -55.47500 38.16200 -68.52900 1.000 90.70437 C ? A ? 74 1
   ATOM 565 O . CYS B 158 ? -56.68000 38.13700 -68.26700 1.000 98.77064 O ? A ? 74 1
   ATOM 566 CB . CYS B 158 ? -54.27900 40.17000 -67.68800 1.000 93.63222 C ? A ? 74 1
   ATOM 567 SG . CYS B 158 ? -53.78700 41.03600 -66.20900 1.000 98.17101 S ? A ? 74 1
   ATOM 568 N . VAL B 159 ? -54.99000 37.76600 -69.70300 1.000 86.71567 N ? A ? 75 1
   ATOM 569 CA . VAL B 159 ? -55.88000 37.30700 -70.76300 1.000 86.40961 C ? A ? 75 1
   ATOM 570 C . VAL B 159 ? -56.54000 35.99100 -70.36200 1.000 89.00738 C ? A ? 75 1
   ATOM 571 O . VAL B 159 ? -57.75900 35.82800 -70.49000 1.000 92.93947 O ? A ? 75 1
   ATOM 572 CB . VAL B 159 ? -55.11200 37.19900 -72.09500 1.000 86.97527 C ? A ? 75 1
   ATOM 573 CG1 . VAL B 159 ? -56.03300 36.81400 -73.23300 1.000 89.33471 C ? A ? 75 1
   ATOM 574 CG2 . VAL B 159 ? -54.41600 38.51600 -72.41400 1.000 91.65154 C ? A ? 75 1
   ATOM 575 N . VAL B 160 ? -55.74700 35.03300 -69.86600 1.000 87.80065 N ? A ? 76 1
   ATOM 576 CA . VAL B 160 ? -56.28100 33.74000 -69.43500 1.000 85.99708 C ? A ? 76 1
   ATOM 577 C . VAL B 160 ? -57.33000 33.89800 -68.34300 1.000 90.45799 C ? A ? 76 1
   ATOM 578 O . VAL B 160 ? -58.11500 32.98000 -68.09300 1.000 96.61248 O ? A ? 76 1
   ATOM 579 CB . VAL B 160 ? -55.13900 32.82300 -68.94700 1.000 79.75669 C ? A ? 76 1
   ATOM 580 CG1 . VAL B 160 ? -55.67300 31.48100 -68.51300 1.000 87.01795 C ? A ? 76 1
   ATOM 581 CG2 . VAL B 160 ? -54.09600 32.64300 -70.01900 1.000 84.23575 C ? A ? 76 1
   ATOM 582 N . ALA B 161 ? -57.39400 35.05900 -67.70600 1.000 89.83938 N ? A ? 77 1
   ATOM 583 CA . ALA B 161 ? -58.50300 35.33400 -66.80800 1.000 93.39009 C ? A ? 77 1
   ATOM 584 C . ALA B 161 ? -59.73000 35.81700 -67.57800 1.000 97.03436 C ? A ? 77 1
   ATOM 585 O . ALA B 161 ? -60.81500 35.23400 -67.46400 1.000 100.34975 O ? A ? 77 1
   ATOM 586 CB . ALA B 161 ? -58.07000 36.35900 -65.75900 1.000 96.65192 C ? A ? 77 1
   ATOM 587 N . LEU B 162 ? -59.56000 36.86300 -68.39000 1.000 92.33627 N ? A ? 78 1
   ATOM 588 CA . LEU B 162 ? -60.69100 37.50400 -69.05200 1.000 96.07129 C ? A ? 78 1
   ATOM 589 C . LEU B 162 ? -61.43400 36.55400 -69.98800 1.000 109.72280 C ? A ? 78 1
   ATOM 590 O . LEU B 162 ? -62.67300 36.56000 -70.03400 1.000 111.62347 O ? A ? 78 1
   ATOM 591 CB . LEU B 162 ? -60.19100 38.70900 -69.82700 1.000 88.83408 C ? A ? 78 1
   ATOM 592 CG . LEU B 162 ? -59.87100 39.84400 -68.89500 1.000 86.83495 C ? A ? 78 1
   ATOM 593 CD1 . LEU B 162 ? -59.08300 40.88300 -69.64000 1.000 90.97470 C ? A ? 78 1
   ATOM 594 CD2 . LEU B 162 ? -61.18500 40.39700 -68.40900 1.000 95.93221 C ? A ? 78 1
   ATOM 595 N . LYS B 163 ? -60.70300 35.75500 -70.77100 1.000 107.87262 N ? A ? 79 1
   ATOM 596 CA . LYS B 163 ? -61.38800 34.85400 -71.69100 1.000 109.70077 C ? A ? 79 1
   ATOM 597 C . LYS B 163 ? -61.93800 33.61900 -70.98400 1.000 111.85201 C ? A ? 79 1
   ATOM 598 O . LYS B 163 ? -63.05600 33.19000 -71.28600 1.000 118.91241 O ? A ? 79 1
   ATOM 599 CB . LYS B 163 ? -60.44200 34.44700 -72.82500 1.000 106.40220 C ? A ? 79 1
   ATOM 600 CG . LYS B 163 ? -60.93100 33.30400 -73.73100 1.000 115.79439 C ? A ? 79 1
   ATOM 601 CD . LYS B 163 ? -62.23200 33.58000 -74.48800 1.000 118.27147 C ? A ? 79 1
   ATOM 602 CE . LYS B 163 ? -62.92600 32.25000 -74.85300 1.000 117.02538 C ? A ? 79 1
   ATOM 603 NZ . LYS B 163 ? -62.16500 31.40000 -75.82900 1.000 108.73457 N ? A ? 79 1
   ATOM 604 N . SER B 164 ? -61.20900 33.06300 -70.00900 1.000 104.51872 N ? A ? 80 1
   ATOM 605 CA . SER B 164 ? -61.69100 31.85200 -69.34500 1.000 106.80268 C ? A ? 80 1
   ATOM 606 C . SER B 164 ? -62.91600 32.11200 -68.47900 1.000 110.89039 C ? A ? 80 1
   ATOM 607 O . SER B 164 ? -63.58100 31.15000 -68.07400 1.000 110.63834 O ? A ? 80 1
   ATOM 608 CB . SER B 164 ? -60.59000 31.19100 -68.51800 1.000 104.01389 C ? A ? 80 1
   ATOM 609 OG . SER B 164 ? -60.71200 31.50600 -67.15000 1.000 111.09129 O ? A ? 80 1
   ATOM 610 N . TRP B 165 ? -63.20500 33.38200 -68.17900 1.000 108.54275 N ? A ? 81 1
   ATOM 611 CA . TRP B 165 ? -64.44200 33.83300 -67.55400 1.000 109.16591 C ? A ? 81 1
   ATOM 612 C . TRP B 165 ? -65.39400 34.46400 -68.55800 1.000 109.32716 C ? A ? 81 1
   ATOM 613 O . TRP B 165 ? -66.50500 34.85600 -68.18800 1.000 109.34103 O ? A ? 81 1
   ATOM 614 CB . TRP B 165 ? -64.09500 34.80900 -66.41400 1.000 106.05586 C ? A ? 81 1
   ATOM 615 CG . TRP B 165 ? -64.14900 34.20200 -65.01100 1.000 104.42082 C ? A ? 81 1
   ATOM 616 CD1 . TRP B 165 ? -64.72900 34.75300 -63.90300 1.000 100.20258 C ? A ? 81 1
   ATOM 617 CD2 . TRP B 165 ? -63.74900 32.87600 -64.62300 1.000 106.97036 C ? A ? 81 1
   ATOM 618 NE1 . TRP B 165 ? -64.62600 33.89700 -62.83500 1.000 99.70240 N ? A ? 81 1
   ATOM 619 CE2 . TRP B 165 ? -64.04300 32.73300 -63.25600 1.000 101.63880 C ? A ? 81 1
   ATOM 620 CE3 . TRP B 165 ? -63.13600 31.80800 -65.29300 1.000 109.45033 C ? A ? 81 1
   ATOM 621 CZ2 . TRP B 165 ? -63.75000 31.57000 -62.55500 1.000 103.91426 C ? A ? 81 1
   ATOM 622 CZ3 . TRP B 165 ? -62.84700 30.65800 -64.60000 1.000 106.96717 C ? A ? 81 1
   ATOM 623 CH2 . TRP B 165 ? -63.14300 30.54900 -63.24600 1.000 108.53674 C ? A ? 81 1
   ATOM 624 N . ASN B 166 ? -64.99200 34.51100 -69.82400 1.000 111.58123 N ? A ? 82 1
   ATOM 625 CA . ASN B 166 ? -65.78100 35.05300 -70.92600 1.000 121.45850 C ? A ? 82 1
   ATOM 626 C . ASN B 166 ? -66.42000 36.38700 -70.56700 1.000 126.62930 C ? A ? 82 1
   ATOM 627 O . ASN B 166 ? -67.64300 36.55000 -70.54300 1.000 124.91464 O ? A ? 82 1
   ATOM 628 CB . ASN B 166 ? -66.84600 34.07100 -71.39900 1.000 121.65562 C ? A ? 82 1
   ATOM 629 CG . ASN B 166 ? -67.24300 34.33300 -72.82500 1.000 125.38080 C ? A ? 82 1
   ATOM 630 OD1 . ASN B 166 ? -68.06000 35.21400 -73.09400 1.000 123.99682 O ? A ? 82 1
   ATOM 631 ND2 . ASN B 166 ? -66.63900 33.60100 -73.75700 1.000 130.88273 N ? A ? 82 1
   ATOM 632 N . ILE B 167 ? -65.54700 37.34300 -70.27100 1.000 123.18345 N ? A ? 83 1
   ATOM 633 CA . ILE B 167 ? -65.92600 38.72900 -70.06300 1.000 120.42294 C ? A ? 83 1
   ATOM 634 C . ILE B 167 ? -64.89300 39.58600 -70.77700 1.000 116.22306 C ? A ? 83 1
   ATOM 635 O . ILE B 167 ? -63.80400 39.12100 -71.11900 1.000 112.28924 O ? A ? 83 1
   ATOM 636 CB . ILE B 167 ? -66.02500 39.11400 -68.56400 1.000 120.04897 C ? A ? 83 1
   ATOM 637 CG1 . ILE B 167 ? -64.66300 39.56400 -68.03300 1.000 116.67490 C ? A ? 83 1
   ATOM 638 CG2 . ILE B 167 ? -66.59200 37.97200 -67.72300 1.000 114.21314 C ? A ? 83 1
   ATOM 639 CD1 . ILE B 167 ? -64.74400 40.30200 -66.72100 1.000 115.58255 C ? A ? 83 1
   ATOM 640 N . HIS B 168 ? -65.27200 40.84100 -71.02600 1.000 121.86953 N ? A ? 84 1
   ATOM 641 CA . HIS B 168 ? -64.41600 41.86200 -71.64100 1.000 120.93184 C ? A ? 84 1
   ATOM 642 C . HIS B 168 ? -63.56300 41.29600 -72.75900 1.000 122.06372 C ? A ? 84 1
   ATOM 643 O . HIS B 168 ? -62.34400 41.48200 -72.80100 1.000 120.70867 O ? A ? 84 1
   ATOM 644 CB . HIS B 168 ? -63.51400 42.52700 -70.60500 1.000 111.83631 C ? A ? 84 1
   ATOM 645 CG . HIS B 168 ? -64.21200 43.53300 -69.75600 1.000 109.28643 C ? A ? 84 1
   ATOM 646 ND1 . HIS B 168 ? -64.69600 43.23400 -68.50100 1.000 106.31894 N ? A ? 84 1
   ATOM 647 CD2 . HIS B 168 ? -64.52600 44.82900 -69.98500 1.000 112.37097 C ? A ? 84 1
   ATOM 648 CE1 . HIS B 168 ? -65.26800 44.30700 -67.98800 1.000 106.10965 C ? A ? 84 1
   ATOM 649 NE2 . HIS B 168 ? -65.17900 45.28800 -68.86800 1.000 109.92150 N ? A ? 84 1
   ATOM 650 N . THR B 169 ? -64.21000 40.62400 -73.70100 1.000 123.92779 N ? A ? 85 1
   ATOM 651 CA . THR B 169 ? -63.40000 40.08800 -74.77800 1.000 126.75640 C ? A ? 85 1
   ATOM 652 C . THR B 169 ? -62.81300 41.19300 -75.64300 1.000 127.44192 C ? A ? 85 1
   ATOM 653 O . THR B 169 ? -61.91100 40.91000 -76.43400 1.000 131.92266 O ? A ? 85 1
   ATOM 654 CB . THR B 169 ? -64.22200 39.10900 -75.61900 1.000 126.99448 C ? A ? 85 1
   ATOM 655 OG1 . THR B 169 ? -65.55000 39.62800 -75.77400 1.000 127.27855 O ? A ? 85 1
   ATOM 656 CG2 . THR B 169 ? -64.26400 37.70600 -74.95200 1.000 116.40507 C ? A ? 85 1
   ATOM 657 N . ASP B 170 ? -63.25200 42.44400 -75.45200 1.000 125.86767 N ? A ? 86 1
   ATOM 658 CA . ASP B 170 ? -62.73000 43.58000 -76.21200 1.000 127.62144 C ? A ? 86 1
   ATOM 659 C . ASP B 170 ? -61.25100 43.83400 -75.91900 1.000 126.96405 C ? A ? 86 1
   ATOM 660 O . ASP B 170 ? -60.42400 43.89800 -76.83700 1.000 122.97780 O ? A ? 86 1
   ATOM 661 CB . ASP B 170 ? -63.57500 44.82200 -75.90000 1.000 126.77360 C ? A ? 86 1
   ATOM 662 CG . ASP B 170 ? -63.09300 46.07400 -76.62200 1.000 125.56717 C ? A ? 86 1
   ATOM 663 OD1 . ASP B 170 ? -61.93100 46.50000 -76.42000 1.000 122.77029 O ? A ? 86 1
   ATOM 664 OD2 . ASP B 170 ? -63.88700 46.63000 -77.41100 1.000 125.36651 O ? A ? 86 1
   ATOM 665 N . LYS B 171 ? -60.90500 44.05100 -74.64800 1.000 129.72287 N ? A ? 87 1
   ATOM 666 CA . LYS B 171 ? -59.49100 44.17200 -74.30400 1.000 121.22988 C ? A ? 87 1
   ATOM 667 C . LYS B 171 ? -58.78500 42.82700 -74.38300 1.000 112.52999 C ? A ? 87 1
   ATOM 668 O . LYS B 171 ? -57.57900 42.76800 -74.64700 1.000 103.11660 O ? A ? 87 1
   ATOM 669 CB . LYS B 171 ? -59.34800 44.80900 -72.91700 1.000 117.59465 C ? A ? 87 1
   ATOM 670 CG . LYS B 171 ? -60.38500 45.90300 -72.65000 1.000 116.90000 C ? A ? 87 1
   ATOM 671 CD . LYS B 171 ? -60.06800 47.07800 -73.57700 1.000 122.71103 C ? A ? 87 1
   ATOM 672 CE . LYS B 171 ? -61.01000 48.25600 -73.43400 1.000 126.47494 C ? A ? 87 1
   ATOM 673 NZ . LYS B 171 ? -60.66500 49.33500 -74.42700 1.000 116.68945 N ? A ? 87 1
   ATOM 674 N . CYS B 172 ? -59.54200 41.74600 -74.21400 1.000 114.10932 N ? A ? 88 1
   ATOM 675 CA . CYS B 172 ? -58.96600 40.40900 -74.18900 1.000 115.22619 C ? A ? 88 1
   ATOM 676 C . CYS B 172 ? -58.20800 40.10000 -75.47400 1.000 117.71517 C ? A ? 88 1
   ATOM 677 O . CYS B 172 ? -57.07800 39.59600 -75.43900 1.000 110.88333 O ? A ? 88 1
   ATOM 678 CB . CYS B 172 ? -60.08100 39.39900 -73.95800 1.000 111.38418 C ? A ? 88 1
   ATOM 679 SG . CYS B 172 ? -59.55600 37.93300 -73.13200 1.000 106.03899 S ? A ? 88 1
   ATOM 680 N . GLU B 173 ? -58.81500 40.38700 -76.62700 1.000 125.12497 N ? A ? 89 1
   ATOM 681 CA . GLU B 173 ? -58.08900 40.15100 -77.86800 1.000 126.13991 C ? A ? 89 1
   ATOM 682 C . GLU B 173 ? -57.19400 41.34400 -78.19100 1.000 125.14991 C ? A ? 89 1
   ATOM 683 O . GLU B 173 ? -56.16000 41.17800 -78.85200 1.000 125.20424 O ? A ? 89 1
   ATOM 684 CB . GLU B 173 ? -59.03400 39.82200 -79.04200 1.000 130.11415 C ? A ? 89 1
   ATOM 685 CG . GLU B 173 ? -59.32200 40.93500 -80.07900 1.000 140.78611 C ? A ? 89 1
   ATOM 686 CD . GLU B 173 ? -60.26900 42.02600 -79.61800 1.000 141.46276 C ? A ? 89 1
   ATOM 687 OE1 . GLU B 173 ? -60.89400 41.86100 -78.55700 1.000 139.86228 O ? A ? 89 1
   ATOM 688 OE2 . GLU B 173 ? -60.37700 43.05700 -80.32500 1.000 136.40261 O ? A ? 89 1
   ATOM 689 N . ARG B 174 ? -57.56500 42.54700 -77.72200 1.000 122.15323 N ? A ? 90 1
   ATOM 690 CA . ARG B 174 ? -56.75000 43.73100 -77.98100 1.000 118.46407 C ? A ? 90 1
   ATOM 691 C . ARG B 174 ? -55.35800 43.55300 -77.39900 1.000 118.12385 C ? A ? 90 1
   ATOM 692 O . ARG B 174 ? -54.38200 44.12800 -77.90300 1.000 114.79713 O ? A ? 90 1
   ATOM 693 CB . ARG B 174 ? -57.42800 44.96700 -77.39400 1.000 113.28435 C ? A ? 90 1
   ATOM 694 CG . ARG B 174 ? -56.55600 46.18100 -77.40300 1.000 104.47187 C ? A ? 90 1
   ATOM 695 CD . ARG B 174 ? -57.17200 47.27200 -76.61900 1.000 103.62647 C ? A ? 90 1
   ATOM 696 NE . ARG B 174 ? -56.20400 48.33300 -76.41500 1.000 106.51917 N ? A ? 90 1
   ATOM 697 CZ . ARG B 174 ? -56.23800 49.17200 -75.39000 1.000 118.39171 C ? A ? 90 1
   ATOM 698 NH1 . ARG B 174 ? -57.19600 49.06100 -74.47600 1.000 118.87679 N ? A ? 90 1
   ATOM 699 NH2 . ARG B 174 ? -55.32300 50.12500 -75.27900 1.000 121.35074 N ? A ? 90 1
   ATOM 700 N . GLY B 175 ? -55.25200 42.74100 -76.35300 1.000 117.22476 N ? A ? 91 1
   ATOM 701 CA . GLY B 175 ? -53.98100 42.45900 -75.73600 1.000 116.97514 C ? A ? 91 1
   ATOM 702 C . GLY B 175 ? -53.42200 41.15400 -76.25000 1.000 120.50772 C ? A ? 91 1
   ATOM 703 O . GLY B 175 ? -52.20600 40.95000 -76.29500 1.000 124.56535 O ? A ? 91 1
   ATOM 704 N . LEU B 176 ? -54.32600 40.27100 -76.67200 1.000 122.24442 N ? A ? 92 1
   ATOM 705 CA . LEU B 176 ? -53.93200 39.10300 -77.45000 1.000 116.07561 C ? A ? 92 1
   ATOM 706 C . LEU B 176 ? -53.13400 39.50200 -78.69200 1.000 113.74466 C ? A ? 92 1
   ATOM 707 O . LEU B 176 ? -52.25800 38.74900 -79.13500 1.000 108.70904 O ? A ? 92 1
   ATOM 708 CB . LEU B 176 ? -55.18500 38.31200 -77.79600 1.000 106.63149 C ? A ? 92 1
   ATOM 709 CG . LEU B 176 ? -55.02100 36.92900 -78.36200 1.000 105.32614 C ? A ? 92 1
   ATOM 710 CD1 . LEU B 176 ? -53.97700 36.23400 -77.56700 1.000 107.97363 C ? A ? 92 1
   ATOM 711 CD2 . LEU B 176 ? -56.33800 36.24200 -78.18700 1.000 106.83080 C ? A ? 92 1
   ATOM 712 N . LEU B 177 ? -53.40900 40.69000 -79.24500 1.000 114.65839 N ? A ? 93 1
   ATOM 713 CA . LEU B 177 ? -52.58800 41.24200 -80.32100 1.000 117.05136 C ? A ? 93 1
   ATOM 714 C . LEU B 177 ? -51.15800 41.49600 -79.87300 1.000 121.28592 C ? A ? 93 1
   ATOM 715 O . LEU B 177 ? -50.20400 41.15700 -80.58400 1.000 117.78935 O ? A ? 93 1
   ATOM 716 CB . LEU B 177 ? -53.20200 42.55700 -80.80200 1.000 119.39326 C ? A ? 93 1
   ATOM 717 CG . LEU B 177 ? -52.38100 43.43900 -81.75400 1.000 122.32660 C ? A ? 93 1
   ATOM 718 CD1 . LEU B 177 ? -53.27700 44.09200 -82.78700 1.000 116.10483 C ? A ? 93 1
   ATOM 719 CD2 . LEU B 177 ? -51.61800 44.53100 -80.95600 1.000 118.74964 C ? A ? 93 1
   ATOM 720 N . PHE B 178 ? -50.99400 42.09200 -78.69200 1.000 123.86606 N ? A ? 94 1
   ATOM 721 CA . PHE B 178 ? -49.66200 42.38700 -78.17500 1.000 125.58313 C ? A ? 94 1
   ATOM 722 C . PHE B 178 ? -48.83700 41.11000 -78.04900 1.000 122.89637 C ? A ? 94 1
   ATOM 723 O . PHE B 178 ? -47.66300 41.06400 -78.43700 1.000 126.02259 O ? A ? 94 1
   ATOM 724 CB . PHE B 178 ? -49.77900 43.10200 -76.82400 1.000 122.73934 C ? A ? 94 1
   ATOM 725 CG . PHE B 178 ? -48.45600 43.39300 -76.16100 1.000 122.20260 C ? A ? 94 1
   ATOM 726 CD1 . PHE B 178 ? -47.70400 44.49900 -76.54200 1.000 122.43223 C ? A ? 94 1
   ATOM 727 CD2 . PHE B 178 ? -47.95600 42.55700 -75.17200 1.000 118.00073 C ? A ? 94 1
   ATOM 728 CE1 . PHE B 178 ? -46.48700 44.77700 -75.94200 1.000 117.36149 C ? A ? 94 1
   ATOM 729 CE2 . PHE B 178 ? -46.73800 42.83000 -74.57000 1.000 117.93030 C ? A ? 94 1
   ATOM 730 CZ . PHE B 178 ? -46.00300 43.94300 -74.95800 1.000 116.62613 C ? A ? 94 1
   ATOM 731 N . ILE B 179 ? -49.44100 40.05700 -77.50600 1.000 115.26303 N ? A ? 95 1
   ATOM 732 CA . ILE B 179 ? -48.72100 38.80800 -77.32500 1.000 110.78338 C ? A ? 95 1
   ATOM 733 C . ILE B 179 ? -48.25600 38.25600 -78.66100 1.000 115.55270 C ? A ? 95 1
   ATOM 734 O . ILE B 179 ? -47.10600 37.82300 -78.80000 1.000 115.79641 O ? A ? 95 1
   ATOM 735 CB . ILE B 179 ? -49.61900 37.80800 -76.58500 1.000 112.92456 C ? A ? 95 1
   ATOM 736 CG1 . ILE B 179 ? -50.07600 38.43300 -75.27000 1.000 114.04103 C ? A ? 95 1
   ATOM 737 CG2 . ILE B 179 ? -48.90100 36.49700 -76.38600 1.000 107.79605 C ? A ? 95 1
   ATOM 738 CD1 . ILE B 179 ? -51.43600 37.99100 -74.82400 1.000 111.90698 C ? A ? 95 1
   ATOM 739 N . GLN B 180 ? -49.13300 38.28400 -79.66800 1.000 119.81316 N ? A ? 96 1
   ATOM 740 CA . GLN B 180 ? -48.80100 37.70700 -80.96900 1.000 120.47843 C ? A ? 96 1
   ATOM 741 C . GLN B 180 ? -47.58100 38.35400 -81.60600 1.000 114.35161 C ? A ? 96 1
   ATOM 742 O . GLN B 180 ? -46.68800 37.66400 -82.10900 1.000 109.72927 O ? A ? 96 1
   ATOM 743 CB . GLN B 180 ? -49.97400 37.86000 -81.92600 1.000 119.49566 C ? A ? 96 1
   ATOM 744 CG . GLN B 180 ? -51.20000 37.10800 -81.58800 1.000 120.38511 C ? A ? 96 1
   ATOM 745 CD . GLN B 180 ? -52.16900 37.16000 -82.74200 1.000 124.81626 C ? A ? 96 1
   ATOM 746 OE1 . GLN B 180 ? -51.98800 36.47300 -83.74500 1.000 132.33325 O ? A ? 96 1
   ATOM 747 NE2 . GLN B 180 ? -53.17700 38.00800 -82.63300 1.000 123.88746 N ? A ? 96 1
   ATOM 748 N . GLU B 181 ? -47.52100 39.68000 -81.59200 1.000 113.25454 N ? A ? 97 1
   ATOM 749 CA . GLU B 181 ? -46.54200 40.34200 -82.44500 1.000 122.45020 C ? A ? 97 1
   ATOM 750 C . GLU B 181 ? -45.16800 40.48200 -81.78300 1.000 128.08782 C ? A ? 97 1
   ATOM 751 O . GLU B 181 ? -44.15100 40.45000 -82.48700 1.000 129.65318 O ? A ? 97 1
   ATOM 752 CB . GLU B 181 ? -47.11800 41.66900 -82.94200 1.000 122.48211 C ? A ? 97 1
   ATOM 753 CG . GLU B 181 ? -47.80400 42.47700 -81.88800 1.000 126.95170 C ? A ? 97 1
   ATOM 754 CD . GLU B 181 ? -46.81900 43.29400 -81.10800 1.000 134.93036 C ? A ? 97 1
   ATOM 755 OE1 . GLU B 181 ? -46.02800 44.01400 -81.75500 1.000 143.15777 O ? A ? 97 1
   ATOM 756 OE2 . GLU B 181 ? -46.81600 43.21400 -79.86000 1.000 132.99995 O ? A ? 97 1
   ATOM 757 N . ASN B 182 ? -45.09800 40.66600 -80.46200 1.000 125.25615 N ? A ? 98 1
   ATOM 758 CA . ASN B 182 ? -43.82300 40.82200 -79.76700 1.000 120.82429 C ? A ? 98 1
   ATOM 759 C . ASN B 182 ? -43.32700 39.51900 -79.15800 1.000 114.67734 C ? A ? 98 1
   ATOM 760 O . ASN B 182 ? -42.53200 39.55400 -78.21600 1.000 116.01520 O ? A ? 98 1
   ATOM 761 CB . ASN B 182 ? -43.87200 41.90800 -78.69000 1.000 119.65066 C ? A ? 98 1
   ATOM 762 CG . ASN B 182 ? -43.49600 43.27700 -79.22700 1.000 125.92627 C ? A ? 98 1
   ATOM 763 OD1 . ASN B 182 ? -42.31200 43.58500 -79.42700 1.000 123.71056 O ? A ? 98 1
   ATOM 764 ND2 . ASN B 182 ? -44.49100 44.11800 -79.42400 1.000 128.43397 N ? A ? 98 1
   ATOM 765 N . MET B 183 ? -43.79300 38.37600 -79.66300 1.000 109.44665 N ? A ? 99 1
   ATOM 766 CA . MET B 183 ? -43.44100 37.08400 -79.08800 1.000 103.61596 C ? A ? 99 1
   ATOM 767 C . MET B 183 ? -41.93100 36.84400 -79.00500 1.000 110.90394 C ? A ? 99 1
   ATOM 768 O . MET B 183 ? -41.50200 35.95700 -78.26500 1.000 105.79219 O ? A ? 99 1
   ATOM 769 CB . MET B 183 ? -44.09300 35.98200 -79.89400 1.000 111.56349 C ? A ? 99 1
   ATOM 770 CG . MET B 183 ? -44.14900 34.69200 -79.14500 1.000 113.69568 C ? A ? 99 1
   ATOM 771 SD . MET B 183 ? -44.72000 35.08900 -77.48200 1.000 103.83279 S ? A ? 99 1
   ATOM 772 CE . MET B 183 ? -44.76900 33.43600 -76.76200 1.000 94.44505 C ? A ? 99 1
   ATOM 773 N . TRP B 184 ? -41.12500 37.55800 -79.78800 1.000 119.82547 N ? A ? 100 1
   ATOM 774 CA . TRP B 184 ? -39.65000 37.46300 -79.77500 1.000 115.51669 C ? A ? 100 1
   ATOM 775 C . TRP B 184 ? -38.93200 38.43200 -78.80100 1.000 93.67253 C ? A ? 100 1
   ATOM 776 O . TRP B 184 ? -38.23000 38.01500 -77.87500 1.000 74.10321 O ? A ? 100 1
   ATOM 777 CB . TRP B 184 ? -39.14500 37.67300 -81.20200 1.000 116.56745 C ? A ? 100 1
   ATOM 778 CG . TRP B 184 ? -39.64200 38.96200 -81.78000 1.000 119.71500 C ? A ? 100 1
   ATOM 779 CD1 . TRP B 184 ? -40.91400 39.21300 -82.22700 1.000 118.78051 C ? A ? 100 1
   ATOM 780 CD2 . TRP B 184 ? -38.91000 40.18100 -81.95500 1.000 122.68326 C ? A ? 100 1
   ATOM 781 NE1 . TRP B 184 ? -41.01400 40.50900 -82.67200 1.000 124.23259 N ? A ? 100 1
   ATOM 782 CE2 . TRP B 184 ? -39.79900 41.12700 -82.51900 1.000 125.69781 C ? A ? 100 1
   ATOM 783 CE3 . TRP B 184 ? -37.59200 40.56600 -81.69500 1.000 122.03566 C ? A ? 100 1
   ATOM 784 CZ2 . TRP B 184 ? -39.40700 42.43500 -82.82800 1.000 119.28432 C ? A ? 100 1
   ATOM 785 CZ3 . TRP B 184 ? -37.20400 41.86600 -82.00700 1.000 118.23002 C ? A ? 100 1
   ATOM 786 CH2 . TRP B 184 ? -38.11000 42.78200 -82.56700 1.000 115.71077 C ? A ? 100 1
   ATOM 787 N . LEU B 195 ? -35.50000 37.00400 -65.46700 1.000 67.55690 N ? A ? 101 1
   ATOM 788 CA . LEU B 195 ? -36.70700 37.05200 -64.62300 1.000 78.32969 C ? A ? 101 1
   ATOM 789 C . LEU B 195 ? -36.74800 35.83700 -63.67400 1.000 79.53021 C ? A ? 101 1
   ATOM 790 O . LEU B 195 ? -36.09800 34.83400 -63.96000 1.000 88.80550 O ? A ? 101 1
   ATOM 791 CB . LEU B 195 ? -37.94000 37.09600 -65.52800 1.000 80.31321 C ? A ? 101 1
   ATOM 792 CG . LEU B 195 ? -39.30900 37.61900 -65.09600 1.000 76.22542 C ? A ? 101 1
   ATOM 793 CD1 . LEU B 195 ? -39.92900 36.73100 -64.06500 1.000 78.70271 C ? A ? 101 1
   ATOM 794 CD2 . LEU B 195 ? -39.21100 39.03400 -64.57500 1.000 71.22987 C ? A ? 101 1
   ATOM 795 N . VAL B 196 ? -37.51900 35.90500 -62.56900 1.000 77.55322 N ? A ? 102 1
   ATOM 796 CA . VAL B 196 ? -37.58300 34.82300 -61.57400 1.000 83.71916 C ? A ? 102 1
   ATOM 797 C . VAL B 196 ? -38.65700 33.80900 -61.92100 1.000 82.95565 C ? A ? 102 1
   ATOM 798 O . VAL B 196 ? -39.78400 34.18100 -62.26500 1.000 80.12149 O ? A ? 102 1
   ATOM 799 CB . VAL B 196 ? -37.83800 35.37200 -60.16200 1.000 78.33526 C ? A ? 102 1
   ATOM 800 CG1 . VAL B 196 ? -37.97100 34.21200 -59.18500 1.000 64.06241 C ? A ? 102 1
   ATOM 801 CG2 . VAL B 196 ? -36.72600 36.30800 -59.74900 1.000 84.11758 C ? A ? 102 1
   ATOM 802 N . GLY B 197 ? -38.31600 32.52400 -61.79400 1.000 84.97814 N ? A ? 103 1
   ATOM 803 CA . GLY B 197 ? -39.23700 31.42600 -62.05700 1.000 94.47481 C ? A ? 103 1
   ATOM 804 C . GLY B 197 ? -39.90500 31.43800 -63.42000 1.000 96.36142 C ? A ? 103 1
   ATOM 805 O . GLY B 197 ? -40.93300 30.78700 -63.62900 1.000 94.44246 O ? A ? 103 1
   ATOM 806 N . PHE B 198 ? -39.26900 32.10800 -64.37500 1.000 98.58738 N ? A ? 104 1
   ATOM 807 CA . PHE B 198 ? -39.88200 32.34700 -65.67400 1.000 95.02649 C ? A ? 104 1
   ATOM 808 C . PHE B 198 ? -40.12100 31.04100 -66.40700 1.000 103.97595 C ? A ? 104 1
   ATOM 809 O . PHE B 198 ? -41.22200 30.78800 -66.91100 1.000 104.83329 O ? A ? 104 1
   ATOM 810 CB . PHE B 198 ? -38.95300 33.24500 -66.48200 1.000 101.81452 C ? A ? 104 1
   ATOM 811 CG . PHE B 198 ? -39.57600 33.85100 -67.68600 1.000 103.71675 C ? A ? 104 1
   ATOM 812 CD1 . PHE B 198 ? -40.75500 34.55800 -67.58300 1.000 103.15355 C ? A ? 104 1
   ATOM 813 CD2 . PHE B 198 ? -38.96500 33.74400 -68.92000 1.000 106.47294 C ? A ? 104 1
   ATOM 814 CE1 . PHE B 198 ? -41.33400 35.14100 -68.69000 1.000 104.09918 C ? A ? 104 1
   ATOM 815 CE2 . PHE B 198 ? -39.53200 34.32300 -70.03100 1.000 106.28196 C ? A ? 104 1
   ATOM 816 CZ . PHE B 198 ? -40.72200 35.02500 -69.91300 1.000 109.28449 C ? A ? 104 1
   ATOM 817 N . GLU B 199 ? -39.10600 30.17800 -66.43400 1.000 108.28142 N ? A ? 105 1
   ATOM 818 CA . GLU B 199 ? -39.15500 28.90800 -67.14300 1.000 111.36255 C ? A ? 105 1
   ATOM 819 C . GLU B 199 ? -39.91900 27.81800 -66.39400 1.000 110.19601 C ? A ? 105 1
   ATOM 820 O . GLU B 199 ? -39.83100 26.64700 -66.77800 1.000 115.00918 O ? A ? 105 1
   ATOM 821 CB . GLU B 199 ? -37.73600 28.43400 -67.47800 1.000 116.82464 C ? A ? 105 1
   ATOM 822 CG . GLU B 199 ? -36.85600 29.49400 -68.15200 1.000 123.14969 C ? A ? 105 1
   ATOM 823 CD . GLU B 199 ? -35.81800 30.09300 -67.23200 1.000 123.76421 C ? A ? 105 1
   ATOM 824 OE1 . GLU B 199 ? -36.04000 30.05800 -66.00300 1.000 123.87574 O ? A ? 105 1
   ATOM 825 OE2 . GLU B 199 ? -34.79000 30.59600 -67.74500 1.000 119.02059 O ? A ? 105 1
   ATOM 826 N . ILE B 200 ? -40.67400 28.16500 -65.35400 1.000 103.20734 N ? A ? 106 1
   ATOM 827 CA . ILE B 200 ? -41.48300 27.20700 -64.61900 1.000 99.94597 C ? A ? 106 1
   ATOM 828 C . ILE B 200 ? -42.94700 27.61000 -64.61600 1.000 106.16979 C ? A ? 106 1
   ATOM 829 O . ILE B 200 ? -43.83500 26.75400 -64.70500 1.000 108.76926 O ? A ? 106 1
   ATOM 830 CB . ILE B 200 ? -40.97700 27.03800 -63.17400 1.000 99.33079 C ? A ? 106 1
   ATOM 831 CG1 . ILE B 200 ? -39.48800 26.70500 -63.15700 1.000 106.64579 C ? A ? 106 1
   ATOM 832 CG2 . ILE B 200 ? -41.76900 25.95900 -62.46400 1.000 103.64033 C ? A ? 106 1
   ATOM 833 CD1 . ILE B 200 ? -39.12600 25.44800 -63.91800 1.000 113.10793 C ? A ? 106 1
   ATOM 834 N . ALA B 201 ? -43.21700 28.91300 -64.53500 1.000 102.16839 N ? A ? 107 1
   ATOM 835 CA . ALA B 201 ? -44.57200 29.43500 -64.51900 1.000 96.18610 C ? A ? 107 1
   ATOM 836 C . ALA B 201 ? -45.06500 29.76500 -65.90900 1.000 96.21255 C ? A ? 107 1
   ATOM 837 O . ALA B 201 ? -46.27600 29.88100 -66.11000 1.000 104.35466 O ? A ? 107 1
   ATOM 838 CB . ALA B 201 ? -44.67200 30.67800 -63.63400 1.000 95.41326 C ? A ? 107 1
   ATOM 839 N . LEU B 202 ? -44.17000 29.94700 -66.85200 1.000 90.94419 N ? A ? 108 1
   ATOM 840 CA . LEU B 202 ? -44.63000 30.20900 -68.20300 1.000 97.20804 C ? A ? 108 1
   ATOM 841 C . LEU B 202 ? -45.06500 28.91900 -68.90900 1.000 107.84994 C ? A ? 108 1
   ATOM 842 O . LEU B 202 ? -46.10200 28.91800 -69.58900 1.000 106.19656 O ? A ? 108 1
   ATOM 843 CB . LEU B 202 ? -43.55600 30.93700 -68.99700 1.000 94.34345 C ? A ? 108 1
   ATOM 844 CG . LEU B 202 ? -44.12000 31.41100 -70.32600 1.000 93.62678 C ? A ? 108 1
   ATOM 845 CD1 . LEU B 202 ? -45.37900 32.18700 -70.06300 1.000 95.71352 C ? A ? 108 1
   ATOM 846 CD2 . LEU B 202 ? -43.11700 32.28400 -71.02800 1.000 95.98881 C ? A ? 108 1
   ATOM 847 N . PRO B 203 ? -44.32000 27.80600 -68.79500 1.000 112.27374 N ? A ? 109 1
   ATOM 848 CA . PRO B 203 ? -44.81700 26.55000 -69.39900 1.000 115.18443 C ? A ? 109 1
   ATOM 849 C . PRO B 203 ? -46.18500 26.09700 -68.91500 1.000 113.80311 C ? A ? 109 1
   ATOM 850 O . PRO B 203 ? -46.98400 25.62800 -69.73100 1.000 119.38076 O ? A ? 109 1
   ATOM 851 CB . PRO B 203 ? -43.73900 25.52400 -69.00900 1.000 120.61789 C ? A ? 109 1
   ATOM 852 CG . PRO B 203 ? -43.00900 26.13800 -67.85600 1.000 117.74411 C ? A ? 109 1
   ATOM 853 CD . PRO B 203 ? -43.01100 27.60600 -68.14800 1.000 111.76643 C ? A ? 109 1
   ATOM 854 N . SER B 204 ? -46.49100 26.21600 -67.62300 1.000 108.85904 N ? A ? 110 1
   ATOM 855 CA . SER B 204 ? -47.84300 25.91000 -67.16900 1.000 111.16874 C ? A ? 110 1
   ATOM 856 C . SER B 204 ? -48.85400 26.96300 -67.60000 1.000 115.60001 C ? A ? 110 1
   ATOM 857 O . SER B 204 ? -50.06300 26.71800 -67.50700 1.000 114.81197 O ? A ? 110 1
   ATOM 858 CB . SER B 204 ? -47.87800 25.75300 -65.65800 1.000 110.83914 C ? A ? 110 1
   ATOM 859 OG . SER B 204 ? -49.20400 25.79500 -65.16000 1.000 116.53427 O ? A ? 110 1
   ATOM 860 N . LEU B 205 ? -48.39300 28.14100 -68.02100 1.000 111.52076 N ? A ? 111 1
   ATOM 861 CA . LEU B 205 ? -49.28800 29.18400 -68.50500 1.000 110.41878 C ? A ? 111 1
   ATOM 862 C . LEU B 205 ? -49.62900 29.04100 -69.98700 1.000 111.07886 C ? A ? 111 1
   ATOM 863 O . LEU B 205 ? -50.73900 29.40300 -70.39800 1.000 109.09071 O ? A ? 111 1
   ATOM 864 CB . LEU B 205 ? -48.64800 30.55200 -68.24400 1.000 103.67436 C ? A ? 111 1
   ATOM 865 CG . LEU B 205 ? -49.47300 31.82400 -68.42400 1.000 97.19608 C ? A ? 111 1
   ATOM 866 CD1 . LEU B 205 ? -50.83800 31.77600 -67.76100 1.000 101.13560 C ? A ? 111 1
   ATOM 867 CD2 . LEU B 205 ? -48.70900 33.04000 -67.96300 1.000 95.18210 C ? A ? 111 1
   ATOM 868 N . LEU B 206 ? -48.70500 28.53700 -70.80700 1.000 108.08222 N ? A ? 112 1
   ATOM 869 CA . LEU B 206 ? -49.07500 28.15000 -72.16500 1.000 108.42835 C ? A ? 112 1
   ATOM 870 C . LEU B 206 ? -49.94600 26.89800 -72.16400 1.000 113.20354 C ? A ? 112 1
   ATOM 871 O . LEU B 206 ? -50.88600 26.79500 -72.96200 1.000 111.67883 O ? A ? 112 1
   ATOM 872 CB . LEU B 206 ? -47.83200 27.96100 -73.02700 1.000 113.77048 C ? A ? 112 1
   ATOM 873 CG . LEU B 206 ? -46.97500 29.21300 -73.15700 1.000 100.97320 C ? A ? 112 1
   ATOM 874 CD1 . LEU B 206 ? -45.75800 28.90700 -73.98500 1.000 103.99387 C ? A ? 112 1
   ATOM 875 CD2 . LEU B 206 ? -47.77900 30.32900 -73.77500 1.000 96.99444 C ? A ? 112 1
   ATOM 876 N . ASP B 207 ? -49.61400 25.90800 -71.31400 1.000 118.89993 N ? A ? 113 1
   ATOM 877 CA . ASP B 207 ? -50.43900 24.70400 -71.21800 1.000 117.71229 C ? A ? 113 1
   ATOM 878 C . ASP B 207 ? -51.85700 25.10300 -70.83900 1.000 112.41239 C ? A ? 113 1
   ATOM 879 O . ASP B 207 ? -52.83800 24.49400 -71.28400 1.000 107.80286 O ? A ? 113 1
   ATOM 880 CB . ASP B 207 ? -49.88400 23.71700 -70.16800 1.000 123.89849 C ? A ? 113 1
   ATOM 881 CG . ASP B 207 ? -48.54300 23.07700 -70.56300 1.000 124.22988 C ? A ? 113 1
   ATOM 882 OD1 . ASP B 207 ? -48.30700 22.88100 -71.77000 1.000 127.27398 O ? A ? 113 1
   ATOM 883 OD2 . ASP B 207 ? -47.75600 22.70100 -69.65300 1.000 122.56170 O ? A ? 113 1
   ATOM 884 N . MET B 208 ? -51.96000 26.13500 -70.00000 1.000 111.89657 N ? A ? 114 1
   ATOM 885 CA . MET B 208 ? -53.21800 26.76700 -69.63900 1.000 110.19962 C ? A ? 114 1
   ATOM 886 C . MET B 208 ? -53.77500 27.58100 -70.79700 1.000 106.24735 C ? A ? 114 1
   ATOM 887 O . MET B 208 ? -54.98700 27.79500 -70.88900 1.000 98.17932 O ? A ? 114 1
   ATOM 888 CB . MET B 208 ? -52.96900 27.65100 -68.42600 1.000 109.01534 C ? A ? 114 1
   ATOM 889 CG . MET B 208 ? -54.18200 28.16000 -67.72000 1.000 109.52522 C ? A ? 114 1
   ATOM 890 SD . MET B 208 ? -53.71500 28.33700 -65.99300 1.000 128.32925 S ? A ? 114 1
   ATOM 891 CE . MET B 208 ? -53.74200 30.11200 -65.81800 1.000 112.75081 C ? A ? 114 1
   ATOM 892 N . ALA B 209 ? -52.90400 28.06200 -71.67600 1.000 109.91729 N ? A ? 115 1
   ATOM 893 CA . ALA B 209 ? -53.38700 28.72200 -72.87600 1.000 111.17996 C ? A ? 115 1
   ATOM 894 C . ALA B 209 ? -53.96000 27.70800 -73.86400 1.000 112.33922 C ? A ? 115 1
   ATOM 895 O . ALA B 209 ? -54.86200 28.03900 -74.63900 1.000 111.17447 O ? A ? 115 1
   ATOM 896 CB . ALA B 209 ? -52.25300 29.53800 -73.49900 1.000 110.29641 C ? A ? 115 1
   ATOM 897 N . LYS B 210 ? -53.48600 26.45900 -73.82800 1.000 111.74375 N ? A ? 116 1
   ATOM 898 CA . LYS B 210 ? -54.06400 25.43800 -74.69600 1.000 106.81662 C ? A ? 116 1
   ATOM 899 C . LYS B 210 ? -55.48000 25.05800 -74.25600 1.000 108.82097 C ? A ? 116 1
   ATOM 900 O . LYS B 210 ? -56.36400 24.87000 -75.09700 1.000 109.01886 O ? A ? 116 1
   ATOM 901 CB . LYS B 210 ? -53.15200 24.20900 -74.74700 1.000 106.20797 C ? A ? 116 1
   ATOM 902 CG . LYS B 210 ? -51.95700 24.34500 -75.70500 1.000 110.78907 C ? A ? 116 1
   ATOM 903 CD . LYS B 210 ? -51.17300 23.03100 -75.83500 1.000 115.70663 C ? A ? 116 1
   ATOM 904 CE . LYS B 210 ? -50.94200 22.62900 -77.30000 1.000 114.39245 C ? A ? 116 1
   ATOM 905 NZ . LYS B 210 ? -50.51800 21.19800 -77.47500 1.000 93.33112 N ? A ? 116 1
   ATOM 906 N . ASP B 211 ? -55.72600 24.95100 -72.94600 1.000 111.28116 N ? A ? 117 1
   ATOM 907 CA . ASP B 211 ? -57.07000 24.63600 -72.45600 1.000 106.36811 C ? A ? 117 1
   ATOM 908 C . ASP B 211 ? -58.11000 25.68300 -72.84500 1.000 102.72195 C ? A ? 117 1
   ATOM 909 O . ASP B 211 ? -59.30200 25.45500 -72.62800 1.000 97.69544 O ? A ? 117 1
   ATOM 910 CB . ASP B 211 ? -57.07600 24.47900 -70.92500 1.000 115.94745 C ? A ? 117 1
   ATOM 911 CG . ASP B 211 ? -56.69700 23.06700 -70.45500 1.000 116.98137 C ? A ? 117 1
   ATOM 912 OD1 . ASP B 211 ? -56.14400 22.27400 -71.25300 1.000 112.22336 O ? A ? 117 1
   ATOM 913 OD2 . ASP B 211 ? -56.96800 22.75800 -69.26900 1.000 116.63813 O ? A ? 117 1
   ATOM 914 N . LEU B 212 ? -57.69600 26.83200 -73.35800 1.000 109.95763 N ? A ? 118 1
   ATOM 915 CA . LEU B 212 ? -58.58300 27.77600 -74.02500 1.000 112.26872 C ? A ? 118 1
   ATOM 916 C . LEU B 212 ? -58.15700 27.86600 -75.48000 1.000 107.12867 C ? A ? 118 1
   ATOM 917 O . LEU B 212 ? -57.16400 27.27000 -75.89500 1.000 101.66515 O ? A ? 118 1
   ATOM 918 CB . LEU B 212 ? -58.54200 29.16800 -73.38100 1.000 111.85599 C ? A ? 118 1
   ATOM 919 CG . LEU B 212 ? -58.88300 29.41800 -71.91300 1.000 106.32942 C ? A ? 118 1
   ATOM 920 CD1 . LEU B 212 ? -57.69200 29.18400 -71.01700 1.000 102.55837 C ? A ? 118 1
   ATOM 921 CD2 . LEU B 212 ? -59.35100 30.83500 -71.76900 1.000 106.55714 C ? A ? 118 1
   ATOM 922 N . ASP B 213 ? -58.88700 28.63800 -76.26700 1.000 110.13096 N ? A ? 119 1
   ATOM 923 CA . ASP B 213 ? -58.43300 28.91400 -77.61700 1.000 115.31171 C ? A ? 119 1
   ATOM 924 C . ASP B 213 ? -58.01800 30.37100 -77.71300 1.000 117.49920 C ? A ? 119 1
   ATOM 925 O . ASP B 213 ? -58.73700 31.26500 -77.25000 1.000 115.84476 O ? A ? 119 1
   ATOM 926 CB . ASP B 213 ? -59.48400 28.55700 -78.66400 1.000 116.60908 C ? A ? 119 1
   ATOM 927 CG . ASP B 213 ? -58.89400 27.71100 -79.78300 1.000 118.86820 C ? A ? 119 1
   ATOM 928 OD1 . ASP B 213 ? -57.70200 27.33900 -79.66800 1.000 101.03300 O ? A ? 119 1
   ATOM 929 OD2 . ASP B 213 ? -59.60900 27.40300 -80.75900 1.000 135.94535 O ? A ? 119 1
   ATOM 930 N . LEU B 214 ? -56.84700 30.58700 -78.31600 1.000 121.13466 N ? A ? 120 1
   ATOM 931 CA . LEU B 214 ? -56.09300 31.83500 -78.29000 1.000 115.12917 C ? A ? 120 1
   ATOM 932 C . LEU B 214 ? -54.92400 31.79800 -79.27800 1.000 111.35225 C ? A ? 120 1
   ATOM 933 O . LEU B 214 ? -53.89400 31.16700 -79.03100 1.000 105.35880 O ? A ? 120 1
   ATOM 934 CB . LEU B 214 ? -55.67100 32.12400 -76.84100 1.000 109.88469 C ? A ? 120 1
   ATOM 935 CG . LEU B 214 ? -55.21300 30.90700 -76.01500 1.000 110.77906 C ? A ? 120 1
   ATOM 936 CD1 . LEU B 214 ? -54.01700 30.19700 -76.58200 1.000 109.89684 C ? A ? 120 1
   ATOM 937 CD2 . LEU B 214 ? -55.00900 31.25600 -74.51500 1.000 104.98021 C ? A ? 120 1
   ATOM 938 N . ASP B 215 ? -55.08900 32.44500 -80.43000 1.000 114.39748 N ? A ? 121 1
   ATOM 939 CA . ASP B 215 ? -54.06700 32.40400 -81.47500 1.000 118.82082 C ? A ? 121 1
   ATOM 940 C . ASP B 215 ? -52.79900 33.07300 -80.97400 1.000 122.74295 C ? A ? 121 1
   ATOM 941 O . ASP B 215 ? -52.67200 34.30100 -80.99100 1.000 123.24130 O ? A ? 121 1
   ATOM 942 CB . ASP B 215 ? -54.55400 33.07500 -82.75200 1.000 122.74263 C ? A ? 121 1
   ATOM 943 CG . ASP B 215 ? -53.59600 32.86800 -83.91100 1.000 121.91990 C ? A ? 121 1
   ATOM 944 OD1 . ASP B 215 ? -52.63600 32.07900 -83.76000 1.000 117.38536 O ? A ? 121 1
   ATOM 945 OD2 . ASP B 215 ? -53.79100 33.50900 -84.96700 1.000 126.65582 O ? A ? 121 1
   ATOM 946 N . ILE B 216 ? -51.84600 32.25500 -80.54700 1.000 121.53044 N ? A ? 122 1
   ATOM 947 CA . ILE B 216 ? -50.56800 32.75200 -80.05900 1.000 119.88912 C ? A ? 122 1
   ATOM 948 C . ILE B 216 ? -49.45200 31.91900 -80.67400 1.000 115.82430 C ? A ? 122 1
   ATOM 949 O . ILE B 216 ? -49.53000 30.68200 -80.64900 1.000 114.27903 O ? A ? 122 1
   ATOM 950 CB . ILE B 216 ? -50.52100 32.70500 -78.52800 1.000 120.64393 C ? A ? 122 1
   ATOM 951 CG1 . ILE B 216 ? -51.06700 31.36400 -78.03800 1.000 111.34245 C ? A ? 122 1
   ATOM 952 CG2 . ILE B 216 ? -51.28500 33.88500 -77.93000 1.000 118.89200 C ? A ? 122 1
   ATOM 953 CD1 . ILE B 216 ? -50.59300 30.97600 -76.65500 1.000 115.16545 C ? A ? 122 1
   ATOM 954 N . PRO B 217 ? -48.40500 32.54300 -81.24500 1.000 115.56858 N ? A ? 123 1
   ATOM 955 CA . PRO B 217 ? -47.27200 31.75400 -81.75200 1.000 117.25864 C ? A ? 123 1
   ATOM 956 C . PRO B 217 ? -46.59800 30.88600 -80.69000 1.000 117.97781 C ? A ? 123 1
   ATOM 957 O . PRO B 217 ? -45.53100 31.25300 -80.18400 1.000 117.53496 O ? A ? 123 1
   ATOM 958 CB . PRO B 217 ? -46.31400 32.82300 -82.30700 1.000 113.91437 C ? A ? 123 1
   ATOM 959 CG . PRO B 217 ? -46.79700 34.13200 -81.75300 1.000 112.38148 C ? A ? 123 1
   ATOM 960 CD . PRO B 217 ? -48.27000 33.97700 -81.55700 1.000 111.88655 C ? A ? 123 1
   ATOM 961 N . TYR B 218 ? -47.22500 29.74300 -80.34000 1.000 118.77856 N ? A ? 124 1
   ATOM 962 CA . TYR B 218 ? -46.51500 28.66100 -79.65000 1.000 112.31616 C ? A ? 124 1
   ATOM 963 C . TYR B 218 ? -45.28000 28.23700 -80.43100 1.000 118.49286 C ? A ? 124 1
   ATOM 964 O . TYR B 218 ? -44.31100 27.73000 -79.85000 1.000 114.10972 O ? A ? 124 1
   ATOM 965 CB . TYR B 218 ? -47.39800 27.42000 -79.49000 1.000 106.40354 C ? A ? 124 1
   ATOM 966 CG . TYR B 218 ? -48.63700 27.47600 -78.61300 1.000 111.07233 C ? A ? 124 1
   ATOM 967 CD1 . TYR B 218 ? -49.79300 28.12000 -79.03600 1.000 111.39379 C ? A ? 124 1
   ATOM 968 CD2 . TYR B 218 ? -48.68500 26.77700 -77.40800 1.000 114.80134 C ? A ? 124 1
   ATOM 969 CE1 . TYR B 218 ? -50.94100 28.11300 -78.25400 1.000 112.47569 C ? A ? 124 1
   ATOM 970 CE2 . TYR B 218 ? -49.82400 26.77300 -76.61700 1.000 110.62509 C ? A ? 124 1
   ATOM 971 CZ . TYR B 218 ? -50.94800 27.44600 -77.04300 1.000 112.73357 C ? A ? 124 1
   ATOM 972 OH . TYR B 218 ? -52.08500 27.45100 -76.26500 1.000 109.95257 O ? A ? 124 1
   ATOM 973 N . ASP B 219 ? -45.32900 28.39700 -81.75800 1.000 123.60699 N ? A ? 125 1
   ATOM 974 CA . ASP B 219 ? -44.25700 28.02000 -82.67700 1.000 125.47254 C ? A ? 125 1
   ATOM 975 C . ASP B 219 ? -43.23000 29.15100 -82.73100 1.000 124.43128 C ? A ? 125 1
   ATOM 976 O . ASP B 219 ? -43.05900 29.85600 -83.72900 1.000 125.18310 O ? A ? 125 1
   ATOM 977 CB . ASP B 219 ? -44.82700 27.70600 -84.05400 1.000 127.56753 C ? A ? 125 1
   ATOM 978 CG . ASP B 219 ? -45.98100 26.71300 -83.99800 1.000 129.35371 C ? A ? 125 1
   ATOM 979 OD1 . ASP B 219 ? -45.86400 25.69900 -83.26400 1.000 129.43413 O ? A ? 125 1
   ATOM 980 OD2 . ASP B 219 ? -47.00900 26.95700 -84.67700 1.000 124.57608 O ? A ? 125 1
   ATOM 981 N . GLU B 220 ? -42.55700 29.31700 -81.62500 1.000 123.17669 N ? A ? 126 1
   ATOM 982 CA . GLU B 220 ? -41.49900 30.28400 -81.49900 1.000 122.87266 C ? A ? 126 1
   ATOM 983 C . GLU B 220 ? -40.18100 29.56100 -81.29900 1.000 125.23248 C ? A ? 126 1
   ATOM 984 O . GLU B 220 ? -40.11600 28.61100 -80.50900 1.000 120.72381 O ? A ? 126 1
   ATOM 985 CB . GLU B 220 ? -41.76400 31.21700 -80.31500 1.000 123.77692 C ? A ? 126 1
   ATOM 986 CG . GLU B 220 ? -40.69500 32.26200 -80.06900 1.000 128.53201 C ? A ? 126 1
   ATOM 987 CD . GLU B 220 ? -40.67800 33.33800 -81.12900 1.000 129.36683 C ? A ? 126 1
   ATOM 988 OE1 . GLU B 220 ? -39.71700 34.14600 -81.13200 1.000 125.07296 O ? A ? 126 1
   ATOM 989 OE2 . GLU B 220 ? -41.62100 33.36000 -81.95700 1.000 126.69588 O ? A ? 126 1
   ATOM 990 N . PRO B 221 ? -39.12600 29.95400 -82.01900 1.000 129.96773 N ? A ? 127 1
   ATOM 991 CA . PRO B 221 ? -37.81600 29.32800 -81.76600 1.000 135.52538 C ? A ? 127 1
   ATOM 992 C . PRO B 221 ? -37.28200 29.64400 -80.37600 1.000 133.51917 C ? A ? 127 1
   ATOM 993 O . PRO B 221 ? -36.60200 28.80600 -79.76000 1.000 126.42441 O ? A ? 127 1
   ATOM 994 CB . PRO B 221 ? -36.92700 29.92200 -82.87100 1.000 135.23623 C ? A ? 127 1
   ATOM 995 CG . PRO B 221 ? -37.60600 31.22400 -83.25600 1.000 131.18923 C ? A ? 127 1
   ATOM 996 CD . PRO B 221 ? -39.07900 30.96000 -83.09700 1.000 126.25756 C ? A ? 127 1
   ATOM 997 N . ALA B 222 ? -37.66600 30.79700 -79.82800 1.000 130.75727 N ? A ? 128 1
   ATOM 998 CA . ALA B 222 ? -37.28700 31.16600 -78.47600 1.000 127.18461 C ? A ? 128 1
   ATOM 999 C . ALA B 222 ? -38.05100 30.33800 -77.47100 1.000 117.06616 C ? A ? 128 1
   ATOM 1000 O . ALA B 222 ? -37.62900 30.20300 -76.31800 1.000 115.08079 O ? A ? 128 1
   ATOM 1001 CB . ALA B 222 ? -37.54200 32.65600 -78.25200 1.000 126.96667 C ? A ? 128 1
   ATOM 1002 N . LEU B 223 ? -39.15500 29.75900 -77.90600 1.000 116.43348 N ? A ? 129 1
   ATOM 1003 CA . LEU B 223 ? -40.01200 29.05300 -76.98500 1.000 120.99612 C ? A ? 129 1
   ATOM 1004 C . LEU B 223 ? -39.39600 27.71000 -76.62600 1.000 119.64723 C ? A ? 129 1
   ATOM 1005 O . LEU B 223 ? -39.42400 27.29700 -75.46100 1.000 114.88862 O ? A ? 129 1
   ATOM 1006 CB . LEU B 223 ? -41.37900 28.88400 -77.65700 1.000 120.05232 C ? A ? 129 1
   ATOM 1007 CG . LEU B 223 ? -42.67500 28.58400 -76.91300 1.000 114.62372 C ? A ? 129 1
   ATOM 1008 CD1 . LEU B 223 ? -42.68300 27.22600 -76.20800 1.000 116.89048 C ? A ? 129 1
   ATOM 1009 CD2 . LEU B 223 ? -42.95400 29.74800 -75.97400 1.000 98.61057 C ? A ? 129 1
   ATOM 1010 N . LYS B 224 ? -38.78300 27.04500 -77.60500 1.000 120.76868 N ? A ? 130 1
   ATOM 1011 CA . LYS B 224 ? -38.19400 25.74200 -77.33100 1.000 125.26875 C ? A ? 130 1
   ATOM 1012 C . LYS B 224 ? -37.00800 25.85200 -76.38100 1.000 127.48827 C ? A ? 130 1
   ATOM 1013 O . LYS B 224 ? -36.76600 24.93700 -75.58000 1.000 125.37163 O ? A ? 130 1
   ATOM 1014 CB . LYS B 224 ? -37.78300 25.04600 -78.63500 1.000 127.08300 C ? A ? 130 1
   ATOM 1015 CG . LYS B 224 ? -38.80000 23.99600 -79.16100 1.000 122.43191 C ? A ? 130 1
   ATOM 1016 CD . LYS B 224 ? -38.15500 23.03300 -80.18300 1.000 121.44152 C ? A ? 130 1
   ATOM 1017 CE . LYS B 224 ? -39.12200 21.96300 -80.70800 1.000 99.24755 C ? A ? 130 1
   ATOM 1018 NZ . LYS B 224 ? -40.03100 22.51700 -81.74900 1.000 79.61742 N ? A ? 130 1
   ATOM 1019 N . ALA B 225 ? -36.29000 26.97500 -76.41500 1.000 127.18429 N ? A ? 131 1
   ATOM 1020 CA . ALA B 225 ? -35.08300 27.07300 -75.60300 1.000 125.29855 C ? A ? 131 1
   ATOM 1021 C . ALA B 225 ? -35.41500 27.16400 -74.11800 1.000 124.24551 C ? A ? 131 1
   ATOM 1022 O . ALA B 225 ? -34.72200 26.56300 -73.28400 1.000 119.69255 O ? A ? 131 1
   ATOM 1023 CB . ALA B 225 ? -34.25900 28.27600 -76.05900 1.000 119.38923 C ? A ? 131 1
   ATOM 1024 N . ILE B 226 ? -36.48900 27.87500 -73.76700 1.000 125.55395 N ? A ? 132 1
   ATOM 1025 CA . ILE B 226 ? -36.86900 27.98400 -72.36400 1.000 123.90309 C ? A ? 132 1
   ATOM 1026 C . ILE B 226 ? -37.84200 26.88500 -71.95400 1.000 117.68388 C ? A ? 132 1
   ATOM 1027 O . ILE B 226 ? -38.00800 26.62800 -70.75400 1.000 116.64178 O ? A ? 132 1
   ATOM 1028 CB . ILE B 226 ? -37.47800 29.35700 -72.03000 1.000 120.27224 C ? A ? 132 1
   ATOM 1029 CG1 . ILE B 226 ? -38.84100 29.51700 -72.69200 1.000 106.73467 C ? A ? 132 1
   ATOM 1030 CG2 . ILE B 226 ? -36.51900 30.47800 -72.46500 1.000 116.41823 C ? A ? 132 1
   ATOM 1031 CD1 . ILE B 226 ? -39.59700 30.70900 -72.18800 1.000 93.12034 C ? A ? 132 1
   ATOM 1032 N . TYR B 227 ? -38.50100 26.23400 -72.90900 1.000 119.17211 N ? A ? 133 1
   ATOM 1033 CA . TYR B 227 ? -39.27900 25.05800 -72.54800 1.000 122.58673 C ? A ? 133 1
   ATOM 1034 C . TYR B 227 ? -38.35900 23.88200 -72.25300 1.000 118.80926 C ? A ? 133 1
   ATOM 1035 O . TYR B 227 ? -38.71800 22.98400 -71.48000 1.000 115.39487 O ? A ? 133 1
   ATOM 1036 CB . TYR B 227 ? -40.27000 24.72100 -73.66300 1.000 119.43233 C ? A ? 133 1
   ATOM 1037 CG . TYR B 227 ? -41.64500 24.42700 -73.13600 1.000 113.87592 C ? A ? 133 1
   ATOM 1038 CD1 . TYR B 227 ? -41.83000 23.53600 -72.08300 1.000 117.07146 C ? A ? 133 1
   ATOM 1039 CD2 . TYR B 227 ? -42.75800 25.08400 -73.65100 1.000 113.45516 C ? A ? 133 1
   ATOM 1040 CE1 . TYR B 227 ? -43.10100 23.27900 -71.57600 1.000 127.17420 C ? A ? 133 1
   ATOM 1041 CE2 . TYR B 227 ? -44.03800 24.84200 -73.15400 1.000 122.53446 C ? A ? 133 1
   ATOM 1042 CZ . TYR B 227 ? -44.20600 23.93500 -72.11500 1.000 128.14981 C ? A ? 133 1
   ATOM 1043 OH . TYR B 227 ? -45.47100 23.68400 -71.61200 1.000 115.41510 O ? A ? 133 1
   ATOM 1044 N . ALA B 228 ? -37.16400 23.89000 -72.85100 1.000 116.55016 N ? A ? 134 1
   ATOM 1045 CA . ALA B 228 ? -36.16600 22.87300 -72.55300 1.000 121.84661 C ? A ? 134 1
   ATOM 1046 C . ALA B 228 ? -35.60300 23.05800 -71.15400 1.000 122.54099 C ? A ? 134 1
   ATOM 1047 O . ALA B 228 ? -35.33200 22.07600 -70.45300 1.000 124.56317 O ? A ? 134 1
   ATOM 1048 CB . ALA B 228 ? -35.04600 22.91900 -73.58800 1.000 125.86019 C ? A ? 134 1
   ATOM 1049 N . GLU B 229 ? -35.41000 24.31100 -70.73700 1.000 120.75618 N ? A ? 135 1
   ATOM 1050 CA . GLU B 229 ? -34.98400 24.58000 -69.37100 1.000 123.79089 C ? A ? 135 1
   ATOM 1051 C . GLU B 229 ? -36.07500 24.25700 -68.35500 1.000 123.51235 C ? A ? 135 1
   ATOM 1052 O . GLU B 229 ? -35.76400 24.04400 -67.17700 1.000 124.49807 O ? A ? 135 1
   ATOM 1053 CB . GLU B 229 ? -34.53500 26.03900 -69.23600 1.000 126.16138 C ? A ? 135 1
   ATOM 1054 CG . GLU B 229 ? -34.04500 26.42800 -67.84000 1.000 126.75816 C ? A ? 135 1
   ATOM 1055 CD . GLU B 229 ? -32.88300 27.39600 -67.87200 1.000 127.56930 C ? A ? 135 1
   ATOM 1056 OE1 . GLU B 229 ? -32.63800 27.98100 -68.95000 1.000 132.34778 O ? A ? 135 1
   ATOM 1057 OE2 . GLU B 229 ? -32.22400 27.57600 -66.82100 1.000 124.25797 O ? A ? 135 1
   ATOM 1058 N . ARG B 230 ? -37.34100 24.20300 -68.77700 1.000 120.38051 N ? A ? 136 1
   ATOM 1059 CA . ARG B 230 ? -38.37800 23.69800 -67.88600 1.000 120.21685 C ? A ? 136 1
   ATOM 1060 C . ARG B 230 ? -37.95500 22.35600 -67.31900 1.000 121.37819 C ? A ? 136 1
   ATOM 1061 O . ARG B 230 ? -37.89600 22.16600 -66.09900 1.000 116.91043 O ? A ? 136 1
   ATOM 1062 CB . ARG B 230 ? -39.70400 23.54500 -68.63100 1.000 123.29780 C ? A ? 136 1
   ATOM 1063 CG . ARG B 230 ? -40.90700 23.42800 -67.70600 1.000 125.14592 C ? A ? 136 1
   ATOM 1064 CD . ARG B 230 ? -41.86500 22.30900 -68.07300 1.000 129.44541 C ? A ? 136 1
   ATOM 1065 NE . ARG B 230 ? -43.17800 22.48300 -67.44200 1.000 132.89716 N ? A ? 136 1
   ATOM 1066 CZ . ARG B 230 ? -43.88000 21.50300 -66.87400 1.000 140.28754 C ? A ? 136 1
   ATOM 1067 NH1 . ARG B 230 ? -45.07400 21.75400 -66.34900 1.000 133.66599 N ? A ? 136 1
   ATOM 1068 NH2 . ARG B 230 ? -43.37200 20.27900 -66.79100 1.000 143.07592 N ? A ? 136 1
   ATOM 1069 N . GLU B 231 ? -37.60400 21.42800 -68.21300 1.000 121.41909 N ? A ? 137 1
   ATOM 1070 CA . GLU B 231 ? -37.19800 20.08500 -67.82700 1.000 122.60154 C ? A ? 137 1
   ATOM 1071 C . GLU B 231 ? -35.75300 20.03000 -67.34200 1.000 123.67486 C ? A ? 137 1
   ATOM 1072 O . GLU B 231 ? -35.40100 19.14100 -66.55900 1.000 121.04591 O ? A ? 137 1
   ATOM 1073 CB . GLU B 231 ? -37.41200 19.14400 -69.00900 1.000 121.17559 C ? A ? 137 1
   ATOM 1074 CG . GLU B 231 ? -38.87000 19.04200 -69.44800 1.000 128.74587 C ? A ? 137 1
   ATOM 1075 CD . GLU B 231 ? -39.70300 18.11100 -68.56000 1.000 136.84319 C ? A ? 137 1
   ATOM 1076 OE1 . GLU B 231 ? -39.27200 17.79700 -67.42800 1.000 133.42678 O ? A ? 137 1
   ATOM 1077 OE2 . GLU B 231 ? -40.79500 17.68700 -68.99900 1.000 136.73975 O ? A ? 137 1
   ATOM 1078 N . ARG B 232 ? -34.91000 20.96600 -67.78300 1.000 125.70341 N ? A ? 138 1
   ATOM 1079 CA . ARG B 232 ? -33.53700 21.04500 -67.29200 1.000 127.82649 C ? A ? 138 1
   ATOM 1080 C . ARG B 232 ? -33.47300 21.40000 -65.81000 1.000 128.38753 C ? A ? 138 1
   ATOM 1081 O . ARG B 232 ? -32.43100 21.18800 -65.17800 1.000 129.17617 O ? A ? 138 1
   ATOM 1082 CB . ARG B 232 ? -32.76700 22.09000 -68.09700 1.000 125.93437 C ? A ? 138 1
   ATOM 1083 CG . ARG B 232 ? -31.27600 21.87100 -68.23700 1.000 124.06120 C ? A ? 138 1
   ATOM 1084 CD . ARG B 232 ? -30.71900 23.01600 -69.06900 1.000 124.45137 C ? A ? 138 1
   ATOM 1085 NE . ARG B 232 ? -31.09400 22.95000 -70.47900 1.000 130.12073 N ? A ? 138 1
   ATOM 1086 CZ . ARG B 232 ? -31.19000 24.00800 -71.28600 1.000 121.50122 C ? A ? 138 1
   ATOM 1087 NH1 . ARG B 232 ? -30.96000 25.23100 -70.83000 1.000 113.27228 N ? A ? 138 1
   ATOM 1088 NH2 . ARG B 232 ? -31.53700 23.84200 -72.55400 1.000 118.87481 N ? A ? 138 1
   ATOM 1089 N . LYS B 233 ? -34.55500 21.94700 -65.25100 1.000 124.27771 N ? A ? 139 1
   ATOM 1090 CA . LYS B 233 ? -34.64200 22.31400 -63.84200 1.000 124.61770 C ? A ? 139 1
   ATOM 1091 C . LYS B 233 ? -35.56100 21.39800 -63.04800 1.000 124.82268 C ? A ? 139 1
   ATOM 1092 O . LYS B 233 ? -35.19300 20.95700 -61.95800 1.000 122.71439 O ? A ? 139 1
   ATOM 1093 CB . LYS B 233 ? -35.11400 23.76700 -63.70500 1.000 124.56352 C ? A ? 139 1
   ATOM 1094 CG . LYS B 233 ? -34.09700 24.71000 -63.07400 1.000 117.49845 C ? A ? 139 1
   ATOM 1095 CD . LYS B 233 ? -34.14600 26.07000 -63.75900 1.000 117.81519 C ? A ? 139 1
   ATOM 1096 CE . LYS B 233 ? -35.56800 26.59900 -63.82600 1.000 115.26137 C ? A ? 139 1
   ATOM 1097 NZ . LYS B 233 ? -35.65500 27.88500 -64.56100 1.000 112.15907 N ? A ? 139 1
   ATOM 1098 N . LEU B 234 ? -36.75500 21.08900 -63.56500 1.000 126.55058 N ? A ? 140 1
   ATOM 1099 CA . LEU B 234 ? -37.62400 20.11800 -62.90100 1.000 122.64230 C ? A ? 140 1
   ATOM 1100 C . LEU B 234 ? -36.96700 18.75500 -62.74800 1.000 121.76495 C ? A ? 140 1
   ATOM 1101 O . LEU B 234 ? -37.51600 17.90000 -62.04400 1.000 120.42658 O ? A ? 140 1
   ATOM 1102 CB . LEU B 234 ? -38.94300 19.96100 -63.66400 1.000 123.68409 C ? A ? 140 1
   ATOM 1103 CG . LEU B 234 ? -40.16500 20.63800 -63.03500 1.000 121.67325 C ? A ? 140 1
   ATOM 1104 CD1 . LEU B 234 ? -39.88000 22.11000 -62.87300 1.000 121.02479 C ? A ? 140 1
   ATOM 1105 CD2 . LEU B 234 ? -41.45300 20.41800 -63.84400 1.000 118.21933 C ? A ? 140 1
   ATOM 1106 N . ALA B 235 ? -35.81500 18.53500 -63.38500 1.000 124.07134 N ? A ? 141 1
   ATOM 1107 CA . ALA B 235 ? -35.04400 17.30600 -63.24100 1.000 127.46542 C ? A ? 141 1
   ATOM 1108 C . ALA B 235 ? -33.98100 17.40700 -62.14600 1.000 131.98551 C ? A ? 141 1
   ATOM 1109 O . ALA B 235 ? -33.82300 16.47000 -61.35400 1.000 132.33007 O ? A ? 141 1
   ATOM 1110 CB . ALA B 235 ? -34.39500 16.93500 -64.57800 1.000 126.60027 C ? A ? 141 1
   ATOM 1111 N . LYS B 236 ? -33.23300 18.52200 -62.08700 1.000 127.50303 N ? A ? 142 1
   ATOM 1112 CA . LYS B 236 ? -32.24500 18.67700 -61.01900 1.000 124.24393 C ? A ? 142 1
   ATOM 1113 C . LYS B 236 ? -32.89400 18.90600 -59.66200 1.000 126.13026 C ? A ? 142 1
   ATOM 1114 O . LYS B 236 ? -32.22800 18.73800 -58.63300 1.000 124.07694 O ? A ? 142 1
   ATOM 1115 CB . LYS B 236 ? -31.27900 19.82600 -61.30500 1.000 120.65177 C ? A ? 142 1
   ATOM 1116 CG . LYS B 236 ? -30.08700 19.45100 -62.15600 1.000 123.73846 C ? A ? 142 1
   ATOM 1117 CD . LYS B 236 ? -28.81400 20.07400 -61.60200 1.000 121.82408 C ? A ? 142 1
   ATOM 1118 CE . LYS B 236 ? -28.99800 21.54900 -61.30500 1.000 116.79123 C ? A ? 142 1
   ATOM 1119 NZ . LYS B 236 ? -29.20500 22.33100 -62.54200 1.000 119.87153 N ? A ? 142 1
   ATOM 1120 N . ILE B 237 ? -34.16500 19.29600 -59.63400 1.000 127.55404 N ? A ? 143 1
   ATOM 1121 CA . ILE B 237 ? -34.90600 19.34800 -58.37900 1.000 123.60103 C ? A ? 143 1
   ATOM 1122 C . ILE B 237 ? -35.25800 17.91700 -57.98800 1.000 122.07437 C ? A ? 143 1
   ATOM 1123 O . ILE B 237 ? -35.87500 17.18000 -58.77300 1.000 124.44878 O ? A ? 143 1
   ATOM 1124 CB . ILE B 237 ? -36.14600 20.25900 -58.48700 1.000 121.51071 C ? A ? 143 1
   ATOM 1125 CG1 . ILE B 237 ? -37.23800 19.66300 -59.38300 1.000 122.20572 C ? A ? 143 1
   ATOM 1126 CG2 . ILE B 237 ? -35.75000 21.61300 -59.03400 1.000 121.58428 C ? A ? 143 1
   ATOM 1127 CD1 . ILE B 237 ? -38.43000 19.09200 -58.63900 1.000 119.67098 C ? A ? 143 1
   ATOM 1128 N . PRO B 238 ? -34.88300 17.48400 -56.80000 1.000 120.75928 N ? A ? 144 1
   ATOM 1129 CA . PRO B 238 ? -35.34800 16.18700 -56.30300 1.000 122.01925 C ? A ? 144 1
   ATOM 1130 C . PRO B 238 ? -36.70000 16.34300 -55.64400 1.000 119.12100 C ? A ? 144 1
   ATOM 1131 O . PRO B 238 ? -36.81500 17.02200 -54.62000 1.000 117.25999 O ? A ? 144 1
   ATOM 1132 CB . PRO B 238 ? -34.25700 15.77300 -55.30900 1.000 117.47114 C ? A ? 144 1
   ATOM 1133 CG . PRO B 238 ? -33.50900 17.06000 -54.98400 1.000 117.65195 C ? A ? 144 1
   ATOM 1134 CD . PRO B 238 ? -34.07900 18.18900 -55.79500 1.000 117.56798 C ? A ? 144 1
   ATOM 1135 N . ARG B 239 ? -37.72300 15.72300 -56.23900 1.000 120.37017 N ? A ? 145 1
   ATOM 1136 CA . ARG B 239 ? -39.08900 15.85000 -55.74000 1.000 118.33221 C ? A ? 145 1
   ATOM 1137 C . ARG B 239 ? -39.17900 15.46700 -54.25900 1.000 114.89466 C ? A ? 145 1
   ATOM 1138 O . ARG B 239 ? -39.89300 16.11800 -53.48600 1.000 109.84007 O ? A ? 145 1
   ATOM 1139 CB . ARG B 239 ? -40.02700 15.02100 -56.62000 1.000 118.46547 C ? A ? 145 1
   ATOM 1140 CG . ARG B 239 ? -40.88300 15.86600 -57.58100 1.000 114.98180 C ? A ? 145 1
   ATOM 1141 CD . ARG B 239 ? -41.78000 14.96400 -58.37700 1.000 112.50259 C ? A ? 145 1
   ATOM 1142 NE . ARG B 239 ? -43.13100 14.95400 -57.83700 1.000 114.24016 N ? A ? 145 1
   ATOM 1143 CZ . ARG B 239 ? -43.64700 13.91800 -57.18300 1.000 121.32842 C ? A ? 145 1
   ATOM 1144 NH1 . ARG B 239 ? -42.87600 12.87200 -56.90700 1.000 117.59136 N ? A ? 145 1
   ATOM 1145 NH2 . ARG B 239 ? -44.89600 13.95700 -56.72900 1.000 119.18192 N ? A ? 145 1
   ATOM 1146 N . ASP B 240 ? -38.50200 14.38700 -53.85200 1.000 118.44674 N ? A ? 146 1
   ATOM 1147 CA . ASP B 240 ? -38.54200 13.95400 -52.45300 1.000 113.04285 C ? A ? 146 1
   ATOM 1148 C . ASP B 240 ? -37.84400 14.94500 -51.51800 1.000 106.00355 C ? A ? 146 1
   ATOM 1149 O . ASP B 240 ? -38.00000 14.83900 -50.29800 1.000 101.45982 O ? A ? 146 1
   ATOM 1150 CB . ASP B 240 ? -37.94400 12.55500 -52.31900 1.000 113.26243 C ? A ? 146 1
   ATOM 1151 CG . ASP B 240 ? -36.57300 12.45000 -52.93600 1.000 120.48217 C ? A ? 146 1
   ATOM 1152 OD1 . ASP B 240 ? -36.10900 13.45100 -53.52800 1.000 122.26542 O ? A ? 146 1
   ATOM 1153 OD2 . ASP B 240 ? -35.97500 11.35400 -52.86500 1.000 123.70793 O ? A ? 146 1
   ATOM 1154 N . VAL B 241 ? -37.01300 15.84100 -52.05600 1.000 111.83462 N ? A ? 147 1
   ATOM 1155 CA . VAL B 241 ? -36.39700 16.91400 -51.26600 1.000 112.01728 C ? A ? 147 1
   ATOM 1156 C . VAL B 241 ? -37.22800 18.21300 -51.27300 1.000 108.30737 C ? A ? 147 1
   ATOM 1157 O . VAL B 241 ? -37.14900 19.00600 -50.32300 1.000 100.01149 O ? A ? 147 1
   ATOM 1158 CB . VAL B 241 ? -34.96700 17.16700 -51.76200 1.000 104.24831 C ? A ? 147 1
   ATOM 1159 CG1 . VAL B 241 ? -34.29100 18.24100 -50.92300 1.000 90.70921 C ? A ? 147 1
   ATOM 1160 CG2 . VAL B 241 ? -34.18200 15.86200 -51.72100 1.000 105.09661 C ? A ? 147 1
   ATOM 1161 N . LEU B 242 ? -37.99500 18.46800 -52.34600 1.000 105.90904 N ? A ? 148 1
   ATOM 1162 CA . LEU B 242 ? -38.90000 19.61600 -52.40800 1.000 96.56091 C ? A ? 148 1
   ATOM 1163 C . LEU B 242 ? -40.01000 19.50800 -51.36800 1.000 96.19979 C ? A ? 148 1
   ATOM 1164 O . LEU B 242 ? -40.64100 20.52100 -51.04600 1.000 96.69236 O ? A ? 148 1
   ATOM 1165 CB . LEU B 242 ? -39.47900 19.74500 -53.83000 1.000 99.43680 C ? A ? 148 1
   ATOM 1166 CG . LEU B 242 ? -40.39000 20.87000 -54.35400 1.000 90.14816 C ? A ? 148 1
   ATOM 1167 CD1 . LEU B 242 ? -40.25600 20.99800 -55.86100 1.000 91.44260 C ? A ? 148 1
   ATOM 1168 CD2 . LEU B 242 ? -41.84000 20.61700 -54.02900 1.000 95.15620 C ? A ? 148 1
   ATOM 1169 N . HIS B 243 ? -40.26200 18.29900 -50.84900 1.000 98.73413 N ? A ? 149 1
   ATOM 1170 CA . HIS B 243 ? -41.31100 17.99900 -49.87700 1.000 95.71830 C ? A ? 149 1
   ATOM 1171 C . HIS B 243 ? -40.79100 17.88000 -48.45200 1.000 88.36988 C ? A ? 149 1
   ATOM 1172 O . HIS B 243 ? -41.58100 17.63100 -47.54100 1.000 81.13055 O ? A ? 149 1
   ATOM 1173 CB . HIS B 243 ? -42.03600 16.69000 -50.23500 1.000 100.45249 C ? A ? 149 1
   ATOM 1174 CG . HIS B 243 ? -42.85700 16.76000 -51.48500 1.000 100.86123 C ? A ? 149 1
   ATOM 1175 ND1 . HIS B 243 ? -42.37200 17.25200 -52.67800 1.000 101.22965 N ? A ? 149 1
   ATOM 1176 CD2 . HIS B 243 ? -44.14800 16.42400 -51.71700 1.000 99.49597 C ? A ? 149 1
   ATOM 1177 CE1 . HIS B 243 ? -43.32400 17.20300 -53.59300 1.000 100.14354 C ? A ? 149 1
   ATOM 1178 NE2 . HIS B 243 ? -44.41300 16.70600 -53.03500 1.000 95.84480 N ? A ? 149 1
   ATOM 1179 N . SER B 244 ? -39.48300 18.00300 -48.24200 1.000 95.37831 N ? A ? 150 1
   ATOM 1180 CA . SER B 244 ? -38.88900 17.80400 -46.92500 1.000 98.50496 C ? A ? 150 1
   ATOM 1181 C . SER B 244 ? -38.56300 19.09400 -46.18100 1.000 102.68304 C ? A ? 150 1
   ATOM 1182 O . SER B 244 ? -38.80200 19.17100 -44.97100 1.000 105.66857 O ? A ? 150 1
   ATOM 1183 CB . SER B 244 ? -37.61600 16.96300 -47.05800 1.000 99.31356 C ? A ? 150 1
   ATOM 1184 OG . SER B 244 ? -36.78700 17.46800 -48.08900 1.000 102.95965 O ? A ? 150 1
   ATOM 1185 N . MET B 245 ? -38.01600 20.10300 -46.85500 1.000 104.16339 N ? A ? 151 1
   ATOM 1186 CA . MET B 245 ? -37.65000 21.37200 -46.23900 1.000 105.97021 C ? A ? 151 1
   ATOM 1187 C . MET B 245 ? -38.15700 22.51100 -47.10300 1.000 95.43211 C ? A ? 151 1
   ATOM 1188 O . MET B 245 ? -38.18900 22.37900 -48.32900 1.000 95.01592 O ? A ? 151 1
   ATOM 1189 CB . MET B 245 ? -36.12500 21.51900 -46.05500 1.000 111.93860 C ? A ? 151 1
   ATOM 1190 CG . MET B 245 ? -35.57800 21.13300 -44.65100 1.000 118.96842 C ? A ? 151 1
   ATOM 1191 SD . MET B 245 ? -36.36500 21.86600 -43.17000 1.000 133.38488 S ? A ? 151 1
   ATOM 1192 CE . MET B 245 ? -35.23100 23.19900 -42.74000 1.000 122.66791 C ? A ? 151 1
   ATOM 1193 N . PRO B 246 ? -38.59500 23.62100 -46.50300 1.000 94.39586 N ? A ? 152 1
   ATOM 1194 CA . PRO B 246 ? -39.05400 24.74600 -47.32900 1.000 92.42735 C ? A ? 152 1
   ATOM 1195 C . PRO B 246 ? -37.91500 25.16900 -48.24000 1.000 86.00071 C ? A ? 152 1
   ATOM 1196 O . PRO B 246 ? -36.75200 25.17600 -47.84300 1.000 84.29754 O ? A ? 152 1
   ATOM 1197 CB . PRO B 246 ? -39.39900 25.83600 -46.30600 1.000 85.02689 C ? A ? 152 1
   ATOM 1198 CG . PRO B 246 ? -39.57500 25.11900 -45.00600 1.000 86.47609 C ? A ? 152 1
   ATOM 1199 CD . PRO B 246 ? -38.69400 23.90400 -45.06000 1.000 89.94153 C ? A ? 152 1
   ATOM 1200 N . THR B 247 ? -38.24500 25.46900 -49.48900 1.000 85.66206 N ? A ? 153 1
   ATOM 1201 CA . THR B 247 ? -37.23100 25.80700 -50.47300 1.000 87.63369 C ? A ? 153 1
   ATOM 1202 C . THR B 247 ? -37.70800 26.97800 -51.31400 1.000 92.09691 C ? A ? 153 1
   ATOM 1203 O . THR B 247 ? -38.86400 27.40400 -51.23900 1.000 92.71164 O ? A ? 153 1
   ATOM 1204 CB . THR B 247 ? -36.89200 24.61800 -51.39000 1.000 82.50435 C ? A ? 153 1
   ATOM 1205 OG1 . THR B 247 ? -38.02200 24.29200 -52.21000 1.000 82.76046 O ? A ? 153 1
   ATOM 1206 CG2 . THR B 247 ? -36.46800 23.41000 -50.58900 1.000 77.59166 C ? A ? 153 1
   ATOM 1207 N . THR B 248 ? -36.79100 27.49500 -52.13100 1.000 92.04585 N ? A ? 154 1
   ATOM 1208 CA . THR B 248 ? -37.13700 28.58300 -53.02700 1.000 94.24644 C ? A ? 154 1
   ATOM 1209 C . THR B 248 ? -38.05400 28.12600 -54.14900 1.000 93.54817 C ? A ? 154 1
   ATOM 1210 O . THR B 248 ? -38.67400 28.96700 -54.80300 1.000 100.32864 O ? A ? 154 1
   ATOM 1211 CB . THR B 248 ? -35.85700 29.20600 -53.62300 1.000 95.25553 C ? A ? 154 1
   ATOM 1212 OG1 . THR B 248 ? -36.10000 30.56600 -53.99400 1.000 104.39072 O ? A ? 154 1
   ATOM 1213 CG2 . THR B 248 ? -35.39900 28.46200 -54.87600 1.000 95.29197 C ? A ? 154 1
   ATOM 1214 N . LEU B 249 ? -38.19800 26.82100 -54.35800 1.000 87.24351 N ? A ? 155 1
   ATOM 1215 CA . LEU B 249 ? -39.07500 26.35500 -55.42200 1.000 90.22970 C ? A ? 155 1
   ATOM 1216 C . LEU B 249 ? -40.54100 26.62200 -55.12500 1.000 91.26085 C ? A ? 155 1
   ATOM 1217 O . LEU B 249 ? -41.28900 27.04300 -56.01700 1.000 86.00999 O ? A ? 155 1
   ATOM 1218 CB . LEU B 249 ? -38.84800 24.86700 -55.65600 1.000 96.22394 C ? A ? 155 1
   ATOM 1219 CG . LEU B 249 ? -37.71900 24.47000 -56.60800 1.000 108.44271 C ? A ? 155 1
   ATOM 1220 CD1 . LEU B 249 ? -36.49500 25.39600 -56.52400 1.000 106.55514 C ? A ? 155 1
   ATOM 1221 CD2 . LEU B 249 ? -37.32700 23.03700 -56.31300 1.000 112.87733 C ? A ? 155 1
   ATOM 1222 N . LEU B 250 ? -40.95000 26.47400 -53.86400 1.000 88.23348 N ? A ? 156 1
   ATOM 1223 CA . LEU B 250 ? -42.34800 26.62200 -53.47000 1.000 84.42391 C ? A ? 156 1
   ATOM 1224 C . LEU B 250 ? -42.94600 27.95100 -53.91600 1.000 89.93570 C ? A ? 156 1
   ATOM 1225 O . LEU B 250 ? -44.15700 28.16900 -53.79400 1.000 90.43345 O ? A ? 156 1
   ATOM 1226 CB . LEU B 250 ? -42.49100 26.45300 -51.96400 1.000 75.89260 C ? A ? 156 1
   ATOM 1227 CG . LEU B 250 ? -42.43800 25.04500 -51.39400 1.000 74.96618 C ? A ? 156 1
   ATOM 1228 CD1 . LEU B 250 ? -41.20500 24.26600 -51.78300 1.000 78.06538 C ? A ? 156 1
   ATOM 1229 CD2 . LEU B 250 ? -42.48400 25.18600 -49.90100 1.000 91.55560 C ? A ? 156 1
   ATOM 1230 N . HIS B 251 ? -42.09100 28.85900 -54.38900 1.000 91.58510 N ? A ? 157 1
   ATOM 1231 CA . HIS B 251 ? -42.52100 30.13700 -54.94500 1.000 96.61798 C ? A ? 157 1
   ATOM 1232 C . HIS B 251 ? -43.10500 29.96800 -56.35200 1.000 94.60936 C ? A ? 157 1
   ATOM 1233 O . HIS B 251 ? -43.75200 30.89200 -56.86700 1.000 90.56814 O ? A ? 157 1
   ATOM 1234 CB . HIS B 251 ? -41.35200 31.13700 -54.91500 1.000 99.36778 C ? A ? 157 1
   ATOM 1235 CG . HIS B 251 ? -41.76400 32.57500 -55.06400 1.000 95.96139 C ? A ? 157 1
   ATOM 1236 ND1 . HIS B 251 ? -42.44000 33.25700 -54.07200 1.000 91.47215 N ? A ? 157 1
   ATOM 1237 CD2 . HIS B 251 ? -41.56700 33.46700 -56.06500 1.000 98.22518 C ? A ? 157 1
   ATOM 1238 CE1 . HIS B 251 ? -42.65600 34.50100 -54.46500 1.000 93.33097 C ? A ? 157 1
   ATOM 1239 NE2 . HIS B 251 ? -42.13700 34.65500 -55.67100 1.000 93.79233 N ? A ? 157 1
   ATOM 1240 N . SER B 252 ? -42.83200 28.83500 -57.01900 1.000 90.78716 N ? A ? 158 1
   ATOM 1241 CA . SER B 252 ? -43.34400 28.56400 -58.36800 1.000 99.76079 C ? A ? 158 1
   ATOM 1242 C . SER B 252 ? -44.03900 27.19000 -58.37400 1.000 103.53777 C ? A ? 158 1
   ATOM 1243 O . SER B 252 ? -43.50200 26.21000 -58.89600 1.000 113.00963 O ? A ? 158 1
   ATOM 1244 CB . SER B 252 ? -42.22400 28.64500 -59.43600 1.000 93.19512 C ? A ? 158 1
   ATOM 1245 OG . SER B 252 ? -41.91600 29.98400 -59.77200 1.000 85.29008 O ? A ? 158 1
   ATOM 1246 N . LEU B 253 ? -45.25200 27.11900 -57.81300 1.000 98.65345 N ? A ? 159 1
   ATOM 1247 CA . LEU B 253 ? -46.02200 25.88200 -57.83000 1.000 98.24129 C ? A ? 159 1
   ATOM 1248 C . LEU B 253 ? -47.17600 25.93500 -58.82600 1.000 108.28897 C ? A ? 159 1
   ATOM 1249 O . LEU B 253 ? -48.01900 25.03100 -58.83200 1.000 112.35125 O ? A ? 159 1
   ATOM 1250 CB . LEU B 253 ? -46.56800 25.55600 -56.43700 1.000 92.42217 C ? A ? 159 1
   ATOM 1251 CG . LEU B 253 ? -45.62600 25.06600 -55.33700 1.000 90.80006 C ? A ? 159 1
   ATOM 1252 CD1 . LEU B 253 ? -46.42500 24.64800 -54.11400 1.000 93.17794 C ? A ? 159 1
   ATOM 1253 CD2 . LEU B 253 ? -44.71300 23.95700 -55.79200 1.000 91.04358 C ? A ? 159 1
   ATOM 1254 N . GLU B 254 ? -47.25100 26.98500 -59.64900 1.000 107.44019 N ? A ? 160 1
   ATOM 1255 CA . GLU B 254 ? -48.25300 27.05100 -60.70900 1.000 107.94248 C ? A ? 160 1
   ATOM 1256 C . GLU B 254 ? -47.86700 26.15300 -61.87600 1.000 112.93390 C ? A ? 160 1
   ATOM 1257 O . GLU B 254 ? -48.74100 25.66100 -62.60200 1.000 110.02232 O ? A ? 160 1
   ATOM 1258 CB . GLU B 254 ? -48.43500 28.48200 -61.21000 1.000 108.41013 C ? A ? 160 1
   ATOM 1259 CG . GLU B 254 ? -48.42600 29.57700 -60.14800 1.000 104.36876 C ? A ? 160 1
   ATOM 1260 CD . GLU B 254 ? -47.07900 30.27000 -60.02700 1.000 100.35549 C ? A ? 160 1
   ATOM 1261 OE1 . GLU B 254 ? -46.20400 29.75700 -59.30200 1.000 103.23450 O ? A ? 160 1
   ATOM 1262 OE2 . GLU B 254 ? -46.88700 31.31600 -60.68500 1.000 92.20666 O ? A ? 160 1
   ATOM 1263 N . GLY B 255 ? -46.56200 25.96700 -62.07400 1.000 113.49436 N ? A ? 161 1
   ATOM 1264 CA . GLY B 255 ? -45.99600 25.10000 -63.08000 1.000 113.03846 C ? A ? 161 1
   ATOM 1265 C . GLY B 255 ? -45.51900 23.78000 -62.53700 1.000 116.15326 C ? A ? 161 1
   ATOM 1266 O . GLY B 255 ? -44.95100 22.98100 -63.29100 1.000 126.49644 O ? A ? 161 1
   ATOM 1267 N . MET B 256 ? -45.73600 23.52000 -61.25600 1.000 111.26181 N ? A ? 162 1
   ATOM 1268 CA . MET B 256 ? -45.32400 22.27000 -60.65400 1.000 115.77202 C ? A ? 162 1
   ATOM 1269 C . MET B 256 ? -46.48100 21.30100 -60.78900 1.000 112.19487 C ? A ? 162 1
   ATOM 1270 O . MET B 256 ? -47.63900 21.67200 -60.59400 1.000 110.46885 O ? A ? 162 1
   ATOM 1271 CB . MET B 256 ? -44.94300 22.46500 -59.18800 1.000 111.84330 C ? A ? 162 1
   ATOM 1272 CG . MET B 256 ? -43.51500 22.97000 -58.98500 1.000 108.43930 C ? A ? 162 1
   ATOM 1273 SD . MET B 256 ? -42.19900 21.92500 -59.64700 1.000 123.06362 S ? A ? 162 1
   ATOM 1274 CE . MET B 256 ? -40.80900 23.04700 -59.51800 1.000 113.58240 C ? A ? 162 1
   ATOM 1275 N . VAL B 257 ? -46.17100 20.08000 -61.18700 1.000 114.05968 N ? A ? 163 1
   ATOM 1276 CA . VAL B 257 ? -47.17900 19.05600 -61.38200 1.000 119.16766 C ? A ? 163 1
   ATOM 1277 C . VAL B 257 ? -47.03400 17.90300 -60.38800 1.000 121.84464 C ? A ? 163 1
   ATOM 1278 O . VAL B 257 ? -45.91900 17.46600 -60.06600 1.000 115.96127 O ? A ? 163 1
   ATOM 1279 CB . VAL B 257 ? -47.09100 18.59700 -62.84800 1.000 121.50548 C ? A ? 163 1
   ATOM 1280 CG1 . VAL B 257 ? -45.64300 18.32500 -63.20600 1.000 130.76014 C ? A ? 163 1
   ATOM 1281 CG2 . VAL B 257 ? -47.93500 17.36600 -63.08200 1.000 130.12295 C ? A ? 163 1
   ATOM 1282 N . ASP B 258 ? -48.18400 17.41900 -59.90500 1.000 123.15972 N ? A ? 164 1
   ATOM 1283 CA . ASP B 258 ? -48.34500 16.17600 -59.14100 1.000 123.85413 C ? A ? 164 1
   ATOM 1284 C . ASP B 258 ? -47.41800 16.08400 -57.92800 1.000 112.31729 C ? A ? 164 1
   ATOM 1285 O . ASP B 258 ? -46.41900 15.36700 -57.92700 1.000 108.35934 O ? A ? 164 1
   ATOM 1286 CB . ASP B 258 ? -48.14800 14.96600 -60.05400 1.000 137.17523 C ? A ? 164 1
   ATOM 1287 CG . ASP B 258 ? -49.24400 14.84700 -61.09900 1.000 148.22250 C ? A ? 164 1
   ATOM 1288 OD1 . ASP B 258 ? -50.36000 15.36400 -60.85000 1.000 148.02337 O ? A ? 164 1
   ATOM 1289 OD2 . ASP B 258 ? -48.99100 14.23700 -62.16300 1.000 152.93418 O ? A ? 164 1
   ATOM 1290 N . LEU B 259 ? -47.75400 16.85900 -56.90600 1.000 109.67617 N ? A ? 165 1
   ATOM 1291 CA . LEU B 259 ? -46.97200 16.86500 -55.68000 1.000 107.02895 C ? A ? 165 1
   ATOM 1292 C . LEU B 259 ? -47.83600 16.55600 -54.45700 1.000 99.32945 C ? A ? 165 1
   ATOM 1293 O . LEU B 259 ? -49.02700 16.87700 -54.41100 1.000 97.10453 O ? A ? 165 1
   ATOM 1294 CB . LEU B 259 ? -46.21200 18.19400 -55.57700 1.000 104.68370 C ? A ? 165 1
   ATOM 1295 CG . LEU B 259 ? -47.01800 19.44300 -55.91700 1.000 100.28618 C ? A ? 165 1
   ATOM 1296 CD1 . LEU B 259 ? -47.86600 19.84800 -54.75600 1.000 101.78943 C ? A ? 165 1
   ATOM 1297 CD2 . LEU B 259 ? -46.12900 20.56800 -56.38400 1.000 94.11592 C ? A ? 165 1
   ATOM 1298 N . ASP B 260 ? -47.20500 15.89600 -53.48500 1.000 95.18071 N ? A ? 166 1
   ATOM 1299 CA . ASP B 260 ? -47.77200 15.43700 -52.21000 1.000 100.80153 C ? A ? 166 1
   ATOM 1300 C . ASP B 260 ? -48.13600 16.60500 -51.28400 1.000 105.17704 C ? A ? 166 1
   ATOM 1301 O . ASP B 260 ? -47.28000 17.10900 -50.55200 1.000 106.36371 O ? A ? 166 1
   ATOM 1302 CB . ASP B 260 ? -46.77100 14.50500 -51.53200 1.000 100.96267 C ? A ? 166 1
   ATOM 1303 CG . ASP B 260 ? -47.28000 13.92600 -50.22000 1.000 102.53229 C ? A ? 166 1
   ATOM 1304 OD1 . ASP B 260 ? -48.49600 13.99000 -49.94800 1.000 98.78696 O ? A ? 166 1
   ATOM 1305 OD2 . ASP B 260 ? -46.43700 13.45900 -49.42400 1.000 107.71876 O ? A ? 166 1
   ATOM 1306 N . TRP B 261 ? -49.39900 17.05200 -51.28600 1.000 101.16129 N ? A ? 167 1
   ATOM 1307 CA . TRP B 261 ? -49.76800 18.18800 -50.44200 1.000 94.05534 C ? A ? 167 1
   ATOM 1308 C . TRP B 261 ? -49.78400 17.83500 -48.95800 1.000 94.89223 C ? A ? 167 1
   ATOM 1309 O . TRP B 261 ? -49.74500 18.74200 -48.12200 1.000 95.49171 O ? A ? 167 1
   ATOM 1310 CB . TRP B 261 ? -51.12700 18.72200 -50.84600 1.000 96.16743 C ? A ? 167 1
   ATOM 1311 CG . TRP B 261 ? -51.12300 19.32700 -52.19000 1.000 101.85694 C ? A ? 167 1
   ATOM 1312 CD1 . TRP B 261 ? -51.62400 18.76600 -53.31800 1.000 106.76438 C ? A ? 167 1
   ATOM 1313 CD2 . TRP B 261 ? -50.62700 20.61900 -52.57000 1.000 104.86406 C ? A ? 167 1
   ATOM 1314 NE1 . TRP B 261 ? -51.44900 19.60400 -54.38400 1.000 105.70239 N ? A ? 167 1
   ATOM 1315 CE2 . TRP B 261 ? -50.86400 20.76200 -53.95300 1.000 105.66126 C ? A ? 167 1
   ATOM 1316 CE3 . TRP B 261 ? -50.00400 21.66200 -51.88200 1.000 104.45760 C ? A ? 167 1
   ATOM 1317 CZ2 . TRP B 261 ? -50.49700 21.90500 -54.66800 1.000 103.59403 C ? A ? 167 1
   ATOM 1318 CZ3 . TRP B 261 ? -49.64100 22.80300 -52.59700 1.000 104.13661 C ? A ? 167 1
   ATOM 1319 CH2 . TRP B 261 ? -49.88200 22.90800 -53.97700 1.000 99.92420 C ? A ? 167 1
   ATOM 1320 N . GLU B 262 ? -49.89900 16.54500 -48.61700 1.000 102.69537 N ? A ? 168 1
   ATOM 1321 CA . GLU B 262 ? -49.85100 16.11600 -47.21600 1.000 107.83788 C ? A ? 168 1
   ATOM 1322 C . GLU B 262 ? -48.56400 16.56300 -46.54000 1.000 108.18571 C ? A ? 168 1
   ATOM 1323 O . GLU B 262 ? -48.58800 17.06700 -45.41100 1.000 107.69210 O ? A ? 168 1
   ATOM 1324 CB . GLU B 262 ? -49.97700 14.58500 -47.13900 1.000 113.58171 C ? A ? 168 1
   ATOM 1325 CG . GLU B 262 ? -49.41400 13.89900 -45.85100 1.000 120.51728 C ? A ? 168 1
   ATOM 1326 CD . GLU B 262 ? -50.40300 13.73300 -44.70500 1.000 126.45119 C ? A ? 168 1
   ATOM 1327 OE1 . GLU B 262 ? -51.36400 14.52700 -44.62200 1.000 129.57500 O ? A ? 168 1
   ATOM 1328 OE2 . GLU B 262 ? -50.21400 12.79300 -43.89200 1.000 117.29570 O ? A ? 168 1
   ATOM 1329 N . LYS B 263 ? -47.44200 16.44600 -47.24100 1.000 107.36384 N ? A ? 169 1
   ATOM 1330 CA . LYS B 263 ? -46.13800 16.80500 -46.71600 1.000 101.54875 C ? A ? 169 1
   ATOM 1331 C . LYS B 263 ? -45.66100 18.16200 -47.22400 1.000 100.66349 C ? A ? 169 1
   ATOM 1332 O . LYS B 263 ? -44.56900 18.59700 -46.85900 1.000 104.73886 O ? A ? 169 1
   ATOM 1333 CB . LYS B 263 ? -45.12700 15.69500 -47.07400 1.000 99.84658 C ? A ? 169 1
   ATOM 1334 CG . LYS B 263 ? -44.02000 15.44700 -46.02500 1.000 111.22125 C ? A ? 169 1
   ATOM 1335 CD . LYS B 263 ? -43.62900 13.96000 -45.82100 1.000 108.24517 C ? A ? 169 1
   ATOM 1336 CE . LYS B 263 ? -44.45900 13.24600 -44.72600 1.000 106.08925 C ? A ? 169 1
   ATOM 1337 NZ . LYS B 263 ? -44.05300 13.55800 -43.30700 1.000 82.22141 N ? A ? 169 1
   ATOM 1338 N . LEU B 264 ? -46.47100 18.86000 -48.01500 1.000 100.79672 N ? A ? 170 1
   ATOM 1339 CA . LEU B 264 ? -46.12900 20.17500 -48.54300 1.000 91.46040 C ? A ? 170 1
   ATOM 1340 C . LEU B 264 ? -46.69900 21.30900 -47.71100 1.000 91.65273 C ? A ? 170 1
   ATOM 1341 O . LEU B 264 ? -46.05200 22.34700 -47.56600 1.000 93.12240 O ? A ? 170 1
   ATOM 1342 CB . LEU B 264 ? -46.63800 20.31600 -49.97400 1.000 89.24305 C ? A ? 170 1
   ATOM 1343 CG . LEU B 264 ? -45.67700 21.17100 -50.76400 1.000 85.55799 C ? A ? 170 1
   ATOM 1344 CD1 . LEU B 264 ? -44.33400 20.48900 -50.73700 1.000 83.42255 C ? A ? 170 1
   ATOM 1345 CD2 . LEU B 264 ? -46.17900 21.35200 -52.16200 1.000 88.76532 C ? A ? 170 1
   ATOM 1346 N . LEU B 265 ? -47.91500 21.13400 -47.18800 1.000 96.46338 N ? A ? 171 1
   ATOM 1347 CA . LEU B 265 ? -48.54800 22.11400 -46.31000 1.000 92.82544 C ? A ? 171 1
   ATOM 1348 C . LEU B 265 ? -47.75000 22.30700 -45.02300 1.000 91.65305 C ? A ? 171 1
   ATOM 1349 O . LEU B 265 ? -47.93600 23.31000 -44.31500 1.000 80.35251 O ? A ? 171 1
   ATOM 1350 CB . LEU B 265 ? -49.97700 21.65000 -46.01500 1.000 89.56911 C ? A ? 171 1
   ATOM 1351 CG . LEU B 265 ? -50.95800 21.86900 -47.18000 1.000 90.02700 C ? A ? 171 1
   ATOM 1352 CD1 . LEU B 265 ? -52.32000 21.27000 -46.89800 1.000 88.10835 C ? A ? 171 1
   ATOM 1353 CD2 . LEU B 265 ? -51.09300 23.34000 -47.57100 1.000 95.10999 C ? A ? 171 1
   ATOM 1354 N . LYS B 266 ? -46.90200 21.32800 -44.69300 1.000 95.47355 N ? A ? 172 1
   ATOM 1355 CA . LYS B 266 ? -45.94500 21.37900 -43.59900 1.000 92.01900 C ? A ? 172 1
   ATOM 1356 C . LYS B 266 ? -44.82000 22.38000 -43.84800 1.000 85.42587 C ? A ? 172 1
   ATOM 1357 O . LYS B 266 ? -44.06700 22.67700 -42.91800 1.000 82.76191 O ? A ? 172 1
   ATOM 1358 CB . LYS B 266 ? -45.36400 19.97000 -43.41000 1.000 96.68407 C ? A ? 172 1
   ATOM 1359 CG . LYS B 266 ? -46.42100 18.84900 -43.28700 1.000 97.12010 C ? A ? 172 1
   ATOM 1360 CD . LYS B 266 ? -45.80700 17.48400 -42.90800 1.000 100.30883 C ? A ? 172 1
   ATOM 1361 CE . LYS B 266 ? -46.81100 16.52300 -42.22700 1.000 102.50441 C ? A ? 172 1
   ATOM 1362 NZ . LYS B 266 ? -46.31000 15.09900 -42.11300 1.000 95.84533 N ? A ? 172 1
   ATOM 1363 N . LEU B 267 ? -44.72100 22.93800 -45.05700 1.000 84.73160 N ? A ? 173 1
   ATOM 1364 CA . LEU B 267 ? -43.59700 23.77000 -45.48400 1.000 81.90450 C ? A ? 173 1
   ATOM 1365 C . LEU B 267 ? -43.94200 25.22900 -45.67200 1.000 81.96371 C ? A ? 173 1
   ATOM 1366 O . LEU B 267 ? -43.05900 26.01100 -46.03900 1.000 81.83124 O ? A ? 173 1
   ATOM 1367 CB . LEU B 267 ? -42.99000 23.28300 -46.80400 1.000 81.13192 C ? A ? 173 1
   ATOM 1368 CG . LEU B 267 ? -42.00800 22.12600 -46.86200 1.000 87.81167 C ? A ? 173 1
   ATOM 1369 CD1 . LEU B 267 ? -42.61600 20.84300 -46.34400 1.000 94.28279 C ? A ? 173 1
   ATOM 1370 CD2 . LEU B 267 ? -41.51000 21.99200 -48.28800 1.000 87.24037 C ? A ? 173 1
   ATOM 1371 N . ARG B 268 ? -45.18800 25.62200 -45.46200 1.000 85.95114 N ? A ? 174 1
   ATOM 1372 CA . ARG B 268 ? -45.53000 26.97400 -45.83900 1.000 86.64180 C ? A ? 174 1
   ATOM 1373 C . ARG B 268 ? -44.93800 27.97400 -44.85600 1.000 81.53815 C ? A ? 174 1
   ATOM 1374 O . ARG B 268 ? -44.33200 27.63500 -43.83100 1.000 70.42477 O ? A ? 174 1
   ATOM 1375 CB . ARG B 268 ? -47.04900 27.17100 -45.89700 1.000 86.60472 C ? A ? 174 1
   ATOM 1376 CG . ARG B 268 ? -47.75900 26.43100 -47.00700 1.000 87.99370 C ? A ? 174 1
   ATOM 1377 CD . ARG B 268 ? -49.24600 26.31800 -46.73700 1.000 89.25236 C ? A ? 174 1
   ATOM 1378 NE . ARG B 268 ? -49.54400 25.77600 -45.41600 1.000 92.24719 N ? A ? 174 1
   ATOM 1379 CZ . ARG B 268 ? -50.76400 25.74100 -44.89300 1.000 89.62127 C ? A ? 174 1
   ATOM 1380 NH1 . ARG B 268 ? -51.79000 26.21500 -45.58000 1.000 88.32726 N ? A ? 174 1
   ATOM 1381 NH2 . ARG B 268 ? -50.96300 25.22100 -43.69200 1.000 90.89119 N ? A ? 174 1
   ATOM 1382 N . CYS B 269 ? -45.12400 29.23300 -45.20000 1.000 80.37576 N ? A ? 175 1
   ATOM 1383 CA . CYS B 269 ? -44.67500 30.28400 -44.33200 1.000 72.07774 C ? A ? 175 1
   ATOM 1384 C . CYS B 269 ? -45.63800 30.38900 -43.17100 1.000 69.59632 C ? A ? 175 1
   ATOM 1385 O . CYS B 269 ? -46.67800 29.73900 -43.13400 1.000 78.28315 O ? A ? 175 1
   ATOM 1386 CB . CYS B 269 ? -44.55400 31.57800 -45.11300 1.000 74.65217 C ? A ? 175 1
   ATOM 1387 SG . CYS B 269 ? -43.24600 31.45600 -46.36300 1.000 88.66677 S ? A ? 175 1
   ATOM 1388 N . LEU B 270 ? -45.27300 31.19700 -42.19700 1.000 65.29739 N ? A ? 176 1
   ATOM 1389 CA . LEU B 270 ? -46.12200 31.30300 -41.02800 1.000 65.51860 C ? A ? 176 1
   ATOM 1390 C . LEU B 270 ? -47.48900 31.92500 -41.35400 1.000 66.09945 C ? A ? 176 1
   ATOM 1391 O . LEU B 270 ? -48.48600 31.56600 -40.72000 1.000 68.83019 O ? A ? 176 1
   ATOM 1392 CB . LEU B 270 ? -45.33500 32.05500 -39.95600 1.000 61.52686 C ? A ? 176 1
   ATOM 1393 CG . LEU B 270 ? -45.89600 32.67800 -38.68600 1.000 63.46411 C ? A ? 176 1
   ATOM 1394 CD1 . LEU B 270 ? -46.75900 31.69300 -37.89100 1.000 62.83628 C ? A ? 176 1
   ATOM 1395 CD2 . LEU B 270 ? -44.73000 33.19900 -37.86000 1.000 53.77195 C ? A ? 176 1
   ATOM 1396 N . ASP B 271 ? -47.58500 32.81000 -42.35100 1.000 67.98238 N ? A ? 177 1
   ATOM 1397 CA . ASP B 271 ? -48.89300 33.36400 -42.72300 1.000 72.40692 C ? A ? 177 1
   ATOM 1398 C . ASP B 271 ? -49.75400 32.39200 -43.52600 1.000 78.77209 C ? A ? 177 1
   ATOM 1399 O . ASP B 271 ? -50.86800 32.76000 -43.92300 1.000 79.40324 O ? A ? 177 1
   ATOM 1400 CB . ASP B 271 ? -48.76600 34.71100 -43.45800 1.000 72.64561 C ? A ? 177 1
   ATOM 1401 CG . ASP B 271 ? -47.74400 34.69300 -44.56000 1.000 76.72247 C ? A ? 177 1
   ATOM 1402 OD1 . ASP B 271 ? -47.34100 33.59500 -44.98500 1.000 82.66614 O ? A ? 177 1
   ATOM 1403 OD2 . ASP B 271 ? -47.33100 35.78600 -44.99900 1.000 72.59216 O ? A ? 177 1
   ATOM 1404 N . GLY B 272 ? -49.23800 31.20500 -43.85000 1.000 81.83646 N ? A ? 178 1
   ATOM 1405 CA . GLY B 272 ? -49.94200 30.23100 -44.66200 1.000 84.83304 C ? A ? 178 1
   ATOM 1406 C . GLY B 272 ? -49.54700 30.19800 -46.12000 1.000 79.32578 C ? A ? 178 1
   ATOM 1407 O . GLY B 272 ? -49.93900 29.27000 -46.83400 1.000 75.66505 O ? A ? 178 1
   ATOM 1408 N . SER B 273 ? -48.77800 31.17000 -46.57400 1.000 81.15598 N ? A ? 179 1
   ATOM 1409 CA . SER B 273 ? -48.43500 31.26500 -47.97600 1.000 83.06772 C ? A ? 179 1
   ATOM 1410 C . SER B 273 ? -47.34900 30.26900 -48.32900 1.000 81.34837 C ? A ? 179 1
   ATOM 1411 O . SER B 273 ? -46.59200 29.80100 -47.47600 1.000 81.54439 O ? A ? 179 1
   ATOM 1412 CB . SER B 273 ? -47.93600 32.66100 -48.31100 1.000 85.83360 C ? A ? 179 1
   ATOM 1413 OG . SER B 273 ? -46.78800 32.96600 -47.53700 1.000 86.61524 O ? A ? 179 1
   ATOM 1414 N . PHE B 274 ? -47.25500 29.97600 -49.61700 1.000 77.93837 N ? A ? 180 1
   ATOM 1415 CA . PHE B 274 ? -46.18300 29.13400 -50.12200 1.000 85.18559 C ? A ? 180 1
   ATOM 1416 C . PHE B 274 ? -45.08200 30.08000 -50.56900 1.000 88.04400 C ? A ? 180 1
   ATOM 1417 O . PHE B 274 ? -45.19100 30.72400 -51.61800 1.000 87.21146 O ? A ? 180 1
   ATOM 1418 CB . PHE B 274 ? -46.68300 28.24900 -51.25900 1.000 89.05899 C ? A ? 180 1
   ATOM 1419 CG . PHE B 274 ? -47.26100 26.95400 -50.78800 1.000 88.65889 C ? A ? 180 1
   ATOM 1420 CD1 . PHE B 274 ? -46.43800 25.88500 -50.47800 1.000 89.28714 C ? A ? 180 1
   ATOM 1421 CD2 . PHE B 274 ? -48.63200 26.81900 -50.61400 1.000 89.43192 C ? A ? 180 1
   ATOM 1422 CE1 . PHE B 274 ? -46.97500 24.69300 -50.01400 1.000 94.04559 C ? A ? 180 1
   ATOM 1423 CE2 . PHE B 274 ? -49.17700 25.63900 -50.14800 1.000 91.70163 C ? A ? 180 1
   ATOM 1424 CZ . PHE B 274 ? -48.35000 24.57000 -49.84900 1.000 96.19847 C ? A ? 180 1
   ATOM 1425 N . HIS B 275 ? -44.03400 30.19300 -49.74400 1.000 86.91436 N ? A ? 181 1
   ATOM 1426 CA . HIS B 275 ? -42.93900 31.13200 -49.98100 1.000 87.15587 C ? A ? 181 1
   ATOM 1427 C . HIS B 275 ? -43.43900 32.47400 -50.51900 1.000 87.22197 C ? A ? 181 1
   ATOM 1428 O . HIS B 275 ? -42.85000 33.03800 -51.44400 1.000 90.05246 O ? A ? 181 1
   ATOM 1429 CB . HIS B 275 ? -41.90300 30.50000 -50.91800 1.000 92.14646 C ? A ? 181 1
   ATOM 1430 CG . HIS B 275 ? -40.55100 31.14600 -50.87200 1.000 92.30965 C ? A ? 181 1
   ATOM 1431 ND1 . HIS B 275 ? -40.26700 32.33300 -51.51600 1.000 92.40962 N ? A ? 181 1
   ATOM 1432 CD2 . HIS B 275 ? -39.40800 30.77700 -50.24700 1.000 94.20411 C ? A ? 181 1
   ATOM 1433 CE1 . HIS B 275 ? -39.00500 32.66000 -51.30200 1.000 92.80141 C ? A ? 181 1
   ATOM 1434 NE2 . HIS B 275 ? -38.46300 31.73600 -50.52800 1.000 93.82774 N ? A ? 181 1
   ATOM 1435 N . CYS B 276 ? -44.55700 32.96100 -49.97300 1.000 85.17245 N ? A ? 182 1
   ATOM 1436 CA . CYS B 276 ? -45.01300 34.34400 -50.14200 1.000 79.60320 C ? A ? 182 1
   ATOM 1437 C . CYS B 276 ? -45.35500 34.70100 -51.57900 1.000 79.23999 C ? A ? 182 1
   ATOM 1438 O . CYS B 276 ? -45.26300 35.86800 -51.96400 1.000 73.97599 O ? A ? 182 1
   ATOM 1439 CB . CYS B 276 ? -43.98500 35.32800 -49.59700 1.000 78.09822 C ? A ? 182 1
   ATOM 1440 SG . CYS B 276 ? -43.66000 35.05100 -47.85900 1.000 81.68908 S ? A ? 182 1
   ATOM 1441 N . SER B 277 ? -45.75600 33.71600 -52.37900 1.000 82.62923 N ? A ? 183 1
   ATOM 1442 CA . SER B 277 ? -46.29300 34.01700 -53.69600 1.000 83.42930 C ? A ? 183 1
   ATOM 1443 C . SER B 277 ? -47.78800 33.80500 -53.68700 1.000 81.91549 C ? A ? 183 1
   ATOM 1444 O . SER B 277 ? -48.24700 32.68900 -53.40900 1.000 84.55903 O ? A ? 183 1
   ATOM 1445 CB . SER B 277 ? -45.68800 33.16400 -54.79000 1.000 86.01753 C ? A ? 183 1
   ATOM 1446 OG . SER B 277 ? -46.35900 33.49100 -56.00100 1.000 84.77519 O ? A ? 183 1
   ATOM 1447 N . PRO B 278 ? -48.57600 34.81900 -54.02400 1.000 79.57179 N ? A ? 184 1
   ATOM 1448 CA . PRO B 278 ? -50.01800 34.59300 -54.14400 1.000 87.62573 C ? A ? 184 1
   ATOM 1449 C . PRO B 278 ? -50.36000 33.65200 -55.29200 1.000 91.02572 C ? A ? 184 1
   ATOM 1450 O . PRO B 278 ? -51.39100 32.96900 -55.24100 1.000 92.38763 O ? A ? 184 1
   ATOM 1451 CB . PRO B 278 ? -50.57700 36.00800 -54.35900 1.000 79.91843 C ? A ? 184 1
   ATOM 1452 CG . PRO B 278 ? -49.49500 36.91000 -53.92800 1.000 72.50098 C ? A ? 184 1
   ATOM 1453 CD . PRO B 278 ? -48.22000 36.22300 -54.22900 1.000 76.48944 C ? A ? 184 1
   ATOM 1454 N . ALA B 279 ? -49.53000 33.59500 -56.33200 1.000 88.30560 N ? A ? 185 1
   ATOM 1455 CA . ALA B 279 ? -49.75300 32.60600 -57.37600 1.000 86.87936 C ? A ? 185 1
   ATOM 1456 C . ALA B 279 ? -49.62600 31.19900 -56.81200 1.000 89.14317 C ? A ? 185 1
   ATOM 1457 O . ALA B 279 ? -50.53900 30.38100 -56.95300 1.000 93.94660 O ? A ? 185 1
   ATOM 1458 CB . ALA B 279 ? -48.77100 32.82300 -58.52300 1.000 91.80035 C ? A ? 185 1
   ATOM 1459 N . SER B 280 ? -48.50100 30.90500 -56.14800 1.000 88.42720 N ? A ? 186 1
   ATOM 1460 CA . SER B 280 ? -48.28500 29.57300 -55.58500 1.000 88.01621 C ? A ? 186 1
   ATOM 1461 C . SER B 280 ? -49.30000 29.21700 -54.51800 1.000 89.17848 C ? A ? 186 1
   ATOM 1462 O . SER B 280 ? -49.45300 28.03900 -54.18700 1.000 96.28529 O ? A ? 186 1
   ATOM 1463 CB . SER B 280 ? -46.88800 29.44000 -54.99600 1.000 88.73923 C ? A ? 186 1
   ATOM 1464 OG . SER B 280 ? -46.00000 28.95200 -55.97100 1.000 96.88504 O ? A ? 186 1
   ATOM 1465 N . THR B 281 ? -49.90200 30.20300 -53.87500 1.000 86.15367 N ? A ? 187 1
   ATOM 1466 CA . THR B 281 ? -50.94600 29.85800 -52.92900 1.000 85.64798 C ? A ? 187 1
   ATOM 1467 C . THR B 281 ? -52.29600 29.69000 -53.62200 1.000 91.08967 C ? A ? 187 1
   ATOM 1468 O . THR B 281 ? -53.10600 28.86600 -53.18500 1.000 96.97088 O ? A ? 187 1
   ATOM 1469 CB . THR B 281 ? -50.99300 30.89200 -51.80500 1.000 86.34092 C ? A ? 187 1
   ATOM 1470 OG1 . THR B 281 ? -49.73700 30.89000 -51.11200 1.000 82.59483 O ? A ? 187 1
   ATOM 1471 CG2 . THR B 281 ? -52.07900 30.56200 -50.82400 1.000 87.23534 C ? A ? 187 1
   ATOM 1472 N . ALA B 282 ? -52.54500 30.42400 -54.71500 1.000 94.08674 N ? A ? 188 1
   ATOM 1473 CA . ALA B 282 ? -53.78000 30.23000 -55.47900 1.000 94.73027 C ? A ? 188 1
   ATOM 1474 C . ALA B 282 ? -53.84200 28.82600 -56.07100 1.000 91.24242 C ? A ? 188 1
   ATOM 1475 O . ALA B 282 ? -54.84000 28.11800 -55.91200 1.000 90.45321 O ? A ? 188 1
   ATOM 1476 CB . ALA B 282 ? -53.90300 31.29000 -56.57800 1.000 89.09046 C ? A ? 188 1
   ATOM 1477 N . THR B 283 ? -52.78500 28.41100 -56.76700 1.000 89.28125 N ? A ? 189 1
   ATOM 1478 CA . THR B 283 ? -52.72400 27.05000 -57.29200 1.000 96.67074 C ? A ? 189 1
   ATOM 1479 C . THR B 283 ? -52.71300 26.00100 -56.17900 1.000 97.80303 C ? A ? 189 1
   ATOM 1480 O . THR B 283 ? -53.24500 24.90200 -56.36500 1.000 106.62103 O ? A ? 189 1
   ATOM 1481 CB . THR B 283 ? -51.50900 26.90900 -58.21700 1.000 104.77517 C ? A ? 189 1
   ATOM 1482 OG1 . THR B 283 ? -51.61900 27.86500 -59.28500 1.000 111.96542 O ? A ? 189 1
   ATOM 1483 CG2 . THR B 283 ? -51.40600 25.50000 -58.80600 1.000 106.37996 C ? A ? 189 1
   ATOM 1484 N . ALA B 284 ? -52.12300 26.31000 -55.01800 1.000 100.19231 N ? A ? 190 1
   ATOM 1485 CA . ALA B 284 ? -52.15600 25.38500 -53.88100 1.000 98.02474 C ? A ? 190 1
   ATOM 1486 C . ALA B 284 ? -53.53700 25.29900 -53.25100 1.000 94.06687 C ? A ? 190 1
   ATOM 1487 O . ALA B 284 ? -53.84100 24.32500 -52.55300 1.000 88.72382 O ? A ? 190 1
   ATOM 1488 CB . ALA B 284 ? -51.14900 25.81000 -52.81400 1.000 90.78348 C ? A ? 190 1
   ATOM 1489 N . PHE B 285 ? -54.36500 26.30900 -53.47100 1.000 92.47650 N ? A ? 191 1
   ATOM 1490 CA . PHE B 285 ? -55.72500 26.31900 -52.97200 1.000 91.38407 C ? A ? 191 1
   ATOM 1491 C . PHE B 285 ? -56.66500 25.61000 -53.93300 1.000 101.08393 C ? A ? 191 1
   ATOM 1492 O . PHE B 285 ? -57.56200 24.87600 -53.49600 1.000 100.73604 O ? A ? 191 1
   ATOM 1493 CB . PHE B 285 ? -56.15900 27.75400 -52.72900 1.000 84.54374 C ? A ? 191 1
   ATOM 1494 CG . PHE B 285 ? -57.40600 27.86400 -51.95700 1.000 85.90529 C ? A ? 191 1
   ATOM 1495 CD1 . PHE B 285 ? -57.48700 27.30400 -50.70300 1.000 92.75589 C ? A ? 191 1
   ATOM 1496 CD2 . PHE B 285 ? -58.47700 28.58400 -52.44200 1.000 89.01406 C ? A ? 191 1
   ATOM 1497 CE1 . PHE B 285 ? -58.63600 27.41200 -49.96300 1.000 95.95534 C ? A ? 191 1
   ATOM 1498 CE2 . PHE B 285 ? -59.63200 28.70700 -51.70400 1.000 87.75899 C ? A ? 191 1
   ATOM 1499 CZ . PHE B 285 ? -59.71300 28.11600 -50.46400 1.000 93.88730 C ? A ? 191 1
   ATOM 1500 N . GLN B 286 ? -56.46100 25.81200 -55.24200 1.000 104.72976 N ? A ? 192 1
   ATOM 1501 CA . GLN B 286 ? -57.17300 25.01700 -56.23500 1.000 99.23198 C ? A ? 192 1
   ATOM 1502 C . GLN B 286 ? -56.98300 23.55200 -55.93500 1.000 100.55355 C ? A ? 192 1
   ATOM 1503 O . GLN B 286 ? -57.85800 22.74200 -56.23100 1.000 113.72830 O ? A ? 192 1
   ATOM 1504 CB . GLN B 286 ? -56.67300 25.31600 -57.65800 1.000 103.07494 C ? A ? 192 1
   ATOM 1505 CG . GLN B 286 ? -57.07700 26.69100 -58.26200 1.000 119.49111 C ? A ? 192 1
   ATOM 1506 CD . GLN B 286 ? -58.58600 26.90300 -58.44200 1.000 118.79821 C ? A ? 192 1
   ATOM 1507 OE1 . GLN B 286 ? -59.40300 26.11100 -57.96200 1.000 120.19308 O ? A ? 192 1
   ATOM 1508 NE2 . GLN B 286 ? -58.95600 28.01200 -59.10000 1.000 104.25117 N ? A ? 192 1
   ATOM 1509 N . GLN B 287 ? -55.84700 23.19400 -55.33600 1.000 100.00879 N ? A ? 193 1
   ATOM 1510 CA . GLN B 287 ? -55.57000 21.80100 -55.05000 1.000 100.42772 C ? A ? 193 1
   ATOM 1511 C . GLN B 287 ? -55.85800 21.41100 -53.60700 1.000 99.08675 C ? A ? 193 1
   ATOM 1512 O . GLN B 287 ? -56.03900 20.22000 -53.34000 1.000 103.09656 O ? A ? 193 1
   ATOM 1513 CB . GLN B 287 ? -54.09800 21.47600 -55.33200 1.000 105.06375 C ? A ? 193 1
   ATOM 1514 CG . GLN B 287 ? -53.85100 20.06000 -55.84000 1.000 114.05015 C ? A ? 193 1
   ATOM 1515 CD . GLN B 287 ? -53.70900 19.97600 -57.34300 1.000 120.25993 C ? A ? 193 1
   ATOM 1516 OE1 . GLN B 287 ? -53.05200 20.82600 -57.95600 1.000 117.82391 O ? A ? 193 1
   ATOM 1517 NE2 . GLN B 287 ? -54.31200 18.94500 -57.94800 1.000 118.80951 N ? A ? 193 1
   ATOM 1518 N . THR B 288 ? -55.92400 22.35900 -52.67200 1.000 96.50381 N ? A ? 194 1
   ATOM 1519 CA . THR B 288 ? -56.34600 22.00600 -51.32100 1.000 99.55675 C ? A ? 194 1
   ATOM 1520 C . THR B 288 ? -56.94400 23.21600 -50.63300 1.000 96.19188 C ? A ? 194 1
   ATOM 1521 O . THR B 288 ? -56.36100 24.30300 -50.65800 1.000 96.60721 O ? A ? 194 1
   ATOM 1522 CB . THR B 288 ? -55.21800 21.42200 -50.46400 1.000 104.58891 C ? A ? 194 1
   ATOM 1523 OG1 . THR B 288 ? -55.77900 20.97100 -49.22400 1.000 102.06110 O ? A ? 194 1
   ATOM 1524 CG2 . THR B 288 ? -54.12700 22.44600 -50.16900 1.000 102.26552 C ? A ? 194 1
   ATOM 1525 N . GLY B 289 ? -58.11900 23.02000 -50.04800 1.000 99.08822 N ? A ? 195 1
   ATOM 1526 CA . GLY B 289 ? -58.86700 24.09200 -49.41900 1.000 103.21785 C ? A ? 195 1
   ATOM 1527 C . GLY B 289 ? -58.45200 24.57800 -48.04200 1.000 106.11632 C ? A ? 195 1
   ATOM 1528 O . GLY B 289 ? -59.30600 25.07300 -47.30100 1.000 102.03888 O ? A ? 195 1
   ATOM 1529 N . ASP B 290 ? -57.16600 24.47800 -47.69100 1.000 109.86032 N ? A ? 196 1
   ATOM 1530 CA . ASP B 290 ? -56.71400 24.80300 -46.33700 1.000 108.52307 C ? A ? 196 1
   ATOM 1531 C . ASP B 290 ? -57.10500 26.24100 -45.99400 1.000 106.66727 C ? A ? 196 1
   ATOM 1532 O . ASP B 290 ? -56.67600 27.17400 -46.68100 1.000 107.46130 O ? A ? 196 1
   ATOM 1533 CB . ASP B 290 ? -55.19700 24.61700 -46.23400 1.000 102.27249 C ? A ? 196 1
   ATOM 1534 CG . ASP B 290 ? -54.71200 24.50500 -44.78900 1.000 106.39983 C ? A ? 196 1
   ATOM 1535 OD1 . ASP B 290 ? -54.90800 23.42000 -44.20000 1.000 111.41426 O ? A ? 196 1
   ATOM 1536 OD2 . ASP B 290 ? -54.15400 25.48600 -44.23600 1.000 101.69221 O ? A ? 196 1
   ATOM 1537 N . GLN B 291 ? -57.92400 26.43200 -44.93900 1.000 106.17406 N ? A ? 197 1
   ATOM 1538 CA . GLN B 291 ? -58.45400 27.77600 -44.68400 1.000 106.90819 C ? A ? 197 1
   ATOM 1539 C . GLN B 291 ? -57.36300 28.74400 -44.23000 1.000 104.99190 C ? A ? 197 1
   ATOM 1540 O . GLN B 291 ? -57.51100 29.95700 -44.41600 1.000 100.28124 O ? A ? 197 1
   ATOM 1541 CB . GLN B 291 ? -59.57300 27.78600 -43.63400 1.000 119.04450 C ? A ? 197 1
   ATOM 1542 CG . GLN B 291 ? -59.15400 27.37100 -42.21200 1.000 129.41386 C ? A ? 197 1
   ATOM 1543 CD . GLN B 291 ? -60.27400 27.56200 -41.17400 1.000 128.94402 C ? A ? 197 1
   ATOM 1544 OE1 . GLN B 291 ? -61.46700 27.56800 -41.51100 1.000 131.00780 O ? A ? 197 1
   ATOM 1545 NE2 . GLN B 291 ? -59.88500 27.72700 -39.90600 1.000 114.12451 N ? A ? 197 1
   ATOM 1546 N . LYS B 292 ? -56.26800 28.24500 -43.63900 1.000 104.22557 N ? A ? 198 1
   ATOM 1547 CA . LYS B 292 ? -55.15700 29.14400 -43.34600 1.000 97.19450 C ? A ? 198 1
   ATOM 1548 C . LYS B 292 ? -54.38600 29.50400 -44.60400 1.000 87.39489 C ? A ? 198 1
   ATOM 1549 O . LYS B 292 ? -53.67700 30.51300 -44.62400 1.000 86.83433 O ? A ? 198 1
   ATOM 1550 CB . LYS B 292 ? -54.20300 28.52500 -42.30800 1.000 92.63366 C ? A ? 198 1
   ATOM 1551 CG . LYS B 292 ? -53.10600 29.49700 -41.88500 1.000 90.05966 C ? A ? 198 1
   ATOM 1552 CD . LYS B 292 ? -53.77800 30.79000 -41.42500 1.000 101.78478 C ? A ? 198 1
   ATOM 1553 CE . LYS B 292 ? -52.91100 32.03300 -41.56900 1.000 91.17890 C ? A ? 198 1
   ATOM 1554 NZ . LYS B 292 ? -53.77500 33.26500 -41.51300 1.000 84.73028 N ? A ? 198 1
   ATOM 1555 N . CYS B 293 ? -54.60000 28.76500 -45.67900 1.000 88.17813 N ? A ? 199 1
   ATOM 1556 CA . CYS B 293 ? -53.96400 29.03700 -46.95400 1.000 88.40947 C ? A ? 199 1
   ATOM 1557 C . CYS B 293 ? -54.84000 29.91200 -47.83500 1.000 85.07935 C ? A ? 199 1
   ATOM 1558 O . CYS B 293 ? -54.34000 30.56200 -48.75300 1.000 80.16914 O ? A ? 199 1
   ATOM 1559 CB . CYS B 293 ? -53.64400 27.71400 -47.63900 1.000 93.46598 C ? A ? 199 1
   ATOM 1560 SG . CYS B 293 ? -52.44100 27.84200 -48.92500 1.000 107.85736 S ? A ? 199 1
   ATOM 1561 N . PHE B 294 ? -56.15500 29.82800 -47.65700 1.000 92.22435 N ? A ? 200 1
   ATOM 1562 CA . PHE B 294 ? -57.05900 30.85600 -48.16500 1.000 91.83156 C ? A ? 200 1
   ATOM 1563 C . PHE B 294 ? -56.84200 32.18700 -47.44300 1.000 95.20567 C ? A ? 200 1
   ATOM 1564 O . PHE B 294 ? -56.72000 33.24000 -48.08400 1.000 92.66178 O ? A ? 200 1
   ATOM 1565 CB . PHE B 294 ? -58.51100 30.37200 -48.01000 1.000 89.45747 C ? A ? 200 1
   ATOM 1566 CG . PHE B 294 ? -59.56900 31.44000 -48.23500 1.000 93.92078 C ? A ? 200 1
   ATOM 1567 CD1 . PHE B 294 ? -59.88500 31.88100 -49.51500 1.000 92.36921 C ? A ? 200 1
   ATOM 1568 CD2 . PHE B 294 ? -60.28400 31.96700 -47.15900 1.000 100.40648 C ? A ? 200 1
   ATOM 1569 CE1 . PHE B 294 ? -60.87200 32.85100 -49.71600 1.000 90.16044 C ? A ? 200 1
   ATOM 1570 CE2 . PHE B 294 ? -61.26800 32.93700 -47.35300 1.000 93.78312 C ? A ? 200 1
   ATOM 1571 CZ . PHE B 294 ? -61.55800 33.37700 -48.63500 1.000 91.88439 C ? A ? 200 1
   ATOM 1572 N . GLU B 295 ? -56.75600 32.15300 -46.10300 1.000 97.71222 N ? A ? 201 1
   ATOM 1573 CA . GLU B 295 ? -56.70600 33.38600 -45.31100 1.000 95.51725 C ? A ? 201 1
   ATOM 1574 C . GLU B 295 ? -55.59800 34.32200 -45.75500 1.000 89.91888 C ? A ? 201 1
   ATOM 1575 O . GLU B 295 ? -55.77600 35.54600 -45.75900 1.000 90.08883 O ? A ? 201 1
   ATOM 1576 CB . GLU B 295 ? -56.59800 33.07900 -43.81600 1.000 102.52129 C ? A ? 201 1
   ATOM 1577 CG . GLU B 295 ? -57.94900 32.67000 -43.23300 1.000 112.68516 C ? A ? 201 1
   ATOM 1578 CD . GLU B 295 ? -58.89300 33.87200 -43.06000 1.000 128.12152 C ? A ? 201 1
   ATOM 1579 OE1 . GLU B 295 ? -58.38300 35.02000 -42.97600 1.000 124.98681 O ? A ? 201 1
   ATOM 1580 OE2 . GLU B 295 ? -60.14200 33.67500 -43.05200 1.000 129.11138 O ? A ? 201 1
   ATOM 1581 N . TYR B 296 ? -54.44300 33.77200 -46.11200 1.000 86.79629 N ? A ? 202 1
   ATOM 1582 CA . TYR B 296 ? -53.38300 34.60600 -46.66000 1.000 86.52232 C ? A ? 202 1
   ATOM 1583 C . TYR B 296 ? -53.87000 35.33900 -47.90800 1.000 81.10009 C ? A ? 202 1
   ATOM 1584 O . TYR B 296 ? -53.58000 36.52700 -48.09700 1.000 78.59390 O ? A ? 202 1
   ATOM 1585 CB . TYR B 296 ? -52.15600 33.74000 -46.96300 1.000 83.45384 C ? A ? 202 1
   ATOM 1586 CG . TYR B 296 ? -51.11600 34.38800 -47.85500 1.000 81.83891 C ? A ? 202 1
   ATOM 1587 CD1 . TYR B 296 ? -50.16800 35.26200 -47.36000 1.000 79.84919 C ? A ? 202 1
   ATOM 1588 CD2 . TYR B 296 ? -51.13200 34.15600 -49.22600 1.000 85.26367 C ? A ? 202 1
   ATOM 1589 CE1 . TYR B 296 ? -49.23200 35.84900 -48.21300 1.000 80.40167 C ? A ? 202 1
   ATOM 1590 CE2 . TYR B 296 ? -50.22100 34.73800 -50.07600 1.000 80.47390 C ? A ? 202 1
   ATOM 1591 CZ . TYR B 296 ? -49.27400 35.58100 -49.57600 1.000 79.02003 C ? A ? 202 1
   ATOM 1592 OH . TYR B 296 ? -48.37300 36.14000 -50.46100 1.000 78.75556 O ? A ? 202 1
   ATOM 1593 N . LEU B 297 ? -54.62000 34.64300 -48.76400 1.000 80.26724 N ? A ? 203 1
   ATOM 1594 CA . LEU B 297 ? -55.03500 35.21400 -50.04100 1.000 82.08426 C ? A ? 203 1
   ATOM 1595 C . LEU B 297 ? -56.09400 36.31000 -49.89100 1.000 85.26452 C ? A ? 203 1
   ATOM 1596 O . LEU B 297 ? -55.95000 37.39800 -50.46400 1.000 81.18002 O ? A ? 203 1
   ATOM 1597 CB . LEU B 297 ? -55.54100 34.09300 -50.95200 1.000 82.53080 C ? A ? 203 1
   ATOM 1598 CG . LEU B 297 ? -54.50500 33.09800 -51.48200 1.000 83.92548 C ? A ? 203 1
   ATOM 1599 CD1 . LEU B 297 ? -55.10100 32.14600 -52.49600 1.000 84.74056 C ? A ? 203 1
   ATOM 1600 CD2 . LEU B 297 ? -53.36000 33.85800 -52.12300 1.000 82.28085 C ? A ? 203 1
   ATOM 1601 N . ASP B 298 ? -57.17000 36.05700 -49.13500 1.000 89.12981 N ? A ? 204 1
   ATOM 1602 CA . ASP B 298 ? -58.22700 37.07200 -49.06100 1.000 91.88821 C ? A ? 204 1
   ATOM 1603 C . ASP B 298 ? -57.70300 38.37500 -48.46800 1.000 86.11986 C ? A ? 204 1
   ATOM 1604 O . ASP B 298 ? -58.01600 39.46200 -48.96300 1.000 80.79832 O ? A ? 204 1
   ATOM 1605 CB . ASP B 298 ? -59.44700 36.58300 -48.27100 1.000 95.80174 C ? A ? 204 1
   ATOM 1606 CG . ASP B 298 ? -59.29700 36.76800 -46.76800 1.000 109.05926 C ? A ? 204 1
   ATOM 1607 OD1 . ASP B 298 ? -58.27600 36.31700 -46.19000 1.000 110.15614 O ? A ? 204 1
   ATOM 1608 OD2 . ASP B 298 ? -60.19500 37.42400 -46.17900 1.000 107.96221 O ? A ? 204 1
   ATOM 1609 N . GLY B 299 ? -56.87900 38.28400 -47.42700 1.000 88.61228 N ? A ? 205 1
   ATOM 1610 CA . GLY B 299 ? -56.37600 39.49000 -46.81000 1.000 87.69272 C ? A ? 205 1
   ATOM 1611 C . GLY B 299 ? -55.61000 40.33700 -47.80000 1.000 84.70613 C ? A ? 205 1
   ATOM 1612 O . GLY B 299 ? -55.75600 41.56200 -47.82700 1.000 85.63722 O ? A ? 205 1
   ATOM 1613 N . ILE B 300 ? -54.80600 39.68800 -48.64600 1.000 83.53436 N ? A ? 206 1
   ATOM 1614 CA . ILE B 300 ? -53.97100 40.38700 -49.61800 1.000 78.54866 C ? A ? 206 1
   ATOM 1615 C . ILE B 300 ? -54.82400 41.18000 -50.59900 1.000 80.77224 C ? A ? 206 1
   ATOM 1616 O . ILE B 300 ? -54.37700 42.20600 -51.12500 1.000 80.37058 O ? A ? 206 1
   ATOM 1617 CB . ILE B 300 ? -53.06900 39.37600 -50.33200 1.000 76.04038 C ? A ? 206 1
   ATOM 1618 CG1 . ILE B 300 ? -51.69400 39.95000 -50.53400 1.000 76.82466 C ? A ? 206 1
   ATOM 1619 CG2 . ILE B 300 ? -53.58100 39.10300 -51.71100 1.000 80.78492 C ? A ? 206 1
   ATOM 1620 CD1 . ILE B 300 ? -50.69900 38.88300 -50.85800 1.000 80.71288 C ? A ? 206 1
   ATOM 1621 N . VAL B 301 ? -56.02400 40.67900 -50.92800 1.000 85.22883 N ? A ? 207 1
   ATOM 1622 CA . VAL B 301 ? -56.91700 41.40600 -51.82900 1.000 82.36205 C ? A ? 207 1
   ATOM 1623 C . VAL B 301 ? -57.71000 42.44300 -51.06600 1.000 80.13770 C ? A ? 207 1
   ATOM 1624 O . VAL B 301 ? -57.99000 43.52800 -51.59000 1.000 77.71260 O ? A ? 207 1
   ATOM 1625 CB . VAL B 301 ? -57.86200 40.44300 -52.55000 1.000 76.26827 C ? A ? 207 1
   ATOM 1626 CG1 . VAL B 301 ? -58.67100 41.20000 -53.58800 1.000 77.49847 C ? A ? 207 1
   ATOM 1627 CG2 . VAL B 301 ? -57.07100 39.31900 -53.16200 1.000 74.79003 C ? A ? 207 1
   ATOM 1628 N . LYS B 302 ? -58.05500 42.12700 -49.81500 1.000 81.95304 N ? A ? 208 1
   ATOM 1629 CA . LYS B 302 ? -58.72100 43.08500 -48.94400 1.000 82.48884 C ? A ? 208 1
   ATOM 1630 C . LYS B 302 ? -57.80400 44.26500 -48.68000 1.000 83.30994 C ? A ? 208 1
   ATOM 1631 O . LYS B 302 ? -58.21500 45.42300 -48.78300 1.000 87.22812 O ? A ? 208 1
   ATOM 1632 CB . LYS B 302 ? -59.13300 42.39100 -47.64200 1.000 86.22782 C ? A ? 208 1
   ATOM 1633 CG . LYS B 302 ? -60.09100 41.20100 -47.88100 1.000 91.56764 C ? A ? 208 1
   ATOM 1634 CD . LYS B 302 ? -61.55800 41.43800 -47.52800 1.000 90.42163 C ? A ? 208 1
   ATOM 1635 CE . LYS B 302 ? -62.43200 40.24700 -47.97700 1.000 83.42559 C ? A ? 208 1
   ATOM 1636 NZ . LYS B 302 ? -62.04200 38.91900 -47.41200 1.000 81.46406 N ? A ? 208 1
   ATOM 1637 N . LYS B 303 ? -56.53300 43.98700 -48.41200 1.000 84.43100 N ? A ? 209 1
   ATOM 1638 CA . LYS B 303 ? -55.57400 45.03500 -48.11400 1.000 79.34248 C ? A ? 209 1
   ATOM 1639 C . LYS B 303 ? -55.31800 45.93000 -49.31600 1.000 79.66609 C ? A ? 209 1
   ATOM 1640 O . LYS B 303 ? -54.94800 47.09000 -49.12600 1.000 92.42018 O ? A ? 209 1
   ATOM 1641 CB . LYS B 303 ? -54.26900 44.36900 -47.64400 1.000 79.40009 C ? A ? 209 1
   ATOM 1642 CG . LYS B 303 ? -53.01100 45.22000 -47.39700 1.000 78.00442 C ? A ? 209 1
   ATOM 1643 CD . LYS B 303 ? -53.11900 46.23700 -46.28700 1.000 83.61652 C ? A ? 209 1
   ATOM 1644 CE . LYS B 303 ? -52.04000 47.29900 -46.44800 1.000 82.33438 C ? A ? 209 1
   ATOM 1645 NZ . LYS B 303 ? -50.71100 46.64900 -46.60500 1.000 77.45119 N ? A ? 209 1
   ATOM 1646 N . PHE B 304 ? -55.57700 45.46600 -50.54100 1.000 77.72809 N ? A ? 210 1
   ATOM 1647 CA . PHE B 304 ? -55.32000 46.29700 -51.71300 1.000 81.71074 C ? A ? 210 1
   ATOM 1648 C . PHE B 304 ? -56.56200 46.69300 -52.50800 1.000 90.35629 C ? A ? 210 1
   ATOM 1649 O . PHE B 304 ? -56.41500 47.29300 -53.58300 1.000 91.10936 O ? A ? 210 1
   ATOM 1650 CB . PHE B 304 ? -54.30700 45.60000 -52.62300 1.000 82.78146 C ? A ? 210 1
   ATOM 1651 CG . PHE B 304 ? -52.91500 45.64400 -52.08000 1.000 81.48647 C ? A ? 210 1
   ATOM 1652 CD1 . PHE B 304 ? -52.41500 46.81700 -51.53300 1.000 88.92151 C ? A ? 210 1
   ATOM 1653 CD2 . PHE B 304 ? -52.12000 44.51300 -52.07100 1.000 78.41587 C ? A ? 210 1
   ATOM 1654 CE1 . PHE B 304 ? -51.14300 46.86700 -50.99800 1.000 84.55036 C ? A ? 210 1
   ATOM 1655 CE2 . PHE B 304 ? -50.85000 44.55200 -51.53800 1.000 72.07961 C ? A ? 210 1
   ATOM 1656 CZ . PHE B 304 ? -50.36200 45.72600 -51.00400 1.000 79.04333 C ? A ? 210 1
   ATOM 1657 N . ASN B 305 ? -57.77100 46.41900 -52.00300 1.000 92.64667 N ? A ? 211 1
   ATOM 1658 CA . ASN B 305 ? -59.03000 46.70800 -52.71100 1.000 88.96098 C ? A ? 211 1
   ATOM 1659 C . ASN B 305 ? -58.95300 46.22200 -54.15300 1.000 86.81036 C ? A ? 211 1
   ATOM 1660 O . ASN B 305 ? -59.07400 46.99100 -55.11200 1.000 78.37356 O ? A ? 211 1
   ATOM 1661 CB . ASN B 305 ? -59.40700 48.19400 -52.67000 1.000 88.61448 C ? A ? 211 1
   ATOM 1662 CG . ASN B 305 ? -59.67000 48.69600 -51.26900 1.000 90.89498 C ? A ? 211 1
   ATOM 1663 OD1 . ASN B 305 ? -58.75700 49.14600 -50.56100 1.000 84.73648 O ? A ? 211 1
   ATOM 1664 ND2 . ASN B 305 ? -60.93100 48.59700 -50.84400 1.000 94.87100 N ? A ? 211 1
   ATOM 1665 N . GLY B 306 ? -58.70900 44.92500 -54.27900 1.000 90.81192 N ? A ? 212 1
   ATOM 1666 CA . GLY B 306 ? -58.44600 44.36200 -55.58800 1.000 90.17758 C ? A ? 212 1
   ATOM 1667 C . GLY B 306 ? -56.97200 44.40200 -55.91400 1.000 84.55453 C ? A ? 212 1
   ATOM 1668 O . GLY B 306 ? -56.22700 45.26100 -55.45600 1.000 93.49858 O ? A ? 212 1
   ATOM 1669 N . GLY B 307 ? -56.53500 43.42300 -56.68000 1.000 80.93590 N ? A ? 213 1
   ATOM 1670 CA . GLY B 307 ? -55.15700 43.39100 -57.11800 1.000 85.19273 C ? A ? 213 1
   ATOM 1671 C . GLY B 307 ? -54.19000 42.98100 -56.03100 1.000 81.66910 C ? A ? 213 1
   ATOM 1672 O . GLY B 307 ? -54.33800 43.35100 -54.86500 1.000 77.64940 O ? A ? 213 1
   ATOM 1673 N . VAL B 308 ? -53.12700 42.30400 -56.43900 1.000 84.32470 N ? A ? 214 1
   ATOM 1674 CA . VAL B 308 ? -52.26600 41.58100 -55.51200 1.000 83.81328 C ? A ? 214 1
   ATOM 1675 C . VAL B 308 ? -50.86500 41.50000 -56.10800 1.000 83.04795 C ? A ? 214 1
   ATOM 1676 O . VAL B 308 ? -50.70300 41.21200 -57.30400 1.000 82.08070 O ? A ? 214 1
   ATOM 1677 CB . VAL B 308 ? -52.85100 40.19700 -55.19300 1.000 76.90204 C ? A ? 214 1
   ATOM 1678 CG1 . VAL B 308 ? -52.84100 39.36500 -56.40400 1.000 78.72098 C ? A ? 214 1
   ATOM 1679 CG2 . VAL B 308 ? -52.00500 39.50200 -54.19600 1.000 81.12084 C ? A ? 214 1
   ATOM 1680 N . PRO B 309 ? -49.84100 41.74600 -55.30300 1.000 77.80890 N ? A ? 215 1
   ATOM 1681 CA . PRO B 309 ? -48.46200 41.76400 -55.78800 1.000 79.29558 C ? A ? 215 1
   ATOM 1682 C . PRO B 309 ? -47.91800 40.36600 -56.03600 1.000 80.38984 C ? A ? 215 1
   ATOM 1683 O . PRO B 309 ? -48.61300 39.36300 -55.89700 1.000 83.98540 O ? A ? 215 1
   ATOM 1684 CB . PRO B 309 ? -47.71200 42.41700 -54.63700 1.000 81.78001 C ? A ? 215 1
   ATOM 1685 CG . PRO B 309 ? -48.51700 42.04600 -53.43500 1.000 74.05660 C ? A ? 215 1
   ATOM 1686 CD . PRO B 309 ? -49.92800 42.08500 -53.87300 1.000 73.52402 C ? A ? 215 1
   ATOM 1687 N . CYS B 310 ? -46.64100 40.32900 -56.40800 1.000 74.91068 N ? A ? 216 1
   ATOM 1688 CA . CYS B 310 ? -45.91900 39.10300 -56.70300 1.000 75.64089 C ? A ? 216 1
   ATOM 1689 C . CYS B 310 ? -45.11200 38.57400 -55.52100 1.000 76.07908 C ? A ? 216 1
   ATOM 1690 O . CYS B 310 ? -44.39500 37.57800 -55.67200 1.000 77.23152 O ? A ? 216 1
   ATOM 1691 CB . CYS B 310 ? -45.02600 39.33600 -57.91700 1.000 83.65375 C ? A ? 216 1
   ATOM 1692 SG . CYS B 310 ? -43.73100 40.55100 -57.64900 1.000 84.99103 S ? A ? 216 1
   ATOM 1693 N . ILE B 311 ? -45.21300 39.22000 -54.35700 1.000 75.38499 N ? A ? 217 1
   ATOM 1694 CA . ILE B 311 ? -44.55500 38.79300 -53.12100 1.000 75.41562 C ? A ? 217 1
   ATOM 1695 C . ILE B 311 ? -45.12400 39.54200 -51.92200 1.000 75.30056 C ? A ? 217 1
   ATOM 1696 O . ILE B 311 ? -45.25300 40.76900 -51.96000 1.000 76.37850 O ? A ? 217 1
   ATOM 1697 CB . ILE B 311 ? -43.03500 39.00500 -53.18300 1.000 73.84393 C ? A ? 217 1
   ATOM 1698 CG1 . ILE B 311 ? -42.41900 38.61400 -51.84200 1.000 78.26757 C ? A ? 217 1
   ATOM 1699 CG2 . ILE B 311 ? -42.70600 40.44200 -53.50700 1.000 70.47136 C ? A ? 217 1
   ATOM 1700 CD1 . ILE B 311 ? -40.92600 38.67300 -51.81800 1.000 80.87737 C ? A ? 217 1
   ATOM 1701 N . TYR B 312 ? -45.46400 38.81600 -50.83800 1.000 74.30522 N ? A ? 218 1
   ATOM 1702 CA . TYR B 312 ? -45.97200 39.48100 -49.63600 1.000 73.83933 C ? A ? 218 1
   ATOM 1703 C . TYR B 312 ? -45.99500 38.53000 -48.43600 1.000 80.42448 C ? A ? 218 1
   ATOM 1704 O . TYR B 312 ? -46.18200 37.31500 -48.61400 1.000 81.11754 O ? A ? 218 1
   ATOM 1705 CB . TYR B 312 ? -47.36000 40.05200 -49.90400 1.000 66.37825 C ? A ? 218 1
   ATOM 1706 CG . TYR B 312 ? -47.60000 41.39200 -49.26800 1.000 70.68786 C ? A ? 218 1
   ATOM 1707 CD1 . TYR B 312 ? -47.01500 42.53600 -49.78700 1.000 75.18368 C ? A ? 218 1
   ATOM 1708 CD2 . TYR B 312 ? -48.44200 41.52600 -48.17700 1.000 76.19104 C ? A ? 218 1
   ATOM 1709 CE1 . TYR B 312 ? -47.24000 43.78700 -49.22300 1.000 77.35302 C ? A ? 218 1
   ATOM 1710 CE2 . TYR B 312 ? -48.68300 42.77000 -47.60600 1.000 81.12355 C ? A ? 218 1
   ATOM 1711 CZ . TYR B 312 ? -48.07700 43.90000 -48.13500 1.000 81.95346 C ? A ? 218 1
   ATOM 1712 OH . TYR B 312 ? -48.30400 45.14200 -47.57600 1.000 80.99882 O ? A ? 218 1
   ATOM 1713 N . PRO B 313 ? -45.75700 39.02600 -47.19500 1.000 78.80359 N ? A ? 219 1
   ATOM 1714 CA . PRO B 313 ? -45.35000 40.40300 -46.91600 1.000 72.68942 C ? A ? 219 1
   ATOM 1715 C . PRO B 313 ? -43.84400 40.51100 -46.97700 1.000 73.50256 C ? A ? 219 1
   ATOM 1716 O . PRO B 313 ? -43.13800 39.54000 -47.22900 1.000 73.52698 O ? A ? 219 1
   ATOM 1717 CB . PRO B 313 ? -45.84500 40.63800 -45.49100 1.000 74.46426 C ? A ? 219 1
   ATOM 1718 CG . PRO B 313 ? -45.71300 39.28800 -44.84100 1.000 75.18665 C ? A ? 219 1
   ATOM 1719 CD . PRO B 313 ? -45.87500 38.24500 -45.94700 1.000 76.84438 C ? A ? 219 1
   ATOM 1720 N . LEU B 314 ? -43.34300 41.71600 -46.80900 1.000 74.46287 N ? A ? 220 1
   ATOM 1721 CA . LEU B 314 ? -41.90800 41.92700 -46.85100 1.000 75.12586 C ? A ? 220 1
   ATOM 1722 C . LEU B 314 ? -41.46600 42.91800 -45.76400 1.000 72.80477 C ? A ? 220 1
   ATOM 1723 O . LEU B 314 ? -40.57800 43.75600 -45.96400 1.000 70.73878 O ? A ? 220 1
   ATOM 1724 CB . LEU B 314 ? -41.49000 42.26100 -48.28300 1.000 70.20985 C ? A ? 220 1
   ATOM 1725 CG . LEU B 314 ? -42.17500 43.37600 -49.04400 1.000 67.20221 C ? A ? 220 1
   ATOM 1726 CD1 . LEU B 314 ? -41.26800 43.86400 -50.10200 1.000 76.06413 C ? A ? 220 1
   ATOM 1727 CD2 . LEU B 314 ? -43.34100 42.75100 -49.73900 1.000 67.59630 C ? A ? 220 1
   ATOM 1728 N . ASP B 315 ? -42.03500 42.75400 -44.56700 1.000 71.15827 N ? A ? 221 1
   ATOM 1729 CA . ASP B 315 ? -41.88000 43.71900 -43.48500 1.000 68.66961 C ? A ? 221 1
   ATOM 1730 C . ASP B 315 ? -40.42900 43.92200 -43.08500 1.000 66.08149 C ? A ? 221 1
   ATOM 1731 O . ASP B 315 ? -40.07400 45.01500 -42.63700 1.000 65.61623 O ? A ? 221 1
   ATOM 1732 CB . ASP B 315 ? -42.69800 43.24100 -42.29000 1.000 72.52685 C ? A ? 221 1
   ATOM 1733 CG . ASP B 315 ? -42.67400 41.72300 -42.15400 1.000 70.35622 C ? A ? 221 1
   ATOM 1734 OD1 . ASP B 315 ? -41.57600 41.14300 -42.28800 1.000 67.00008 O ? A ? 221 1
   ATOM 1735 OD2 . ASP B 315 ? -43.75000 41.10800 -41.95200 1.000 69.71204 O ? A ? 221 1
   ATOM 1736 N . VAL B 316 ? -39.58600 42.89700 -43.24600 1.000 65.75753 N ? A ? 222 1
   ATOM 1737 CA . VAL B 316 ? -38.17100 42.99400 -42.87200 1.000 63.93427 C ? A ? 222 1
   ATOM 1738 C . VAL B 316 ? -37.35400 43.65200 -43.96700 1.000 65.24369 C ? A ? 222 1
   ATOM 1739 O . VAL B 316 ? -36.59700 44.59600 -43.71600 1.000 65.48129 O ? A ? 222 1
   ATOM 1740 CB . VAL B 316 ? -37.59600 41.61300 -42.53000 1.000 60.46047 C ? A ? 222 1
   ATOM 1741 CG1 . VAL B 316 ? -36.09900 41.67600 -42.52600 1.000 59.29808 C ? A ? 222 1
   ATOM 1742 CG2 . VAL B 316 ? -38.03000 41.23500 -41.16800 1.000 64.00364 C ? A ? 222 1
   ATOM 1743 N . TYR B 317 ? -37.41400 43.09100 -45.16700 1.000 66.80785 N ? A ? 223 1
   ATOM 1744 CA . TYR B 317 ? -36.68500 43.64800 -46.29700 1.000 66.96624 C ? A ? 223 1
   ATOM 1745 C . TYR B 317 ? -36.91100 45.15100 -46.39200 1.000 68.63912 C ? A ? 223 1
   ATOM 1746 O . TYR B 317 ? -35.95700 45.93300 -46.47500 1.000 65.17775 O ? A ? 223 1
   ATOM 1747 CB . TYR B 317 ? -37.13800 42.92300 -47.56100 1.000 67.32832 C ? A ? 223 1
   ATOM 1748 CG . TYR B 317 ? -36.60200 43.37700 -48.89400 1.000 69.60061 C ? A ? 223 1
   ATOM 1749 CD1 . TYR B 317 ? -37.21400 44.39200 -49.60500 1.000 64.51554 C ? A ? 223 1
   ATOM 1750 CD2 . TYR B 317 ? -35.51300 42.72700 -49.47600 1.000 82.50119 C ? A ? 223 1
   ATOM 1751 CE1 . TYR B 317 ? -36.73500 44.77500 -50.83500 1.000 72.14979 C ? A ? 223 1
   ATOM 1752 CE2 . TYR B 317 ? -35.02900 43.10300 -50.71600 1.000 86.06338 C ? A ? 223 1
   ATOM 1753 CZ . TYR B 317 ? -35.65000 44.13000 -51.39000 1.000 83.13963 C ? A ? 223 1
   ATOM 1754 OH . TYR B 317 ? -35.18900 44.51700 -52.62500 1.000 88.69488 O ? A ? 223 1
   ATOM 1755 N . GLU B 318 ? -38.17800 45.57000 -46.33900 1.000 68.84775 N ? A ? 224 1
   ATOM 1756 CA . GLU B 318 ? -38.51800 46.98000 -46.52300 1.000 68.50421 C ? A ? 224 1
   ATOM 1757 C . GLU B 318 ? -37.88000 47.86900 -45.47200 1.000 66.10156 C ? A ? 224 1
   ATOM 1758 O . GLU B 318 ? -37.29300 48.90600 -45.79800 1.000 67.53040 O ? A ? 224 1
   ATOM 1759 CB . GLU B 318 ? -40.02700 47.15600 -46.50500 1.000 73.08988 C ? A ? 224 1
   ATOM 1760 CG . GLU B 318 ? -40.46400 48.54200 -46.87700 1.000 75.86187 C ? A ? 224 1
   ATOM 1761 CD . GLU B 318 ? -41.95900 48.69800 -46.76800 1.000 89.40046 C ? A ? 224 1
   ATOM 1762 OE1 . GLU B 318 ? -42.54400 48.20000 -45.77400 1.000 92.94249 O ? A ? 224 1
   ATOM 1763 OE2 . GLU B 318 ? -42.55200 49.27200 -47.71000 1.000 90.35275 O ? A ? 224 1
   ATOM 1764 N . ARG B 319 ? -37.99800 47.49000 -44.20200 1.000 65.00640 N ? A ? 225 1
   ATOM 1765 CA . ARG B 319 ? -37.38200 48.27700 -43.14400 1.000 56.98346 C ? A ? 225 1
   ATOM 1766 C . ARG B 319 ? -35.88200 48.36400 -43.36300 1.000 57.22999 C ? A ? 225 1
   ATOM 1767 O . ARG B 319 ? -35.32000 49.45500 -43.51400 1.000 56.72951 O ? A ? 225 1
   ATOM 1768 CB . ARG B 319 ? -37.70700 47.65200 -41.79500 1.000 57.39407 C ? A ? 225 1
   ATOM 1769 CG . ARG B 319 ? -39.13400 47.90800 -41.35000 1.000 69.11471 C ? A ? 225 1
   ATOM 1770 CD . ARG B 319 ? -39.50800 47.05800 -40.13900 1.000 69.18943 C ? A ? 225 1
   ATOM 1771 NE . ARG B 319 ? -40.88600 46.55700 -40.18800 1.000 72.14253 N ? A ? 225 1
   ATOM 1772 CZ . ARG B 319 ? -41.86600 46.99200 -39.40000 1.000 73.79888 C ? A ? 225 1
   ATOM 1773 NH1 . ARG B 319 ? -41.62000 47.93900 -38.49400 1.000 64.83441 N ? A ? 225 1
   ATOM 1774 NH2 . ARG B 319 ? -43.09100 46.47700 -39.52000 1.000 76.45791 N ? A ? 225 1
   ATOM 1775 N . LEU B 320 ? -35.22500 47.20400 -43.42900 1.000 58.21135 N ? A ? 226 1
   ATOM 1776 CA . LEU B 320 ? -33.77900 47.16200 -43.58800 1.000 55.50784 C ? A ? 226 1
   ATOM 1777 C . LEU B 320 ? -33.33000 48.07100 -44.71800 1.000 57.28180 C ? A ? 226 1
   ATOM 1778 O . LEU B 320 ? -32.40500 48.87200 -44.56400 1.000 56.34435 O ? A ? 226 1
   ATOM 1779 CB . LEU B 320 ? -33.33600 45.73400 -43.87000 1.000 52.26757 C ? A ? 226 1
   ATOM 1780 CG . LEU B 320 ? -33.25500 44.88400 -42.62100 1.000 49.23729 C ? A ? 226 1
   ATOM 1781 CD1 . LEU B 320 ? -32.74500 43.53500 -42.99600 1.000 63.53913 C ? A ? 226 1
   ATOM 1782 CD2 . LEU B 320 ? -32.39400 45.50600 -41.60000 1.000 53.08795 C ? A ? 226 1
   ATOM 1783 N . TRP B 321 ? -34.01300 47.99800 -45.85000 1.000 61.55124 N ? A ? 227 1
   ATOM 1784 CA . TRP B 321 ? -33.53700 48.73900 -47.00600 1.000 65.99055 C ? A ? 227 1
   ATOM 1785 C . TRP B 321 ? -33.92900 50.20500 -46.91700 1.000 61.98083 C ? A ? 227 1
   ATOM 1786 O . TRP B 321 ? -33.14100 51.07300 -47.29800 1.000 62.14264 O ? A ? 227 1
   ATOM 1787 CB . TRP B 321 ? -34.04000 48.06200 -48.28700 1.000 67.92408 C ? A ? 227 1
   ATOM 1788 CG . TRP B 321 ? -33.20500 46.84100 -48.61100 1.000 69.60641 C ? A ? 227 1
   ATOM 1789 CD1 . TRP B 321 ? -33.06200 45.71200 -47.83900 1.000 72.18850 C ? A ? 227 1
   ATOM 1790 CD2 . TRP B 321 ? -32.44600 46.60900 -49.78900 1.000 68.96568 C ? A ? 227 1
   ATOM 1791 NE1 . TRP B 321 ? -32.22900 44.81500 -48.44900 1.000 67.30735 N ? A ? 227 1
   ATOM 1792 CE2 . TRP B 321 ? -31.84500 45.33500 -49.65700 1.000 75.87804 C ? A ? 227 1
   ATOM 1793 CE3 . TRP B 321 ? -32.19800 47.35600 -50.94000 1.000 74.11109 C ? A ? 227 1
   ATOM 1794 CZ2 . TRP B 321 ? -31.01100 44.79300 -50.63900 1.000 88.20620 C ? A ? 227 1
   ATOM 1795 CZ3 . TRP B 321 ? -31.36900 46.81100 -51.92100 1.000 85.14200 C ? A ? 227 1
   ATOM 1796 CH2 . TRP B 321 ? -30.78700 45.54300 -51.76400 1.000 87.62273 C ? A ? 227 1
   ATOM 1797 N . ALA B 322 ? -35.10000 50.51000 -46.36900 1.000 59.00460 N ? A ? 228 1
   ATOM 1798 CA . ALA B 322 ? -35.43300 51.90800 -46.16000 1.000 55.46976 C ? A ? 228 1
   ATOM 1799 C . ALA B 322 ? -34.43400 52.57600 -45.22700 1.000 53.68012 C ? A ? 228 1
   ATOM 1800 O . ALA B 322 ? -34.02600 53.71800 -45.45700 1.000 55.12193 O ? A ? 228 1
   ATOM 1801 CB . ALA B 322 ? -36.85300 52.03900 -45.62900 1.000 59.99609 C ? A ? 228 1
   ATOM 1802 N . VAL B 323 ? -33.99200 51.87300 -44.19200 1.000 51.94948 N ? A ? 229 1
   ATOM 1803 CA . VAL B 323 ? -33.00400 52.47200 -43.30400 1.000 56.33260 C ? A ? 229 1
   ATOM 1804 C . VAL B 323 ? -31.68800 52.70300 -44.05200 1.000 58.04805 C ? A ? 229 1
   ATOM 1805 O . VAL B 323 ? -31.15500 53.81700 -44.06400 1.000 54.74521 O ? A ? 229 1
   ATOM 1806 CB . VAL B 323 ? -32.81300 51.60200 -42.04900 1.000 56.20314 C ? A ? 229 1
   ATOM 1807 CG1 . VAL B 323 ? -31.66800 52.12300 -41.20000 1.000 59.60255 C ? A ? 229 1
   ATOM 1808 CG2 . VAL B 323 ? -34.06500 51.56400 -41.24900 1.000 48.63422 C ? A ? 229 1
   ATOM 1809 N . ASP B 324 ? -31.15000 51.66500 -44.70000 1.000 53.72349 N ? A ? 230 1
   ATOM 1810 CA . ASP B 324 ? -29.89600 51.83500 -45.42100 1.000 51.15673 C ? A ? 230 1
   ATOM 1811 C . ASP B 324 ? -29.99000 52.97200 -46.41500 1.000 54.62936 C ? A ? 230 1
   ATOM 1812 O . ASP B 324 ? -29.03200 53.73300 -46.58400 1.000 60.38967 O ? A ? 230 1
   ATOM 1813 CB . ASP B 324 ? -29.50000 50.55500 -46.15000 1.000 57.19956 C ? A ? 230 1
   ATOM 1814 CG . ASP B 324 ? -28.36800 50.77800 -47.16100 1.000 60.22557 C ? A ? 230 1
   ATOM 1815 OD1 . ASP B 324 ? -27.46600 51.62400 -46.94200 1.000 58.36061 O ? A ? 230 1
   ATOM 1816 OD2 . ASP B 324 ? -28.39900 50.10800 -48.20500 1.000 60.21466 O ? A ? 230 1
   ATOM 1817 N . ARG B 325 ? -31.14100 53.12400 -47.06900 1.000 54.60267 N ? A ? 231 1
   ATOM 1818 CA . ARG B 325 ? -31.25800 54.17000 -48.08300 1.000 61.34993 C ? A ? 231 1
   ATOM 1819 C . ARG B 325 ? -31.26500 55.55600 -47.44200 1.000 62.66391 C ? A ? 231 1
   ATOM 1820 O . ARG B 325 ? -30.50700 56.44500 -47.85300 1.000 63.46079 O ? A ? 231 1
   ATOM 1821 CB . ARG B 325 ? -32.50300 53.93500 -48.94000 1.000 58.56899 C ? A ? 231 1
   ATOM 1822 CG . ARG B 325 ? -32.40900 52.66400 -49.74800 1.000 61.68931 C ? A ? 231 1
   ATOM 1823 CD . ARG B 325 ? -31.29500 52.76600 -50.72900 1.000 64.53359 C ? A ? 231 1
   ATOM 1824 NE . ARG B 325 ? -30.64700 51.49700 -51.06700 1.000 66.20995 N ? A ? 231 1
   ATOM 1825 CZ . ARG B 325 ? -30.97000 50.70100 -52.08200 1.000 71.02169 C ? A ? 231 1
   ATOM 1826 NH1 . ARG B 325 ? -32.00000 50.99600 -52.89300 1.000 65.36489 N ? A ? 231 1
   ATOM 1827 NH2 . ARG B 325 ? -30.24400 49.60400 -52.27400 1.000 70.53655 N ? A ? 231 1
   ATOM 1828 N . LEU B 326 ? -32.09100 55.76200 -46.41700 1.000 59.68372 N ? A ? 232 1
   ATOM 1829 CA . LEU B 326 ? -32.07800 57.05600 -45.74900 1.000 57.03781 C ? A ? 232 1
   ATOM 1830 C . LEU B 326 ? -30.72600 57.30700 -45.11700 1.000 58.09164 C ? A ? 232 1
   ATOM 1831 O . LEU B 326 ? -30.22700 58.43700 -45.10500 1.000 61.64825 O ? A ? 232 1
   ATOM 1832 CB . LEU B 326 ? -33.15200 57.11200 -44.67600 1.000 57.36448 C ? A ? 232 1
   ATOM 1833 CG . LEU B 326 ? -34.57500 57.02700 -45.17000 1.000 58.18033 C ? A ? 232 1
   ATOM 1834 CD1 . LEU B 326 ? -35.39100 57.02700 -43.93500 1.000 58.53763 C ? A ? 232 1
   ATOM 1835 CD2 . LEU B 326 ? -34.91200 58.18700 -46.06400 1.000 58.36727 C ? A ? 232 1
   ATOM 1836 N . THR B 327 ? -30.10800 56.25200 -44.60100 1.000 57.67428 N ? A ? 233 1
   ATOM 1837 CA . THR B 327 ? -28.82000 56.41300 -43.96100 1.000 51.88452 C ? A ? 233 1
   ATOM 1838 C . THR B 327 ? -27.79900 56.87900 -44.97300 1.000 50.02038 C ? A ? 233 1
   ATOM 1839 O . THR B 327 ? -27.09400 57.85900 -44.74000 1.000 53.66260 O ? A ? 233 1
   ATOM 1840 CB . THR B 327 ? -28.39000 55.11300 -43.29600 1.000 48.86447 C ? A ? 233 1
   ATOM 1841 OG1 . THR B 327 ? -29.15800 54.91700 -42.11500 1.000 47.00677 O ? A ? 233 1
   ATOM 1842 CG2 . THR B 327 ? -26.98700 55.20200 -42.89300 1.000 50.83678 C ? A ? 233 1
   ATOM 1843 N . ARG B 328 ? -27.70300 56.19800 -46.11300 1.000 49.55039 N ? A ? 234 1
   ATOM 1844 CA . ARG B 328 ? -26.70300 56.62300 -47.08200 1.000 56.02622 C ? A ? 234 1
   ATOM 1845 C . ARG B 328 ? -26.97400 58.02200 -47.60700 1.000 57.79829 C ? A ? 234 1
   ATOM 1846 O . ARG B 328 ? -26.03100 58.76000 -47.91500 1.000 57.28431 O ? A ? 234 1
   ATOM 1847 CB . ARG B 328 ? -26.61400 55.65200 -48.25100 1.000 61.26922 C ? A ? 234 1
   ATOM 1848 CG . ARG B 328 ? -25.80300 54.41400 -47.97900 1.000 63.63413 C ? A ? 234 1
   ATOM 1849 CD . ARG B 328 ? -25.08700 54.02500 -49.25700 1.000 65.26769 C ? A ? 234 1
   ATOM 1850 NE . ARG B 328 ? -25.15400 52.60000 -49.50200 1.000 69.37751 N ? A ? 234 1
   ATOM 1851 CZ . ARG B 328 ? -26.16300 52.01700 -50.12600 1.000 71.33279 C ? A ? 234 1
   ATOM 1852 NH1 . ARG B 328 ? -27.17800 52.75300 -50.54700 1.000 73.18431 N ? A ? 234 1
   ATOM 1853 NH2 . ARG B 328 ? -26.16600 50.70400 -50.31700 1.000 76.04838 N ? A ? 234 1
   ATOM 1854 N . LEU B 329 ? -28.24100 58.41900 -47.67900 1.000 59.35593 N ? A ? 235 1
   ATOM 1855 CA . LEU B 329 ? -28.60000 59.75500 -48.13700 1.000 55.90162 C ? A ? 235 1
   ATOM 1856 C . LEU B 329 ? -28.33200 60.83100 -47.09900 1.000 55.23184 C ? A ? 235 1
   ATOM 1857 O . LEU B 329 ? -28.58400 62.00500 -47.37000 1.000 58.13396 O ? A ? 235 1
   ATOM 1858 CB . LEU B 329 ? -30.07500 59.78900 -48.52100 1.000 56.99274 C ? A ? 235 1
   ATOM 1859 CG . LEU B 329 ? -30.46200 59.04900 -49.78600 1.000 54.97295 C ? A ? 235 1
   ATOM 1860 CD1 . LEU B 329 ? -31.97000 59.11900 -49.96600 1.000 58.82274 C ? A ? 235 1
   ATOM 1861 CD2 . LEU B 329 ? -29.73400 59.67600 -50.93500 1.000 55.75169 C ? A ? 235 1
   ATOM 1862 N . GLY B 330 ? -27.82000 60.46900 -45.93200 1.000 59.92331 N ? A ? 236 1
   ATOM 1863 CA . GLY B 330 ? -27.41100 61.43300 -44.93400 1.000 66.90044 C ? A ? 236 1
   ATOM 1864 C . GLY B 330 ? -28.51200 62.08400 -44.12400 1.000 65.56365 C ? A ? 236 1
   ATOM 1865 O . GLY B 330 ? -28.20600 62.92200 -43.26200 1.000 71.25865 O ? A ? 236 1
   ATOM 1866 N . ILE B 331 ? -29.77600 61.74300 -44.35500 1.000 54.83209 N ? A ? 237 1
   ATOM 1867 CA . ILE B 331 ? -30.85400 62.38900 -43.62700 1.000 56.53420 C ? A ? 237 1
   ATOM 1868 C . ILE B 331 ? -31.38700 61.50500 -42.50700 1.000 62.03085 C ? A ? 237 1
   ATOM 1869 O . ILE B 331 ? -32.41200 61.82600 -41.89100 1.000 60.32821 O ? A ? 237 1
   ATOM 1870 CB . ILE B 331 ? -31.96800 62.81600 -44.58300 1.000 53.74459 C ? A ? 237 1
   ATOM 1871 CG1 . ILE B 331 ? -32.73400 61.60500 -45.09300 1.000 57.03523 C ? A ? 237 1
   ATOM 1872 CG2 . ILE B 331 ? -31.36200 63.51100 -45.76700 1.000 58.87297 C ? A ? 237 1
   ATOM 1873 CD1 . ILE B 331 ? -33.92000 61.95700 -45.96500 1.000 52.54143 C ? A ? 237 1
   ATOM 1874 N . SER B 332 ? -30.68400 60.41200 -42.20400 1.000 62.90241 N ? A ? 238 1
   ATOM 1875 CA . SER B 332 ? -31.08000 59.50000 -41.13700 1.000 62.33253 C ? A ? 238 1
   ATOM 1876 C . SER B 332 ? -31.32700 60.21100 -39.81500 1.000 67.40412 C ? A ? 238 1
   ATOM 1877 O . SER B 332 ? -32.15900 59.76000 -39.01700 1.000 63.51257 O ? A ? 238 1
   ATOM 1878 CB . SER B 332 ? -29.98500 58.46400 -40.98000 1.000 61.00430 C ? A ? 238 1
   ATOM 1879 OG . SER B 332 ? -28.75400 59.12900 -41.17700 1.000 63.58877 O ? A ? 238 1
   ATOM 1880 N . ARG B 333 ? -30.57300 61.29200 -39.55000 1.000 74.05221 N ? A ? 239 1
   ATOM 1881 CA . ARG B 333 ? -30.67700 62.05600 -38.30000 1.000 72.05157 C ? A ? 239 1
   ATOM 1882 C . ARG B 333 ? -32.08600 62.61700 -38.05800 1.000 67.22948 C ? A ? 239 1
   ATOM 1883 O . ARG B 333 ? -32.46400 62.87600 -36.90300 1.000 61.43049 O ? A ? 239 1
   ATOM 1884 CB . ARG B 333 ? -29.61400 63.16700 -38.28300 1.000 63.22149 C ? A ? 239 1
   ATOM 1885 CG . ARG B 333 ? -29.64800 64.18500 -39.41000 1.000 60.89571 C ? A ? 239 1
   ATOM 1886 CD . ARG B 333 ? -28.39300 65.01400 -39.35000 1.000 61.50200 C ? A ? 239 1
   ATOM 1887 NE . ARG B 333 ? -28.60200 66.46000 -39.38100 1.000 74.44087 N ? A ? 239 1
   ATOM 1888 CZ . ARG B 333 ? -28.73600 67.20300 -40.48000 1.000 81.29438 C ? A ? 239 1
   ATOM 1889 NH1 . ARG B 333 ? -28.69100 66.63500 -41.69700 1.000 67.57499 N ? A ? 239 1
   ATOM 1890 NH2 . ARG B 333 ? -28.90400 68.52700 -40.34800 1.000 82.67851 N ? A ? 239 1
   ATOM 1891 N . HIS B 334 ? -32.85200 62.85600 -39.12800 1.000 63.67254 N ? A ? 240 1
   ATOM 1892 CA . HIS B 334 ? -34.19300 63.41600 -39.01100 1.000 64.27248 C ? A ? 240 1
   ATOM 1893 C . HIS B 334 ? -35.20500 62.39900 -38.49700 1.000 68.85226 C ? A ? 240 1
   ATOM 1894 O . HIS B 334 ? -36.24100 62.78000 -37.93700 1.000 71.20644 O ? A ? 240 1
   ATOM 1895 CB . HIS B 334 ? -34.60700 63.95400 -40.37100 1.000 64.14876 C ? A ? 240 1
   ATOM 1896 CG . HIS B 334 ? -33.75600 65.08900 -40.83000 1.000 63.22843 C ? A ? 240 1
   ATOM 1897 ND1 . HIS B 334 ? -34.09400 66.40600 -40.61200 1.000 66.63701 N ? A ? 240 1
   ATOM 1898 CD2 . HIS B 334 ? -32.53300 65.10500 -41.41000 1.000 67.07813 C ? A ? 240 1
   ATOM 1899 CE1 . HIS B 334 ? -33.14100 67.18600 -41.09000 1.000 66.73191 C ? A ? 240 1
   ATOM 1900 NE2 . HIS B 334 ? -32.18000 66.42200 -41.57700 1.000 65.77475 N ? A ? 240 1
   ATOM 1901 N . PHE B 335 ? -34.93900 61.12300 -38.70400 1.000 66.79761 N ? A ? 241 1
   ATOM 1902 CA . PHE B 335 ? -35.87300 60.06500 -38.37900 1.000 66.12318 C ? A ? 241 1
   ATOM 1903 C . PHE B 335 ? -35.32700 59.13400 -37.30600 1.000 63.91051 C ? A ? 241 1
   ATOM 1904 O . PHE B 335 ? -35.56900 57.93000 -37.33900 1.000 67.08439 O ? A ? 241 1
   ATOM 1905 CB . PHE B 335 ? -36.19800 59.30700 -39.64800 1.000 65.91887 C ? A ? 241 1
   ATOM 1906 CG . PHE B 335 ? -36.34200 60.19700 -40.81800 1.000 65.68205 C ? A ? 241 1
   ATOM 1907 CD1 . PHE B 335 ? -37.44200 61.01200 -40.93900 1.000 69.05421 C ? A ? 241 1
   ATOM 1908 CD2 . PHE B 335 ? -35.35900 60.25300 -41.78400 1.000 67.72275 C ? A ? 241 1
   ATOM 1909 CE1 . PHE B 335 ? -37.58400 61.84300 -42.03000 1.000 72.56354 C ? A ? 241 1
   ATOM 1910 CE2 . PHE B 335 ? -35.49700 61.08100 -42.87900 1.000 65.72030 C ? A ? 241 1
   ATOM 1911 CZ . PHE B 335 ? -36.61300 61.87900 -42.99800 1.000 69.77509 C ? A ? 241 1
   ATOM 1912 N . THR B 336 ? -34.57600 59.66700 -36.35500 1.000 61.12414 N ? A ? 242 1
   ATOM 1913 CA . THR B 336 ? -33.89200 58.78700 -35.42600 1.000 60.65237 C ? A ? 242 1
   ATOM 1914 C . THR B 336 ? -34.86500 57.94800 -34.61400 1.000 63.19284 C ? A ? 242 1
   ATOM 1915 O . THR B 336 ? -34.61100 56.76500 -34.38500 1.000 66.19047 O ? A ? 242 1
   ATOM 1916 CB . THR B 336 ? -32.96900 59.59100 -34.53500 1.000 61.70674 C ? A ? 242 1
   ATOM 1917 OG1 . THR B 336 ? -33.60500 60.83200 -34.22500 1.000 71.80350 O ? A ? 242 1
   ATOM 1918 CG2 . THR B 336 ? -31.65300 59.83900 -35.26800 1.000 51.98634 C ? A ? 242 1
   ATOM 1919 N . SER B 337 ? -35.98200 58.51600 -34.16400 1.000 62.78429 N ? A ? 243 1
   ATOM 1920 CA . SER B 337 ? -36.89700 57.66300 -33.40800 1.000 68.03798 C ? A ? 243 1
   ATOM 1921 C . SER B 337 ? -37.54600 56.62100 -34.31000 1.000 69.68245 C ? A ? 243 1
   ATOM 1922 O . SER B 337 ? -37.67100 55.45600 -33.92400 1.000 74.04470 O ? A ? 243 1
   ATOM 1923 CB . SER B 337 ? -37.98000 58.47300 -32.70300 1.000 69.99480 C ? A ? 243 1
   ATOM 1924 OG . SER B 337 ? -39.02100 58.80600 -33.59600 1.000 72.61772 O ? A ? 243 1
   ATOM 1925 N . GLU B 338 ? -37.96300 57.01900 -35.51500 1.000 67.50066 N ? A ? 244 1
   ATOM 1926 CA . GLU B 338 ? -38.60300 56.08000 -36.43500 1.000 66.68826 C ? A ? 244 1
   ATOM 1927 C . GLU B 338 ? -37.64300 54.98100 -36.87700 1.000 66.73309 C ? A ? 244 1
   ATOM 1928 O . GLU B 338 ? -38.02600 53.80700 -36.95500 1.000 63.56619 O ? A ? 244 1
   ATOM 1929 CB . GLU B 338 ? -39.17600 56.82500 -37.63700 1.000 60.40989 C ? A ? 244 1
   ATOM 1930 CG . GLU B 338 ? -40.18200 57.91400 -37.28400 1.000 73.90021 C ? A ? 244 1
   ATOM 1931 CD . GLU B 338 ? -39.58500 59.20900 -36.72200 1.000 82.53426 C ? A ? 244 1
   ATOM 1932 OE1 . GLU B 338 ? -38.34400 59.31300 -36.61700 1.000 81.40912 O ? A ? 244 1
   ATOM 1933 OE2 . GLU B 338 ? -40.37100 60.13700 -36.39700 1.000 85.96470 O ? A ? 244 1
   ATOM 1934 N . ILE B 339 ? -36.40400 55.34400 -37.20400 1.000 64.09539 N ? A ? 245 1
   ATOM 1935 CA . ILE B 339 ? -35.41800 54.34300 -37.59900 1.000 58.58190 C ? A ? 245 1
   ATOM 1936 C . ILE B 339 ? -35.15100 53.37700 -36.44900 1.000 63.44009 C ? A ? 245 1
   ATOM 1937 O . ILE B 339 ? -35.21700 52.15400 -36.61100 1.000 65.08497 O ? A ? 245 1
   ATOM 1938 CB . ILE B 339 ? -34.12900 55.02700 -38.07700 1.000 52.83135 C ? A ? 245 1
   ATOM 1939 CG1 . ILE B 339 ? -34.39200 55.79200 -39.37200 1.000 55.27061 C ? A ? 245 1
   ATOM 1940 CG2 . ILE B 339 ? -33.03100 54.02000 -38.24100 1.000 57.08377 C ? A ? 245 1
   ATOM 1941 CD1 . ILE B 339 ? -33.24500 56.66600 -39.81900 1.000 63.85020 C ? A ? 245 1
   ATOM 1942 N . GLU B 340 ? -34.81800 53.91200 -35.27400 1.000 66.73625 N ? A ? 246 1
   ATOM 1943 CA . GLU B 340 ? -34.60500 53.06600 -34.10500 1.000 67.88394 C ? A ? 246 1
   ATOM 1944 C . GLU B 340 ? -35.87800 52.34500 -33.71000 1.000 65.82035 C ? A ? 246 1
   ATOM 1945 O . GLU B 340 ? -35.81100 51.35300 -32.98400 1.000 66.67464 O ? A ? 246 1
   ATOM 1946 CB . GLU B 340 ? -34.02700 53.90000 -32.95200 1.000 81.81614 C ? A ? 246 1
   ATOM 1947 CG . GLU B 340 ? -35.01400 54.72800 -32.11900 1.000 85.47953 C ? A ? 246 1
   ATOM 1948 CD . GLU B 340 ? -34.29800 55.62000 -31.08000 1.000 96.73025 C ? A ? 246 1
   ATOM 1949 OE1 . GLU B 340 ? -33.03700 55.71400 -31.12300 1.000 98.91193 O ? A ? 246 1
   ATOM 1950 OE2 . GLU B 340 ? -34.99800 56.25300 -30.24700 1.000 96.31733 O ? A ? 246 1
   ATOM 1951 N . ASP B 341 ? -37.03300 52.82700 -34.16500 1.000 66.17966 N ? A ? 247 1
   ATOM 1952 CA . ASP B 341 ? -38.27100 52.09900 -33.93800 1.000 67.77403 C ? A ? 247 1
   ATOM 1953 C . ASP B 341 ? -38.27200 50.78200 -34.69600 1.000 66.79960 C ? A ? 247 1
   ATOM 1954 O . ASP B 341 ? -38.38300 49.71100 -34.09500 1.000 72.10857 O ? A ? 247 1
   ATOM 1955 CB . ASP B 341 ? -39.47700 52.95100 -34.35300 1.000 72.50783 C ? A ? 247 1
   ATOM 1956 CG . ASP B 341 ? -40.12800 53.67200 -33.17500 1.000 86.38570 C ? A ? 247 1
   ATOM 1957 OD1 . ASP B 341 ? -39.68600 53.42700 -32.02700 1.000 97.57847 O ? A ? 247 1
   ATOM 1958 OD2 . ASP B 341 ? -41.07100 54.47800 -33.39300 1.000 82.88265 O ? A ? 247 1
   ATOM 1959 N . CYS B 342 ? -38.08400 50.82700 -36.01000 1.000 65.91198 N ? A ? 248 1
   ATOM 1960 CA . CYS B 342 ? -38.16300 49.57900 -36.75900 1.000 65.87649 C ? A ? 248 1
   ATOM 1961 C . CYS B 342 ? -36.85600 48.80400 -36.76400 1.000 64.79636 C ? A ? 248 1
   ATOM 1962 O . CYS B 342 ? -36.87500 47.58600 -36.97500 1.000 64.95916 O ? A ? 248 1
   ATOM 1963 CB . CYS B 342 ? -38.57800 49.82300 -38.20900 1.000 70.12644 C ? A ? 248 1
   ATOM 1964 SG . CYS B 342 ? -37.75300 51.19400 -39.00900 1.000 59.20856 S ? A ? 248 1
   ATOM 1965 N . LEU B 343 ? -35.72600 49.45500 -36.50100 1.000 64.04726 N ? A ? 249 1
   ATOM 1966 CA . LEU B 343 ? -34.50700 48.68000 -36.32800 1.000 62.36816 C ? A ? 249 1
   ATOM 1967 C . LEU B 343 ? -34.66800 47.72700 -35.16200 1.000 59.73678 C ? A ? 249 1
   ATOM 1968 O . LEU B 343 ? -34.18200 46.59300 -35.21800 1.000 56.88242 O ? A ? 249 1
   ATOM 1969 CB . LEU B 343 ? -33.32300 49.62300 -36.13200 1.000 60.70660 C ? A ? 249 1
   ATOM 1970 CG . LEU B 343 ? -32.56300 49.90600 -37.42500 1.000 56.20522 C ? A ? 249 1
   ATOM 1971 CD1 . LEU B 343 ? -31.31700 50.65000 -37.14200 1.000 53.63652 C ? A ? 249 1
   ATOM 1972 CD2 . LEU B 343 ? -32.19600 48.60100 -38.05100 1.000 57.64255 C ? A ? 249 1
   ATOM 1973 N . ASP B 344 ? -35.41100 48.15400 -34.13500 1.000 62.28932 N ? A ? 250 1
   ATOM 1974 CA . ASP B 344 ? -35.80900 47.26400 -33.05100 1.000 59.44876 C ? A ? 250 1
   ATOM 1975 C . ASP B 344 ? -36.54300 46.05800 -33.58900 1.000 56.02924 C ? A ? 250 1
   ATOM 1976 O . ASP B 344 ? -36.28800 44.92700 -33.16700 1.000 57.79394 O ? A ? 250 1
   ATOM 1977 CB . ASP B 344 ? -36.71400 48.00900 -32.08500 1.000 63.06655 C ? A ? 250 1
   ATOM 1978 CG . ASP B 344 ? -35.97000 49.02800 -31.27900 1.000 67.87956 C ? A ? 250 1
   ATOM 1979 OD1 . ASP B 344 ? -34.72700 48.94100 -31.23400 1.000 65.66653 O ? A ? 250 1
   ATOM 1980 OD2 . ASP B 344 ? -36.62300 49.95100 -30.73800 1.000 76.99386 O ? A ? 250 1
   ATOM 1981 N . TYR B 345 ? -37.47100 46.29000 -34.51800 1.000 57.25771 N ? A ? 251 1
   ATOM 1982 CA . TYR B 345 ? -38.23300 45.19800 -35.11300 1.000 62.28560 C ? A ? 251 1
   ATOM 1983 C . TYR B 345 ? -37.30700 44.17800 -35.75300 1.000 58.46599 C ? A ? 251 1
   ATOM 1984 O . TYR B 345 ? -37.49800 42.96400 -35.59700 1.000 59.36034 O ? A ? 251 1
   ATOM 1985 CB . TYR B 345 ? -39.23300 45.76200 -36.13500 1.000 67.77217 C ? A ? 251 1
   ATOM 1986 CG . TYR B 345 ? -40.02600 44.73800 -36.94000 1.000 65.90489 C ? A ? 251 1
   ATOM 1987 CD1 . TYR B 345 ? -41.18200 44.17100 -36.44600 1.000 65.61607 C ? A ? 251 1
   ATOM 1988 CD2 . TYR B 345 ? -39.60700 44.34600 -38.20800 1.000 68.16687 C ? A ? 251 1
   ATOM 1989 CE1 . TYR B 345 ? -41.89300 43.23300 -37.19900 1.000 75.14824 C ? A ? 251 1
   ATOM 1990 CE2 . TYR B 345 ? -40.31400 43.41800 -38.96400 1.000 64.72335 C ? A ? 251 1
   ATOM 1991 CZ . TYR B 345 ? -41.45000 42.85900 -38.45600 1.000 66.91339 C ? A ? 251 1
   ATOM 1992 OH . TYR B 345 ? -42.14700 41.92700 -39.19700 1.000 64.93560 O ? A ? 251 1
   ATOM 1993 N . ILE B 346 ? -36.24100 44.64700 -36.39200 1.000 52.96117 N ? A ? 252 1
   ATOM 1994 CA . ILE B 346 ? -35.30700 43.69900 -36.97100 1.000 52.22301 C ? A ? 252 1
   ATOM 1995 C . ILE B 346 ? -34.61000 42.93900 -35.86800 1.000 53.34766 C ? A ? 252 1
   ATOM 1996 O . ILE B 346 ? -34.41100 41.72600 -35.96400 1.000 59.98809 O ? A ? 252 1
   ATOM 1997 CB . ILE B 346 ? -34.32300 44.39500 -37.92100 1.000 53.02911 C ? A ? 252 1
   ATOM 1998 CG1 . ILE B 346 ? -35.00300 44.66500 -39.25900 1.000 57.48250 C ? A ? 252 1
   ATOM 1999 CG2 . ILE B 346 ? -33.12800 43.50900 -38.18700 1.000 49.20273 C ? A ? 252 1
   ATOM 2000 CD1 . ILE B 346 ? -36.12900 45.66200 -39.22000 1.000 60.61963 C ? A ? 252 1
   ATOM 2001 N . PHE B 347 ? -34.22000 43.63000 -34.80600 1.000 52.75349 N ? A ? 253 1
   ATOM 2002 CA . PHE B 347 ? -33.60400 42.92200 -33.69600 1.000 54.26491 C ? A ? 253 1
   ATOM 2003 C . PHE B 347 ? -34.55900 41.88400 -33.11900 1.000 54.79461 C ? A ? 253 1
   ATOM 2004 O . PHE B 347 ? -34.15500 40.74300 -32.85300 1.000 54.47782 O ? A ? 253 1
   ATOM 2005 CB . PHE B 347 ? -33.15100 43.91200 -32.62900 1.000 54.01484 C ? A ? 253 1
   ATOM 2006 CG . PHE B 347 ? -32.16900 43.33700 -31.66100 1.000 51.32537 C ? A ? 253 1
   ATOM 2007 CD1 . PHE B 347 ? -32.58200 42.75900 -30.48800 1.000 54.19423 C ? A ? 253 1
   ATOM 2008 CD2 . PHE B 347 ? -30.83000 43.34000 -31.95400 1.000 50.38156 C ? A ? 253 1
   ATOM 2009 CE1 . PHE B 347 ? -31.67900 42.22300 -29.61300 1.000 52.67671 C ? A ? 253 1
   ATOM 2010 CE2 . PHE B 347 ? -29.92700 42.81000 -31.08300 1.000 52.47391 C ? A ? 253 1
   ATOM 2011 CZ . PHE B 347 ? -30.35000 42.24700 -29.91400 1.000 53.23219 C ? A ? 253 1
   ATOM 2012 N . ARG B 348 ? -35.84200 42.24400 -32.96600 1.000 51.87946 N ? A ? 254 1
   ATOM 2013 CA . ARG B 348 ? -36.81000 41.31100 -32.39800 1.000 53.64443 C ? A ? 254 1
   ATOM 2014 C . ARG B 348 ? -36.88800 40.02900 -33.20500 1.000 64.82964 C ? A ? 254 1
   ATOM 2015 O . ARG B 348 ? -36.99000 38.93300 -32.64100 1.000 74.44278 O ? A ? 254 1
   ATOM 2016 CB . ARG B 348 ? -38.18800 41.96100 -32.30900 1.000 55.71160 C ? A ? 254 1
   ATOM 2017 CG . ARG B 348 ? -38.53900 42.55900 -30.93900 1.000 69.95513 C ? A ? 254 1
   ATOM 2018 CD . ARG B 348 ? -39.00600 44.02200 -31.01900 1.000 74.99013 C ? A ? 254 1
   ATOM 2019 NE . ARG B 348 ? -40.25400 44.22600 -31.76000 1.000 73.32252 N ? A ? 254 1
   ATOM 2020 CZ . ARG B 348 ? -40.75400 45.43000 -32.05900 1.000 79.91473 C ? A ? 254 1
   ATOM 2021 NH1 . ARG B 348 ? -40.11600 46.54000 -31.68800 1.000 79.90990 N ? A ? 254 1
   ATOM 2022 NH2 . ARG B 348 ? -41.89100 45.53200 -32.73600 1.000 84.00318 N ? A ? 254 1
   ATOM 2023 N . ASN B 349 ? -36.78700 40.13200 -34.52000 1.000 62.25462 N ? A ? 255 1
   ATOM 2024 CA . ASN B 349 ? -36.97300 38.97700 -35.37700 1.000 64.79115 C ? A ? 255 1
   ATOM 2025 C . ASN B 349 ? -35.65400 38.39500 -35.85800 1.000 65.40672 C ? A ? 255 1
   ATOM 2026 O . ASN B 349 ? -35.60400 37.76900 -36.92200 1.000 71.13661 O ? A ? 255 1
   ATOM 2027 CB . ASN B 349 ? -37.85700 39.36700 -36.54600 1.000 64.88356 C ? A ? 255 1
   ATOM 2028 CG . ASN B 349 ? -39.21600 39.79000 -36.08500 1.000 70.37374 C ? A ? 255 1
   ATOM 2029 OD1 . ASN B 349 ? -40.10800 38.96800 -35.88200 1.000 78.35424 O ? A ? 255 1
   ATOM 2030 ND2 . ASN B 349 ? -39.36800 41.08200 -35.84600 1.000 68.70175 N ? A ? 255 1
   ATOM 2031 N . TRP B 350 ? -34.58100 38.62000 -35.11900 1.000 56.60543 N ? A ? 256 1
   ATOM 2032 CA . TRP B 350 ? -33.31300 38.01900 -35.47700 1.000 60.12280 C ? A ? 256 1
   ATOM 2033 C . TRP B 350 ? -33.37300 36.52400 -35.18900 1.000 64.97399 C ? A ? 256 1
   ATOM 2034 O . TRP B 350 ? -33.87400 36.10100 -34.13900 1.000 65.50883 O ? A ? 256 1
   ATOM 2035 CB . TRP B 350 ? -32.20900 38.74200 -34.71100 1.000 64.71651 C ? A ? 256 1
   ATOM 2036 CG . TRP B 350 ? -30.80600 38.41300 -35.07400 1.000 64.35271 C ? A ? 256 1
   ATOM 2037 CD1 . TRP B 350 ? -29.93000 37.60200 -34.39900 1.000 68.91376 C ? A ? 256 1
   ATOM 2038 CD2 . TRP B 350 ? -30.12700 38.85200 -36.24400 1.000 61.80552 C ? A ? 256 1
   ATOM 2039 NE1 . TRP B 350 ? -28.72400 37.55500 -35.06500 1.000 72.13101 N ? A ? 256 1
   ATOM 2040 CE2 . TRP B 350 ? -28.82900 38.30700 -36.20800 1.000 70.52487 C ? A ? 256 1
   ATOM 2041 CE3 . TRP B 350 ? -30.48900 39.66300 -37.31800 1.000 58.05784 C ? A ? 256 1
   ATOM 2042 CZ2 . TRP B 350 ? -27.89600 38.55100 -37.21100 1.000 69.32591 C ? A ? 256 1
   ATOM 2043 CZ3 . TRP B 350 ? -29.57400 39.89700 -38.30400 1.000 58.90870 C ? A ? 256 1
   ATOM 2044 CH2 . TRP B 350 ? -28.29100 39.34700 -38.25000 1.000 64.12177 C ? A ? 256 1
   ATOM 2045 N . THR B 351 ? -32.94500 35.71900 -36.15900 1.000 63.57056 N ? A ? 257 1
   ATOM 2046 CA . THR B 351 ? -32.95300 34.27800 -35.97300 1.000 66.61202 C ? A ? 257 1
   ATOM 2047 C . THR B 351 ? -31.53300 33.74600 -36.07500 1.000 69.34860 C ? A ? 257 1
   ATOM 2048 O . THR B 351 ? -30.75600 34.22600 -36.90100 1.000 72.65120 O ? A ? 257 1
   ATOM 2049 CB . THR B 351 ? -33.79400 33.58200 -37.05000 1.000 68.83974 C ? A ? 257 1
   ATOM 2050 OG1 . THR B 351 ? -32.99200 33.38100 -38.22200 1.000 70.31568 O ? A ? 257 1
   ATOM 2051 CG2 . THR B 351 ? -34.95200 34.46200 -37.45000 1.000 67.59016 C ? A ? 257 1
   ATOM 2052 N . PRO B 352 ? -31.19200 32.68200 -35.34700 1.000 67.55164 N ? A ? 258 1
   ATOM 2053 CA . PRO B 352 ? -29.84000 32.13100 -35.48100 1.000 68.38228 C ? A ? 258 1
   ATOM 2054 C . PRO B 352 ? -29.59000 31.56300 -36.85400 1.000 68.94518 C ? A ? 258 1
   ATOM 2055 O . PRO B 352 ? -28.43900 31.25900 -37.18800 1.000 73.39014 O ? A ? 258 1
   ATOM 2056 CB . PRO B 352 ? -29.78300 31.05700 -34.38800 1.000 65.00288 C ? A ? 258 1
   ATOM 2057 CG . PRO B 352 ? -31.19100 30.66400 -34.20400 1.000 73.96184 C ? A ? 258 1
   ATOM 2058 CD . PRO B 352 ? -31.99500 31.92300 -34.38300 1.000 76.23765 C ? A ? 258 1
   ATOM 2059 N . ASP B 353 ? -30.62500 31.42400 -37.66300 1.000 67.30739 N ? A ? 259 1
   ATOM 2060 CA . ASP B 353 ? -30.44000 30.95500 -39.01800 1.000 75.84717 C ? A ? 259 1
   ATOM 2061 C . ASP B 353 ? -30.33100 32.10600 -40.00000 1.000 71.87893 C ? A ? 259 1
   ATOM 2062 O . ASP B 353 ? -30.03900 31.87400 -41.17500 1.000 78.02209 O ? A ? 259 1
   ATOM 2063 CB . ASP B 353 ? -31.59400 30.02100 -39.41300 1.000 83.23785 C ? A ? 259 1
   ATOM 2064 CG . ASP B 353 ? -31.45000 28.61000 -38.82500 1.000 92.98691 C ? A ? 259 1
   ATOM 2065 OD1 . ASP B 353 ? -30.38500 28.28200 -38.25200 1.000 98.19218 O ? A ? 259 1
   ATOM 2066 OD2 . ASP B 353 ? -32.42600 27.83400 -38.90400 1.000 91.35243 O ? A ? 259 1
   ATOM 2067 N . GLY B 354 ? -30.52500 33.33500 -39.54400 1.000 67.50729 N ? A ? 260 1
   ATOM 2068 CA . GLY B 354 ? -30.38100 34.49100 -40.40700 1.000 70.41198 C ? A ? 260 1
   ATOM 2069 C . GLY B 354 ? -31.67100 35.28200 -40.51800 1.000 74.50937 C ? A ? 260 1
   ATOM 2070 O . GLY B 354 ? -32.58700 35.11000 -39.70200 1.000 72.17025 O ? A ? 260 1
   ATOM 2071 N . LEU B 355 ? -31.77900 36.12600 -41.54600 1.000 72.44899 N ? A ? 261 1
   ATOM 2072 CA . LEU B 355 ? -32.99900 36.87800 -41.80800 1.000 67.26578 C ? A ? 261 1
   ATOM 2073 C . LEU B 355 ? -33.55000 36.55000 -43.18800 1.000 68.11234 C ? A ? 261 1
   ATOM 2074 O . LEU B 355 ? -32.79800 36.35000 -44.14600 1.000 66.44687 O ? A ? 261 1
   ATOM 2075 CB . LEU B 355 ? -32.77900 38.38700 -41.71400 1.000 62.64584 C ? A ? 261 1
   ATOM 2076 CG . LEU B 355 ? -32.54200 38.94000 -40.32000 1.000 60.54808 C ? A ? 261 1
   ATOM 2077 CD1 . LEU B 355 ? -32.52800 40.44000 -40.41400 1.000 61.80385 C ? A ? 261 1
   ATOM 2078 CD2 . LEU B 355 ? -33.58800 38.45600 -39.34000 1.000 57.32934 C ? A ? 261 1
   ATOM 2079 N . ALA B 356 ? -34.87200 36.53300 -43.27800 1.000 67.92081 N ? A ? 262 1
   ATOM 2080 CA . ALA B 356 ? -35.59000 36.40800 -44.52300 1.000 60.52338 C ? A ? 262 1
   ATOM 2081 C . ALA B 356 ? -36.01800 37.78600 -44.95000 1.000 60.38286 C ? A ? 262 1
   ATOM 2082 O . ALA B 356 ? -35.78000 38.77100 -44.25800 1.000 67.33983 O ? A ? 262 1
   ATOM 2083 CB . ALA B 356 ? -36.81200 35.51900 -44.33700 1.000 69.24671 C ? A ? 262 1
   ATOM 2084 N . HIS B 357 ? -36.67800 37.86900 -46.08800 1.000 60.48446 N ? A ? 263 1
   ATOM 2085 CA . HIS B 357 ? -37.25300 39.15600 -46.42200 1.000 65.12057 C ? A ? 263 1
   ATOM 2086 C . HIS B 357 ? -38.51000 39.45100 -45.61200 1.000 63.87237 C ? A ? 263 1
   ATOM 2087 O . HIS B 357 ? -38.91400 40.61200 -45.49700 1.000 61.28960 O ? A ? 263 1
   ATOM 2088 CB . HIS B 357 ? -37.52400 39.23100 -47.91400 1.000 65.02237 C ? A ? 263 1
   ATOM 2089 CG . HIS B 357 ? -38.45900 38.18200 -48.40400 1.000 70.20402 C ? A ? 263 1
   ATOM 2090 ND1 . HIS B 357 ? -39.78700 38.14600 -48.03900 1.000 73.17584 N ? A ? 263 1
   ATOM 2091 CD2 . HIS B 357 ? -38.27200 37.15400 -49.26300 1.000 76.40427 C ? A ? 263 1
   ATOM 2092 CE1 . HIS B 357 ? -40.37400 37.12400 -48.63400 1.000 74.85493 C ? A ? 263 1
   ATOM 2093 NE2 . HIS B 357 ? -39.47800 36.50700 -49.38400 1.000 82.66409 N ? A ? 263 1
   ATOM 2094 N . THR B 358 ? -39.11600 38.45200 -45.00100 1.000 64.64508 N ? A ? 264 1
   ATOM 2095 CA . THR B 358 ? -40.21000 38.74500 -44.10400 1.000 65.20769 C ? A ? 264 1
   ATOM 2096 C . THR B 358 ? -40.01200 37.99100 -42.79700 1.000 67.14349 C ? A ? 264 1
   ATOM 2097 O . THR B 358 ? -39.23100 37.03400 -42.69200 1.000 61.91233 O ? A ? 264 1
   ATOM 2098 CB . THR B 358 ? -41.56600 38.40600 -44.71700 1.000 64.00399 C ? A ? 264 1
   ATOM 2099 OG1 . THR B 358 ? -42.60700 38.97900 -43.91900 1.000 64.30102 O ? A ? 264 1
   ATOM 2100 CG2 . THR B 358 ? -41.75800 36.92900 -44.72800 1.000 69.39469 C ? A ? 264 1
   ATOM 2101 N . LYS B 359 ? -40.75000 38.46400 -41.79700 1.000 66.94348 N ? A ? 265 1
   ATOM 2102 CA . LYS B 359 ? -40.67900 37.88100 -40.47100 1.000 63.40061 C ? A ? 265 1
   ATOM 2103 C . LYS B 359 ? -41.05100 36.42000 -40.52300 1.000 63.36043 C ? A ? 265 1
   ATOM 2104 O . LYS B 359 ? -40.37400 35.57300 -39.92700 1.000 67.87165 O ? A ? 265 1
   ATOM 2105 CB . LYS B 359 ? -41.63900 38.63100 -39.54200 1.000 66.51354 C ? A ? 265 1
   ATOM 2106 CG . LYS B 359 ? -41.97900 37.89600 -38.27100 1.000 70.29391 C ? A ? 265 1
   ATOM 2107 CD . LYS B 359 ? -43.25800 38.39300 -37.60000 1.000 75.68917 C ? A ? 265 1
   ATOM 2108 CE . LYS B 359 ? -44.50500 37.80800 -38.26400 1.000 73.78813 C ? A ? 265 1
   ATOM 2109 NZ . LYS B 359 ? -45.78300 38.19400 -37.58700 1.000 82.25965 N ? A ? 265 1
   ATOM 2110 N . ASN B 360 ? -42.07300 36.10000 -41.31100 1.000 64.53224 N ? A ? 266 1
   ATOM 2111 CA . ASN B 360 ? -42.74700 34.81300 -41.25300 1.000 69.17574 C ? A ? 266 1
   ATOM 2112 C . ASN B 360 ? -42.42800 33.95200 -42.47000 1.000 70.72669 C ? A ? 266 1
   ATOM 2113 O . ASN B 360 ? -43.30800 33.33700 -43.06500 1.000 73.27183 O ? A ? 266 1
   ATOM 2114 CB . ASN B 360 ? -44.26000 34.99200 -41.07400 1.000 66.28284 C ? A ? 266 1
   ATOM 2115 CG . ASN B 360 ? -44.85100 36.11200 -41.90900 1.000 64.46235 C ? A ? 266 1
   ATOM 2116 OD1 . ASN B 360 ? -44.34600 36.45000 -42.97800 1.000 66.13303 O ? A ? 266 1
   ATOM 2117 ND2 . ASN B 360 ? -45.97100 36.66400 -41.43700 1.000 63.73989 N ? A ? 266 1
   ATOM 2118 N . CYS B 361 ? -41.15300 33.89800 -42.84400 1.000 72.16737 N ? A ? 267 1
   ATOM 2119 CA . CYS B 361 ? -40.66400 33.01900 -43.89600 1.000 68.96808 C ? A ? 267 1
   ATOM 2120 C . CYS B 361 ? -39.54800 32.17800 -43.29700 1.000 70.95003 C ? A ? 267 1
   ATOM 2121 O . CYS B 361 ? -38.50600 32.73400 -42.91100 1.000 74.78473 O ? A ? 267 1
   ATOM 2122 CB . CYS B 361 ? -40.15300 33.84500 -45.07600 1.000 69.29022 C ? A ? 267 1
   ATOM 2123 SG . CYS B 361 ? -39.64200 32.93000 -46.52800 1.000 79.46156 S ? A ? 267 1
   ATOM 2124 N . PRO B 362 ? -39.69600 30.86000 -43.17400 1.000 69.19137 N ? A ? 268 1
   ATOM 2125 CA . PRO B 362 ? -38.67400 30.08300 -42.46800 1.000 71.23242 C ? A ? 268 1
   ATOM 2126 C . PRO B 362 ? -37.38700 29.95300 -43.25300 1.000 79.12528 C ? A ? 268 1
   ATOM 2127 O . PRO B 362 ? -36.37900 29.55400 -42.65500 1.000 80.54261 O ? A ? 268 1
   ATOM 2128 CB . PRO B 362 ? -39.33400 28.71800 -42.27300 1.000 69.28319 C ? A ? 268 1
   ATOM 2129 CG . PRO B 362 ? -40.25200 28.61100 -43.41600 1.000 80.06550 C ? A ? 268 1
   ATOM 2130 CD . PRO B 362 ? -40.74300 30.00200 -43.73300 1.000 77.94948 C ? A ? 268 1
   ATOM 2131 N . VAL B 363 ? -37.39000 30.24700 -44.56800 1.000 74.74853 N ? A ? 269 1
   ATOM 2132 CA . VAL B 363 ? -36.18200 30.17200 -45.38900 1.000 69.98905 C ? A ? 269 1
   ATOM 2133 C . VAL B 363 ? -35.50500 31.52800 -45.42500 1.000 68.21041 C ? A ? 269 1
   ATOM 2134 O . VAL B 363 ? -36.10100 32.52300 -45.83900 1.000 70.38641 O ? A ? 269 1
   ATOM 2135 CB . VAL B 363 ? -36.49000 29.69700 -46.81500 1.000 71.41974 C ? A ? 269 1
   ATOM 2136 CG1 . VAL B 363 ? -37.63100 30.47500 -47.39400 1.000 77.57142 C ? A ? 269 1
   ATOM 2137 CG2 . VAL B 363 ? -35.25800 29.87400 -47.69600 1.000 67.63443 C ? A ? 269 1
   ATOM 2138 N . LYS B 364 ? -34.23900 31.55000 -45.05700 1.000 68.16016 N ? A ? 270 1
   ATOM 2139 CA . LYS B 364 ? -33.45800 32.75900 -44.90700 1.000 59.38705 C ? A ? 270 1
   ATOM 2140 C . LYS B 364 ? -32.53500 32.90700 -46.10900 1.000 64.09230 C ? A ? 270 1
   ATOM 2141 O . LYS B 364 ? -32.34300 31.97600 -46.89200 1.000 69.82428 O ? A ? 270 1
   ATOM 2142 CB . LYS B 364 ? -32.65600 32.69900 -43.60800 1.000 60.24241 C ? A ? 270 1
   ATOM 2143 CG . LYS B 364 ? -33.35100 33.27100 -42.38400 1.000 64.77789 C ? A ? 270 1
   ATOM 2144 CD . LYS B 364 ? -34.82000 32.90300 -42.22100 1.000 65.47109 C ? A ? 270 1
   ATOM 2145 CE . LYS B 364 ? -35.37500 33.51700 -40.93100 1.000 66.90681 C ? A ? 270 1
   ATOM 2146 NZ . LYS B 364 ? -36.85000 33.33900 -40.74900 1.000 68.55690 N ? A ? 270 1
   ATOM 2147 N . ASP B 365 ? -32.03800 34.12200 -46.29800 1.000 65.61744 N ? A ? 271 1
   ATOM 2148 CA . ASP B 365 ? -31.15800 34.45600 -47.40900 1.000 63.17865 C ? A ? 271 1
   ATOM 2149 C . ASP B 365 ? -30.03500 35.37000 -46.91700 1.000 67.32566 C ? A ? 271 1
   ATOM 2150 O . ASP B 365 ? -30.18200 36.07900 -45.91800 1.000 72.69821 O ? A ? 271 1
   ATOM 2151 CB . ASP B 365 ? -31.93200 35.12700 -48.53500 1.000 65.00610 C ? A ? 271 1
   ATOM 2152 CG . ASP B 365 ? -32.42700 36.50900 -48.14700 1.000 74.15877 C ? A ? 271 1
   ATOM 2153 OD1 . ASP B 365 ? -33.21900 36.60500 -47.17300 1.000 72.73482 O ? A ? 271 1
   ATOM 2154 OD2 . ASP B 365 ? -31.98800 37.50100 -48.78200 1.000 80.45245 O ? A ? 271 1
   ATOM 2155 N . ILE B 366 ? -28.90700 35.37600 -47.63400 1.000 69.14010 N ? A ? 272 1
   ATOM 2156 CA . ILE B 366 ? -27.77500 36.16100 -47.14700 1.000 62.63907 C ? A ? 272 1
   ATOM 2157 C . ILE B 366 ? -28.01100 37.64500 -47.36300 1.000 61.95139 C ? A ? 272 1
   ATOM 2158 O . ILE B 366 ? -27.58100 38.46000 -46.54300 1.000 63.77413 O ? A ? 272 1
   ATOM 2159 CB . ILE B 366 ? -26.45100 35.72700 -47.79300 1.000 61.74828 C ? A ? 272 1
   ATOM 2160 CG1 . ILE B 366 ? -25.37200 35.72500 -46.73800 1.000 58.41044 C ? A ? 272 1
   ATOM 2161 CG2 . ILE B 366 ? -26.00400 36.69400 -48.88400 1.000 60.90601 C ? A ? 272 1
   ATOM 2162 CD1 . ILE B 366 ? -24.15000 35.07500 -47.20100 1.000 63.42160 C ? A ? 272 1
   ATOM 2163 N . ASP B 367 ? -28.72200 38.02700 -48.42900 1.000 64.87252 N ? A ? 273 1
   ATOM 2164 CA . ASP B 367 ? -28.91900 39.44700 -48.70400 1.000 66.27825 C ? A ? 273 1
   ATOM 2165 C . ASP B 367 ? -29.56000 40.14300 -47.51800 1.000 64.17321 C ? A ? 273 1
   ATOM 2166 O . ASP B 367 ? -29.04900 41.14900 -47.02300 1.000 67.09044 O ? A ? 273 1
   ATOM 2167 CB . ASP B 367 ? -29.78600 39.64300 -49.95000 1.000 72.41453 C ? A ? 273 1
   ATOM 2168 CG . ASP B 367 ? -29.71100 41.07500 -50.51000 1.000 74.70320 C ? A ? 273 1
   ATOM 2169 OD1 . ASP B 367 ? -28.72600 41.79400 -50.23900 1.000 67.63541 O ? A ? 273 1
   ATOM 2170 OD2 . ASP B 367 ? -30.67100 41.49100 -51.20000 1.000 79.19944 O ? A ? 273 1
   ATOM 2171 N . ASP B 368 ? -30.65400 39.59300 -47.01500 1.000 66.83447 N ? A ? 274 1
   ATOM 2172 CA . ASP B 368 ? -31.32000 40.22100 -45.88100 1.000 70.30211 C ? A ? 274 1
   ATOM 2173 C . ASP B 368 ? -30.50200 40.07800 -44.60100 1.000 67.95744 C ? A ? 274 1
   ATOM 2174 O . ASP B 368 ? -30.50000 40.98300 -43.75600 1.000 66.46646 O ? A ? 274 1
   ATOM 2175 CB . ASP B 368 ? -32.74100 39.66500 -45.74000 1.000 74.53694 C ? A ? 274 1
   ATOM 2176 CG . ASP B 368 ? -33.72000 40.28800 -46.76300 1.000 78.02973 C ? A ? 274 1
   ATOM 2177 OD1 . ASP B 368 ? -33.86200 41.53800 -46.75800 1.000 77.01255 O ? A ? 274 1
   ATOM 2178 OD2 . ASP B 368 ? -34.32400 39.54500 -47.57700 1.000 73.65088 O ? A ? 274 1
   ATOM 2179 N . THR B 369 ? -29.82700 38.94500 -44.41300 1.000 66.99756 N ? A ? 275 1
   ATOM 2180 CA . THR B 369 ? -29.05200 38.78600 -43.19000 1.000 63.69725 C ? A ? 275 1
   ATOM 2181 C . THR B 369 ? -27.89300 39.79000 -43.14100 1.000 60.07669 C ? A ? 275 1
   ATOM 2182 O . THR B 369 ? -27.67900 40.44200 -42.11300 1.000 60.25636 O ? A ? 275 1
   ATOM 2183 CB . THR B 369 ? -28.56800 37.34200 -43.05400 1.000 62.52768 C ? A ? 275 1
   ATOM 2184 OG1 . THR B 369 ? -29.68700 36.48800 -42.80800 1.000 58.26634 O ? A ? 275 1
   ATOM 2185 CG2 . THR B 369 ? -27.67900 37.21300 -41.85800 1.000 67.07479 C ? A ? 275 1
   ATOM 2186 N . ALA B 370 ? -27.16400 39.96900 -44.24900 1.000 56.58083 N ? A ? 276 1
   ATOM 2187 CA . ALA B 370 ? -26.03800 40.90500 -44.25000 1.000 55.99342 C ? A ? 276 1
   ATOM 2188 C . ALA B 370 ? -26.49700 42.34300 -44.07300 1.000 59.95051 C ? A ? 276 1
   ATOM 2189 O . ALA B 370 ? -25.89100 43.10700 -43.31500 1.000 60.66331 O ? A ? 276 1
   ATOM 2190 CB . ALA B 370 ? -25.24300 40.77900 -45.54000 1.000 55.05561 C ? A ? 276 1
   ATOM 2191 N . MET B 371 ? -27.56200 42.73500 -44.76500 1.000 63.84423 N ? A ? 277 1
   ATOM 2192 CA . MET B 371 ? -28.13700 44.05700 -44.54500 1.000 63.98817 C ? A ? 277 1
   ATOM 2193 C . MET B 371 ? -28.54400 44.23100 -43.09200 1.000 59.61216 C ? A ? 277 1
   ATOM 2194 O . MET B 371 ? -28.24000 45.24900 -42.46400 1.000 55.01857 O ? A ? 277 1
   ATOM 2195 CB . MET B 371 ? -29.36000 44.24700 -45.44500 1.000 68.95363 C ? A ? 277 1
   ATOM 2196 CG . MET B 371 ? -29.74800 45.67000 -45.63700 1.000 64.58774 C ? A ? 277 1
   ATOM 2197 SD . MET B 371 ? -28.48800 46.46900 -46.60200 1.000 75.97285 S ? A ? 277 1
   ATOM 2198 CE . MET B 371 ? -29.47200 47.02900 -47.98600 1.000 74.04571 C ? A ? 277 1
   ATOM 2199 N . GLY B 372 ? -29.22900 43.23300 -42.53800 1.000 62.02329 N ? A ? 278 1
   ATOM 2200 CA . GLY B 372 ? -29.65400 43.32500 -41.15600 1.000 61.40102 C ? A ? 278 1
   ATOM 2201 C . GLY B 372 ? -28.48500 43.38300 -40.20000 1.000 56.83450 C ? A ? 278 1
   ATOM 2202 O . GLY B 372 ? -28.46100 44.20200 -39.27400 1.000 54.44276 O ? A ? 278 1
   ATOM 2203 N . PHE B 373 ? -27.49400 42.51900 -40.42000 1.000 56.40934 N ? A ? 279 1
   ATOM 2204 CA . PHE B 373 ? -26.34200 42.47300 -39.53600 1.000 54.82264 C ? A ? 279 1
   ATOM 2205 C . PHE B 373 ? -25.59800 43.79700 -39.53800 1.000 55.93516 C ? A ? 279 1
   ATOM 2206 O . PHE B 373 ? -25.20400 44.30100 -38.47900 1.000 54.48693 O ? A ? 279 1
   ATOM 2207 CB . PHE B 373 ? -25.41500 41.34800 -39.94100 1.000 54.06650 C ? A ? 279 1
   ATOM 2208 CG . PHE B 373 ? -24.13100 41.36600 -39.20600 1.000 56.87401 C ? A ? 279 1
   ATOM 2209 CD1 . PHE B 373 ? -24.02000 40.72800 -37.97600 1.000 60.22394 C ? A ? 279 1
   ATOM 2210 CD2 . PHE B 373 ? -23.02700 42.01900 -39.73200 1.000 50.04285 C ? A ? 279 1
   ATOM 2211 CE1 . PHE B 373 ? -22.82900 40.73200 -37.28600 1.000 58.00228 C ? A ? 279 1
   ATOM 2212 CE2 . PHE B 373 ? -21.84400 42.01900 -39.05000 1.000 53.12600 C ? A ? 279 1
   ATOM 2213 CZ . PHE B 373 ? -21.74400 41.37300 -37.82700 1.000 56.00717 C ? A ? 279 1
   ATOM 2214 N . ARG B 374 ? -25.34800 44.35100 -40.72600 1.000 56.62856 N ? A ? 280 1
   ATOM 2215 CA . ARG B 374 ? -24.64200 45.62300 -40.79800 1.000 52.18804 C ? A ? 280 1
   ATOM 2216 C . ARG B 374 ? -25.40000 46.69900 -40.02400 1.000 52.67813 C ? A ? 280 1
   ATOM 2217 O . ARG B 374 ? -24.89200 47.22300 -39.03100 1.000 56.27661 O ? A ? 280 1
   ATOM 2218 CB . ARG B 374 ? -24.42600 46.01700 -42.26300 1.000 49.72949 C ? A ? 280 1
   ATOM 2219 CG . ARG B 374 ? -23.43400 47.13700 -42.51600 1.000 45.40305 C ? A ? 280 1
   ATOM 2220 CD . ARG B 374 ? -23.40500 47.44600 -43.99400 1.000 52.64235 C ? A ? 280 1
   ATOM 2221 NE . ARG B 374 ? -24.73800 47.74900 -44.51400 1.000 60.79529 N ? A ? 280 1
   ATOM 2222 CZ . ARG B 374 ? -25.26100 48.97000 -44.60700 1.000 58.55742 C ? A ? 280 1
   ATOM 2223 NH1 . ARG B 374 ? -24.55400 50.02200 -44.23400 1.000 61.90482 N ? A ? 280 1
   ATOM 2224 NH2 . ARG B 374 ? -26.48900 49.14700 -45.08100 1.000 53.48229 N ? A ? 280 1
   ATOM 2225 N . LEU B 375 ? -26.66900 46.94400 -40.37400 1.000 53.93437 N ? A ? 281 1
   ATOM 2226 CA . LEU B 375 ? -27.39300 48.04100 -39.73100 1.000 47.61337 C ? A ? 281 1
   ATOM 2227 C . LEU B 375 ? -27.57000 47.79100 -38.23800 1.000 50.96664 C ? A ? 281 1
   ATOM 2228 O . LEU B 375 ? -27.43900 48.71800 -37.43200 1.000 52.57350 O ? A ? 281 1
   ATOM 2229 CB . LEU B 375 ? -28.74800 48.27400 -40.39200 1.000 42.76423 C ? A ? 281 1
   ATOM 2230 CG . LEU B 375 ? -28.66400 48.74500 -41.84000 1.000 43.87946 C ? A ? 281 1
   ATOM 2231 CD1 . LEU B 375 ? -29.99500 49.21000 -42.31100 1.000 48.77678 C ? A ? 281 1
   ATOM 2232 CD2 . LEU B 375 ? -27.61900 49.78800 -42.08800 1.000 45.32191 C ? A ? 281 1
   ATOM 2233 N . LEU B 376 ? -27.83300 46.54700 -37.83600 1.000 51.38581 N ? A ? 282 1
   ATOM 2234 CA . LEU B 376 ? -27.96300 46.28400 -36.41000 1.000 48.99842 C ? A ? 282 1
   ATOM 2235 C . LEU B 376 ? -26.68000 46.62800 -35.67700 1.000 50.03074 C ? A ? 282 1
   ATOM 2236 O . LEU B 376 ? -26.70600 47.34300 -34.67000 1.000 52.10789 O ? A ? 282 1
   ATOM 2237 CB . LEU B 376 ? -28.36500 44.83700 -36.16300 1.000 46.20616 C ? A ? 282 1
   ATOM 2238 CG . LEU B 376 ? -29.87000 44.67900 -36.30400 1.000 46.97479 C ? A ? 282 1
   ATOM 2239 CD1 . LEU B 376 ? -30.30700 43.28900 -35.98100 1.000 53.29159 C ? A ? 282 1
   ATOM 2240 CD2 . LEU B 376 ? -30.52300 45.61000 -35.33800 1.000 48.27979 C ? A ? 282 1
   ATOM 2241 N . ARG B 377 ? -25.54000 46.15800 -36.17800 1.000 52.52818 N ? A ? 283 1
   ATOM 2242 CA . ARG B 377 ? -24.29100 46.50000 -35.50200 1.000 59.03345 C ? A ? 283 1
   ATOM 2243 C . ARG B 377 ? -23.97400 47.98600 -35.63500 1.000 54.39598 C ? A ? 283 1
   ATOM 2244 O . ARG B 377 ? -23.46100 48.60800 -34.69800 1.000 51.44933 O ? A ? 283 1
   ATOM 2245 CB . ARG B 377 ? -23.12000 45.69000 -36.05300 1.000 55.66879 C ? A ? 283 1
   ATOM 2246 CG . ARG B 377 ? -21.93100 45.86700 -35.17200 1.000 52.07157 C ? A ? 283 1
   ATOM 2247 CD . ARG B 377 ? -20.61800 45.50000 -35.80900 1.000 52.66797 C ? A ? 283 1
   ATOM 2248 NE . ARG B 377 ? -20.36500 44.08200 -36.04300 1.000 52.25621 N ? A ? 283 1
   ATOM 2249 CZ . ARG B 377 ? -20.44600 43.12800 -35.12800 1.000 54.06326 C ? A ? 283 1
   ATOM 2250 NH1 . ARG B 377 ? -20.76100 43.40800 -33.87800 1.000 61.73824 N ? A ? 283 1
   ATOM 2251 NH2 . ARG B 377 ? -20.15800 41.88700 -35.45600 1.000 55.55114 N ? A ? 283 1
   ATOM 2252 N . LEU B 378 ? -24.28600 48.57100 -36.78900 1.000 51.80494 N ? A ? 284 1
   ATOM 2253 CA . LEU B 378 ? -23.98900 49.97800 -37.00400 1.000 48.41895 C ? A ? 284 1
   ATOM 2254 C . LEU B 378 ? -24.76500 50.84500 -36.03300 1.000 53.63482 C ? A ? 284 1
   ATOM 2255 O . LEU B 378 ? -24.25300 51.86200 -35.55400 1.000 61.42686 O ? A ? 284 1
   ATOM 2256 CB . LEU B 378 ? -24.28700 50.36100 -38.45300 1.000 50.64684 C ? A ? 284 1
   ATOM 2257 CG . LEU B 378 ? -23.82000 51.72800 -38.94400 1.000 51.06501 C ? A ? 284 1
   ATOM 2258 CD1 . LEU B 378 ? -22.37200 51.86700 -38.63500 1.000 57.56100 C ? A ? 284 1
   ATOM 2259 CD2 . LEU B 378 ? -23.96500 51.82700 -40.43600 1.000 48.79837 C ? A ? 284 1
   ATOM 2260 N . TYR B 379 ? -25.99800 50.46500 -35.71700 1.000 53.62898 N ? A ? 285 1
   ATOM 2261 CA . TYR B 379 ? -26.79000 51.26700 -34.80000 1.000 51.65053 C ? A ? 285 1
   ATOM 2262 C . TYR B 379 ? -26.62700 50.80900 -33.36300 1.000 54.12202 C ? A ? 285 1
   ATOM 2263 O . TYR B 379 ? -27.41600 51.20500 -32.50000 1.000 53.30386 O ? A ? 285 1
   ATOM 2264 CB . TYR B 379 ? -28.25300 51.26600 -35.22000 1.000 46.16725 C ? A ? 285 1
   ATOM 2265 CG . TYR B 379 ? -28.50800 52.25500 -36.33300 1.000 48.79059 C ? A ? 285 1
   ATOM 2266 CD1 . TYR B 379 ? -27.99600 52.04500 -37.60500 1.000 51.00238 C ? A ? 285 1
   ATOM 2267 CD2 . TYR B 379 ? -29.22900 53.41500 -36.10900 1.000 50.02618 C ? A ? 285 1
   ATOM 2268 CE1 . TYR B 379 ? -28.22500 52.94800 -38.62200 1.000 50.21761 C ? A ? 285 1
   ATOM 2269 CE2 . TYR B 379 ? -29.46100 54.32600 -37.12000 1.000 46.30750 C ? A ? 285 1
   ATOM 2270 CZ . TYR B 379 ? -28.95700 54.08900 -38.37100 1.000 52.37914 C ? A ? 285 1
   ATOM 2271 OH . TYR B 379 ? -29.17700 55.00600 -39.37500 1.000 61.99233 O ? A ? 285 1
   ATOM 2272 N . GLY B 380 ? -25.60200 50.00200 -33.09500 1.000 55.70653 N ? A ? 286 1
   ATOM 2273 CA . GLY B 380 ? -25.21300 49.67000 -31.74400 1.000 58.60321 C ? A ? 286 1
   ATOM 2274 C . GLY B 380 ? -25.92600 48.52700 -31.06500 1.000 60.80001 C ? A ? 286 1
   ATOM 2275 O . GLY B 380 ? -25.98000 48.49800 -29.83000 1.000 70.28074 O ? A ? 286 1
   ATOM 2276 N . TYR B 381 ? -26.43200 47.55900 -31.81000 1.000 56.96416 N ? A ? 287 1
   ATOM 2277 CA . TYR B 381 ? -27.04100 46.39800 -31.18100 1.000 58.63013 C ? A ? 287 1
   ATOM 2278 C . TYR B 381 ? -26.01500 45.26800 -31.06100 1.000 63.03058 C ? A ? 287 1
   ATOM 2279 O . TYR B 381 ? -25.00400 45.22700 -31.77300 1.000 66.80889 O ? A ? 287 1
   ATOM 2280 CB . TYR B 381 ? -28.23200 45.90400 -31.98800 1.000 54.47690 C ? A ? 287 1
   ATOM 2281 CG . TYR B 381 ? -29.40300 46.84900 -32.11500 1.000 51.69691 C ? A ? 287 1
   ATOM 2282 CD1 . TYR B 381 ? -29.33500 47.93900 -32.95000 1.000 50.94913 C ? A ? 287 1
   ATOM 2283 CD2 . TYR B 381 ? -30.59500 46.61900 -31.44500 1.000 54.18721 C ? A ? 287 1
   ATOM 2284 CE1 . TYR B 381 ? -30.41500 48.77900 -33.11000 1.000 52.56768 C ? A ? 287 1
   ATOM 2285 CE2 . TYR B 381 ? -31.68100 47.46200 -31.59300 1.000 46.84268 C ? A ? 287 1
   ATOM 2286 CZ . TYR B 381 ? -31.58200 48.54000 -32.42800 1.000 47.89756 C ? A ? 287 1
   ATOM 2287 OH . TYR B 381 ? -32.64500 49.39800 -32.59900 1.000 53.11065 O ? A ? 287 1
   ATOM 2288 N . GLN B 382 ? -26.26700 44.35000 -30.13700 1.000 61.08864 N ? A ? 288 1
   ATOM 2289 CA . GLN B 382 ? -25.40900 43.17500 -30.03100 1.000 66.35637 C ? A ? 288 1
   ATOM 2290 C . GLN B 382 ? -25.83000 42.15100 -31.08700 1.000 67.85927 C ? A ? 288 1
   ATOM 2291 O . GLN B 382 ? -26.91500 41.56600 -31.00800 1.000 70.13013 O ? A ? 288 1
   ATOM 2292 CB . GLN B 382 ? -25.47500 42.56900 -28.63000 1.000 72.47242 C ? A ? 288 1
   ATOM 2293 CG . GLN B 382 ? -25.16800 41.05500 -28.61700 1.000 85.36675 C ? A ? 288 1
   ATOM 2294 CD . GLN B 382 ? -23.70600 40.72100 -28.90300 1.000 94.74149 C ? A ? 288 1
   ATOM 2295 OE1 . GLN B 382 ? -22.89000 41.61900 -29.15000 1.000 97.71745 O ? A ? 288 1
   ATOM 2296 NE2 . GLN B 382 ? -23.38700 39.41600 -28.95200 1.000 84.39418 N ? A ? 288 1
   ATOM 2297 N . VAL B 383 ? -24.98500 41.93800 -32.08700 1.000 64.60450 N ? A ? 289 1
   ATOM 2298 CA . VAL B 383 ? -25.25200 40.96200 -33.12800 1.000 56.22129 C ? A ? 289 1
   ATOM 2299 C . VAL B 383 ? -24.00200 40.13000 -33.31900 1.000 62.29096 C ? A ? 289 1
   ATOM 2300 O . VAL B 383 ? -22.88500 40.64700 -33.24200 1.000 64.78093 O ? A ? 289 1
   ATOM 2301 CB . VAL B 383 ? -25.63500 41.63900 -34.44100 1.000 54.26874 C ? A ? 289 1
   ATOM 2302 CG1 . VAL B 383 ? -27.06000 41.99200 -34.39500 1.000 56.44509 C ? A ? 289 1
   ATOM 2303 CG2 . VAL B 383 ? -24.76900 42.85900 -34.64500 1.000 59.69305 C ? A ? 289 1
   ATOM 2304 N . ASP B 384 ? -24.19000 38.85000 -33.59500 1.000 66.80218 N ? A ? 290 1
   ATOM 2305 CA . ASP B 384 ? -23.09800 37.90100 -33.74600 1.000 63.58730 C ? A ? 290 1
   ATOM 2306 C . ASP B 384 ? -22.97100 37.50700 -35.20300 1.000 63.00176 C ? A ? 290 1
   ATOM 2307 O . ASP B 384 ? -23.92200 36.93300 -35.74000 1.000 72.31686 O ? A ? 290 1
   ATOM 2308 CB . ASP B 384 ? -23.36600 36.66700 -32.90100 1.000 65.66526 C ? A ? 290 1
   ATOM 2309 CG . ASP B 384 ? -22.15500 35.80500 -32.74600 1.000 70.84774 C ? A ? 290 1
   ATOM 2310 OD1 . ASP B 384 ? -21.37400 35.69200 -33.71400 1.000 73.18375 O ? A ? 290 1
   ATOM 2311 OD2 . ASP B 384 ? -22.01300 35.18700 -31.67700 1.000 77.37668 O ? A ? 290 1
   ATOM 2312 N . PRO B 385 ? -21.84300 37.73400 -35.87900 1.000 62.22745 N ? A ? 291 1
   ATOM 2313 CA . PRO B 385 ? -21.78100 37.42000 -37.31200 1.000 62.35656 C ? A ? 291 1
   ATOM 2314 C . PRO B 385 ? -21.79800 35.93200 -37.60000 1.000 64.97896 C ? A ? 291 1
   ATOM 2315 O . PRO B 385 ? -21.89500 35.55300 -38.77400 1.000 64.44241 O ? A ? 291 1
   ATOM 2316 CB . PRO B 385 ? -20.45000 38.04000 -37.74800 1.000 58.02461 C ? A ? 291 1
   ATOM 2317 CG . PRO B 385 ? -19.61800 37.92400 -36.53700 1.000 60.46526 C ? A ? 291 1
   ATOM 2318 CD . PRO B 385 ? -20.53900 38.18600 -35.37500 1.000 66.93924 C ? A ? 291 1
   ATOM 2319 N . CYS B 386 ? -21.72400 35.07600 -36.57700 1.000 64.27806 N ? A ? 292 1
   ATOM 2320 CA . CYS B 386 ? -21.68400 33.64100 -36.82400 1.000 69.15232 C ? A ? 292 1
   ATOM 2321 C . CYS B 386 ? -22.94100 33.14600 -37.52700 1.000 73.82729 C ? A ? 292 1
   ATOM 2322 O . CYS B 386 ? -22.93600 32.03600 -38.08000 1.000 75.91132 O ? A ? 292 1
   ATOM 2323 CB . CYS B 386 ? -21.49200 32.88600 -35.50300 1.000 78.02018 C ? A ? 292 1
   ATOM 2324 SG . CYS B 386 ? -22.96000 32.80300 -34.40800 1.000 85.96030 S ? A ? 292 1
   ATOM 2325 N . VAL B 387 ? -24.00200 33.96100 -37.54200 1.000 71.17502 N ? A ? 293 1
   ATOM 2326 CA . VAL B 387 ? -25.22500 33.66100 -38.27000 1.000 65.61291 C ? A ? 293 1
   ATOM 2327 C . VAL B 387 ? -24.96800 33.50900 -39.75900 1.000 63.39727 C ? A ? 293 1
   ATOM 2328 O . VAL B 387 ? -25.83000 33.02000 -40.48700 1.000 69.04487 O ? A ? 293 1
   ATOM 2329 CB . VAL B 387 ? -26.27200 34.77100 -38.02900 1.000 63.58695 C ? A ? 293 1
   ATOM 2330 CG1 . VAL B 387 ? -26.06800 35.90800 -39.00500 1.000 58.26735 C ? A ? 293 1
   ATOM 2331 CG2 . VAL B 387 ? -27.67700 34.23000 -38.06900 1.000 74.01027 C ? A ? 293 1
   ATOM 2332 N . LEU B 388 ? -23.79700 33.93000 -40.22800 1.000 64.28389 N ? A ? 294 1
   ATOM 2333 CA . LEU B 388 ? -23.43100 33.80100 -41.63200 1.000 63.59095 C ? A ? 294 1
   ATOM 2334 C . LEU B 388 ? -22.92400 32.43200 -42.00300 1.000 70.72261 C ? A ? 294 1
   ATOM 2335 O . LEU B 388 ? -23.15900 31.99800 -43.13300 1.000 80.10999 O ? A ? 294 1
   ATOM 2336 CB . LEU B 388 ? -22.36100 34.80700 -41.99700 1.000 60.75223 C ? A ? 294 1
   ATOM 2337 CG . LEU B 388 ? -22.87100 36.03500 -42.69600 1.000 53.99397 C ? A ? 294 1
   ATOM 2338 CD1 . LEU B 388 ? -24.10300 36.53100 -42.03700 1.000 66.74170 C ? A ? 294 1
   ATOM 2339 CD2 . LEU B 388 ? -21.77600 37.01300 -42.46500 1.000 51.19414 C ? A ? 294 1
   ATOM 2340 N . LYS B 389 ? -22.26000 31.71900 -41.09200 1.000 70.54476 N ? A ? 295 1
   ATOM 2341 CA . LYS B 389 ? -21.69300 30.44400 -41.51900 1.000 78.58759 C ? A ? 295 1
   ATOM 2342 C . LYS B 389 ? -22.75100 29.45000 -42.02000 1.000 88.34859 C ? A ? 295 1
   ATOM 2343 O . LYS B 389 ? -22.38300 28.43300 -42.62700 1.000 94.21837 O ? A ? 295 1
   ATOM 2344 CB . LYS B 389 ? -20.80600 29.85700 -40.40600 1.000 82.03847 C ? A ? 295 1
   ATOM 2345 CG . LYS B 389 ? -21.43800 29.42500 -39.10300 1.000 78.62657 C ? A ? 295 1
   ATOM 2346 CD . LYS B 389 ? -20.30000 29.23400 -38.09900 1.000 80.44790 C ? A ? 295 1
   ATOM 2347 CE . LYS B 389 ? -20.75600 28.64500 -36.78100 1.000 91.74895 C ? A ? 295 1
   ATOM 2348 NZ . LYS B 389 ? -19.60900 28.63400 -35.83500 1.000 88.48996 N ? A ? 295 1
   ATOM 2349 N . LYS B 390 ? -24.04600 29.73900 -41.83000 1.000 85.03618 N ? A ? 296 1
   ATOM 2350 CA . LYS B 390 ? -25.12600 28.99800 -42.47700 1.000 77.94793 C ? A ? 296 1
   ATOM 2351 C . LYS B 390 ? -25.13600 29.14300 -44.00600 1.000 75.86195 C ? A ? 296 1
   ATOM 2352 O . LYS B 390 ? -25.85300 28.38300 -44.66400 1.000 80.89448 O ? A ? 296 1
   ATOM 2353 CB . LYS B 390 ? -26.47800 29.43000 -41.88000 1.000 80.24968 C ? A ? 296 1
   ATOM 2354 CG . LYS B 390 ? -26.79400 28.85400 -40.47400 1.000 87.70636 C ? A ? 296 1
   ATOM 2355 CD . LYS B 390 ? -26.97500 27.31900 -40.55100 1.000 97.53373 C ? A ? 296 1
   ATOM 2356 CE . LYS B 390 ? -27.60800 26.65900 -39.30800 1.000 94.01410 C ? A ? 296 1
   ATOM 2357 NZ . LYS B 390 ? -26.66400 26.34300 -38.20100 1.000 83.00681 N ? A ? 296 1
   ATOM 2358 N . PHE B 391 ? -24.37500 30.08700 -44.58900 1.000 69.35318 N ? A ? 297 1
   ATOM 2359 CA . PHE B 391 ? -24.31700 30.28900 -46.04000 1.000 66.83866 C ? A ? 297 1
   ATOM 2360 C . PHE B 391 ? -22.94100 29.99400 -46.61200 1.000 68.84228 C ? A ? 297 1
   ATOM 2361 O . PHE B 391 ? -22.70800 30.22200 -47.80900 1.000 62.26150 O ? A ? 297 1
   ATOM 2362 CB . PHE B 391 ? -24.69200 31.72500 -46.38700 1.000 65.41223 C ? A ? 297 1
   ATOM 2363 CG . PHE B 391 ? -25.98000 32.16300 -45.79000 1.000 68.34965 C ? A ? 297 1
   ATOM 2364 CD1 . PHE B 391 ? -26.02900 32.57500 -44.47300 1.000 67.38469 C ? A ? 297 1
   ATOM 2365 CD2 . PHE B 391 ? -27.13400 32.19300 -46.53600 1.000 71.07011 C ? A ? 297 1
   ATOM 2366 CE1 . PHE B 391 ? -27.21100 32.97800 -43.90500 1.000 68.71261 C ? A ? 297 1
   ATOM 2367 CE2 . PHE B 391 ? -28.31900 32.60000 -45.97100 1.000 67.50488 C ? A ? 297 1
   ATOM 2368 CZ . PHE B 391 ? -28.35500 32.99600 -44.65400 1.000 65.81059 C ? A ? 297 1
   ATOM 2369 N . GLU B 392 ? -22.02900 29.51300 -45.77100 1.000 73.16353 N ? A ? 298 1
   ATOM 2370 CA . GLU B 392 ? -20.70900 29.04500 -46.15700 1.000 73.77438 C ? A ? 298 1
   ATOM 2371 C . GLU B 392 ? -20.76500 27.54000 -46.33900 1.000 83.44103 C ? A ? 298 1
   ATOM 2372 O . GLU B 392 ? -21.13900 26.81700 -45.40700 1.000 85.64842 O ? A ? 298 1
   ATOM 2373 CB . GLU B 392 ? -19.66500 29.38400 -45.08700 1.000 78.36734 C ? A ? 298 1
   ATOM 2374 CG . GLU B 392 ? -18.22000 29.51400 -45.62800 1.000 86.12710 C ? A ? 298 1
   ATOM 2375 CD . GLU B 392 ? -17.12500 29.53100 -44.54100 1.000 83.61011 C ? A ? 298 1
   ATOM 2376 OE1 . GLU B 392 ? -17.38600 30.06000 -43.42800 1.000 73.49006 O ? A ? 298 1
   ATOM 2377 OE2 . GLU B 392 ? -16.01200 28.98900 -44.80900 1.000 80.52574 O ? A ? 298 1
   ATOM 2378 N . LYS B 393 ? -20.40100 27.07300 -47.53400 1.000 88.75831 N ? A ? 299 1
   ATOM 2379 CA . LYS B 393 ? -20.23800 25.64600 -47.81200 1.000 93.28127 C ? A ? 299 1
   ATOM 2380 C . LYS B 393 ? -18.88200 25.45100 -48.48400 1.000 96.02702 C ? A ? 299 1
   ATOM 2381 O . LYS B 393 ? -18.69800 25.86400 -49.63500 1.000 92.60897 O ? A ? 299 1
   ATOM 2382 CB . LYS B 393 ? -21.39100 25.08900 -48.65100 1.000 88.64004 C ? A ? 299 1
   ATOM 2383 CG . LYS B 393 ? -22.70400 25.86700 -48.49900 1.000 91.61778 C ? A ? 299 1
   ATOM 2384 CD . LYS B 393 ? -23.68100 25.54000 -49.62900 1.000 101.15661 C ? A ? 299 1
   ATOM 2385 CE . LYS B 393 ? -25.15300 25.68500 -49.23500 1.000 90.22270 C ? A ? 299 1
   ATOM 2386 NZ . LYS B 393 ? -25.51400 27.08500 -48.87800 1.000 79.68395 N ? A ? 299 1
   ATOM 2387 N . ASP B 394 ? -17.91300 24.93000 -47.71100 1.000 98.36644 N ? A ? 300 1
   ATOM 2388 CA . ASP B 394 ? -16.54000 24.62200 -48.15200 1.000 97.43715 C ? A ? 300 1
   ATOM 2389 C . ASP B 394 ? -15.85700 25.85200 -48.76000 1.000 95.89983 C ? A ? 300 1
   ATOM 2390 O . ASP B 394 ? -15.31700 25.83300 -49.87200 1.000 93.12964 O ? A ? 300 1
   ATOM 2391 CB . ASP B 394 ? -16.48000 23.39800 -49.08700 1.000 103.06191 C ? A ? 300 1
   ATOM 2392 CG . ASP B 394 ? -17.34200 23.53000 -50.34800 1.000 105.23726 C ? A ? 300 1
   ATOM 2393 OD1 . ASP B 394 ? -17.10400 24.44700 -51.16400 1.000 105.62189 O ? A ? 300 1
   ATOM 2394 OD2 . ASP B 394 ? -18.25200 22.68900 -50.53400 1.000 104.35356 O ? A ? 300 1
   ATOM 2395 N . GLY B 395 ? -15.85500 26.93600 -47.98900 1.000 92.33493 N ? A ? 301 1
   ATOM 2396 CA . GLY B 395 ? -15.15800 28.13000 -48.38700 1.000 89.43629 C ? A ? 301 1
   ATOM 2397 C . GLY B 395 ? -15.95700 29.04100 -49.28500 1.000 88.37509 C ? A ? 301 1
   ATOM 2398 O . GLY B 395 ? -15.51500 30.16200 -49.56200 1.000 89.90073 O ? A ? 301 1
   ATOM 2399 N . LYS B 396 ? -17.12600 28.61600 -49.73600 1.000 83.70004 N ? A ? 302 1
   ATOM 2400 CA . LYS B 396 ? -17.87600 29.42200 -50.67400 1.000 81.99621 C ? A ? 302 1
   ATOM 2401 C . LYS B 396 ? -19.16100 29.92600 -50.03800 1.000 84.79330 C ? A ? 302 1
   ATOM 2402 O . LYS B 396 ? -19.75400 29.27400 -49.17400 1.000 85.08007 O ? A ? 302 1
   ATOM 2403 CB . LYS B 396 ? -18.18300 28.62800 -51.93300 1.000 94.15270 C ? A ? 302 1
   ATOM 2404 CG . LYS B 396 ? -16.95300 28.01400 -52.59100 1.000 101.65442 C ? A ? 302 1
   ATOM 2405 CD . LYS B 396 ? -17.33800 27.49100 -53.96500 1.000 110.93673 C ? A ? 302 1
   ATOM 2406 CE . LYS B 396 ? -17.99100 28.61400 -54.78200 1.000 114.96488 C ? A ? 302 1
   ATOM 2407 NZ . LYS B 396 ? -18.24400 28.25800 -56.20600 1.000 117.76290 N ? A ? 302 1
   ATOM 2408 N . PHE B 397 ? -19.62200 31.06300 -50.54100 1.000 80.94816 N ? A ? 303 1
   ATOM 2409 CA . PHE B 397 ? -20.67700 31.84800 -49.90700 1.000 78.06590 C ? A ? 303 1
   ATOM 2410 C . PHE B 397 ? -21.87800 31.99600 -50.81300 1.000 79.78651 C ? A ? 303 1
   ATOM 2411 O . PHE B 397 ? -21.85100 32.79000 -51.76000 1.000 80.73493 O ? A ? 303 1
   ATOM 2412 CB . PHE B 397 ? -20.12400 33.20500 -49.50100 1.000 75.41408 C ? A ? 303 1
   ATOM 2413 CG . PHE B 397 ? -19.66000 33.24200 -48.09100 1.000 72.95633 C ? A ? 303 1
   ATOM 2414 CD1 . PHE B 397 ? -20.42400 32.65400 -47.09700 1.000 73.56975 C ? A ? 303 1
   ATOM 2415 CD2 . PHE B 397 ? -18.44500 33.76300 -47.75400 1.000 68.59824 C ? A ? 303 1
   ATOM 2416 CE1 . PHE B 397 ? -20.01600 32.66800 -45.78300 1.000 68.26509 C ? A ? 303 1
   ATOM 2417 CE2 . PHE B 397 ? -18.03700 33.74700 -46.44800 1.000 67.94254 C ? A ? 303 1
   ATOM 2418 CZ . PHE B 397 ? -18.82700 33.20800 -45.46100 1.000 64.91922 C ? A ? 303 1
   ATOM 2419 N . PHE B 398 ? -22.94300 31.26300 -50.49400 1.000 79.15393 N ? A ? 304 1
   ATOM 2420 CA . PHE B 398 ? -24.13100 31.31100 -51.32100 1.000 83.72099 C ? A ? 304 1
   ATOM 2421 C . PHE B 398 ? -25.15000 32.26700 -50.73200 1.000 80.89130 C ? A ? 304 1
   ATOM 2422 O . PHE B 398 ? -24.95400 32.84900 -49.66400 1.000 78.97368 O ? A ? 304 1
   ATOM 2423 CB . PHE B 398 ? -24.68400 29.89400 -51.49600 1.000 90.99697 C ? A ? 304 1
   ATOM 2424 CG . PHE B 398 ? -23.73200 28.99100 -52.22800 1.000 92.84390 C ? A ? 304 1
   ATOM 2425 CD1 . PHE B 398 ? -23.54100 29.12600 -53.59700 1.000 92.15396 C ? A ? 304 1
   ATOM 2426 CD2 . PHE B 398 ? -22.95100 28.08400 -51.53600 1.000 86.91151 C ? A ? 304 1
   ATOM 2427 CE1 . PHE B 398 ? -22.63200 28.33800 -54.25700 1.000 92.66763 C ? A ? 304 1
   ATOM 2428 CE2 . PHE B 398 ? -22.04500 27.29100 -52.19200 1.000 85.64584 C ? A ? 304 1
   ATOM 2429 CZ . PHE B 398 ? -21.88300 27.41600 -53.55100 1.000 92.41694 C ? A ? 304 1
   ATOM 2430 N . CYS B 399 ? -26.31000 32.32300 -51.37500 1.000 84.03917 N ? A ? 305 1
   ATOM 2431 CA . CYS B 399 ? -27.34300 33.25200 -50.96400 1.000 78.27259 C ? A ? 305 1
   ATOM 2432 C . CYS B 399 ? -28.38500 32.57200 -50.11700 1.000 84.46081 C ? A ? 305 1
   ATOM 2433 O . CYS B 399 ? -29.07000 33.24800 -49.34600 1.000 85.01324 O ? A ? 305 1
   ATOM 2434 CB . CYS B 399 ? -28.02500 33.89000 -52.17200 1.000 73.94942 C ? A ? 305 1
   ATOM 2435 SG . CYS B 399 ? -26.94400 34.98600 -53.06300 1.000 94.84297 S ? A ? 305 1
   ATOM 2436 N . LEU B 400 ? -28.53400 31.25800 -50.26100 1.000 89.52737 N ? A ? 306 1
   ATOM 2437 CA . LEU B 400 ? -29.48000 30.50400 -49.46500 1.000 80.58594 C ? A ? 306 1
   ATOM 2438 C . LEU B 400 ? -28.75700 29.35500 -48.77700 1.000 84.76285 C ? A ? 306 1
   ATOM 2439 O . LEU B 400 ? -27.67200 28.92700 -49.19200 1.000 88.00232 O ? A ? 306 1
   ATOM 2440 CB . LEU B 400 ? -30.61100 29.98200 -50.33700 1.000 78.81487 C ? A ? 306 1
   ATOM 2441 CG . LEU B 400 ? -31.18000 31.10800 -51.19200 1.000 74.90353 C ? A ? 306 1
   ATOM 2442 CD1 . LEU B 400 ? -30.75300 30.95700 -52.64000 1.000 80.42096 C ? A ? 306 1
   ATOM 2443 CD2 . LEU B 400 ? -32.68500 31.15800 -51.06700 1.000 78.49269 C ? A ? 306 1
   ATOM 2444 N . HIS B 401 ? -29.40400 28.84400 -47.73100 1.000 84.99169 N ? A ? 307 1
   ATOM 2445 CA . HIS B 401 ? -28.84400 27.82100 -46.85000 1.000 83.73519 C ? A ? 307 1
   ATOM 2446 C . HIS B 401 ? -29.16100 26.45300 -47.44600 1.000 87.53604 C ? A ? 307 1
   ATOM 2447 O . HIS B 401 ? -30.14200 25.80000 -47.09900 1.000 94.96906 O ? A ? 307 1
   ATOM 2448 CB . HIS B 401 ? -29.40100 28.00000 -45.44400 1.000 82.41892 C ? A ? 307 1
   ATOM 2449 CG . HIS B 401 ? -28.97400 26.94400 -44.47800 1.000 89.11333 C ? A ? 307 1
   ATOM 2450 ND1 . HIS B 401 ? -27.90200 26.10800 -44.70800 1.000 88.39415 N ? A ? 307 1
   ATOM 2451 CD2 . HIS B 401 ? -29.50600 26.56000 -43.29000 1.000 92.45291 C ? A ? 307 1
   ATOM 2452 CE1 . HIS B 401 ? -27.78200 25.26400 -43.69500 1.000 92.21416 C ? A ? 307 1
   ATOM 2453 NE2 . HIS B 401 ? -28.74400 25.51700 -42.82300 1.000 92.53757 N ? A ? 307 1
   ATOM 2454 N . GLY B 402 ? -28.32400 26.02200 -48.38300 1.000 88.59001 N ? A ? 308 1
   ATOM 2455 CA . GLY B 402 ? -28.60000 24.77100 -49.07000 1.000 92.74756 C ? A ? 308 1
   ATOM 2456 C . GLY B 402 ? -28.67900 24.88600 -50.58200 1.000 95.03483 C ? A ? 308 1
   ATOM 2457 O . GLY B 402 ? -27.80700 24.36500 -51.28800 1.000 98.78593 O ? A ? 308 1
   ATOM 2458 N . GLU B 403 ? -29.72500 25.54200 -51.09200 1.000 86.41519 N ? A ? 309 1
   ATOM 2459 CA . GLU B 403 ? -29.82900 25.82700 -52.51900 1.000 88.08604 C ? A ? 309 1
   ATOM 2460 C . GLU B 403 ? -28.59200 26.56900 -52.98600 1.000 94.27466 C ? A ? 309 1
   ATOM 2461 O . GLU B 403 ? -28.59800 27.80300 -53.05800 1.000 97.79968 O ? A ? 309 1
   ATOM 2462 CB . GLU B 403 ? -31.06100 26.67500 -52.83100 1.000 91.84639 C ? A ? 309 1
   ATOM 2463 CG . GLU B 403 ? -32.35300 25.90900 -52.93200 1.000 95.60241 C ? A ? 309 1
   ATOM 2464 CD . GLU B 403 ? -33.54200 26.69100 -52.37600 1.000 97.58294 C ? A ? 309 1
   ATOM 2465 OE1 . GLU B 403 ? -34.67900 26.41900 -52.80400 1.000 98.41126 O ? A ? 309 1
   ATOM 2466 OE2 . GLU B 403 ? -33.34900 27.56100 -51.49700 1.000 95.64691 O ? A ? 309 1
   ATOM 2467 N . SER B 404 ? -27.52200 25.83600 -53.28600 1.000 93.91196 N ? A ? 310 1
   ATOM 2468 CA . SER B 404 ? -26.28000 26.46400 -53.73300 1.000 95.67177 C ? A ? 310 1
   ATOM 2469 C . SER B 404 ? -26.49000 26.93600 -55.17000 1.000 97.26572 C ? A ? 310 1
   ATOM 2470 O . SER B 404 ? -26.09500 26.29900 -56.15000 1.000 96.84523 O ? A ? 310 1
   ATOM 2471 CB . SER B 404 ? -25.10500 25.50400 -53.58700 1.000 96.08603 C ? A ? 310 1
   ATOM 2472 OG . SER B 404 ? -25.08200 24.94900 -52.28100 1.000 92.04822 O ? A ? 310 1
   ATOM 2473 N . ASN B 405 ? -27.16600 28.06400 -55.28800 1.000 98.69113 N ? A ? 311 1
   ATOM 2474 CA . ASN B 405 ? -27.41700 28.68800 -56.57100 1.000 94.09192 C ? A ? 311 1
   ATOM 2475 C . ASN B 405 ? -26.25000 29.58400 -56.92900 1.000 94.41509 C ? A ? 311 1
   ATOM 2476 O . ASN B 405 ? -25.38900 29.87400 -56.09500 1.000 91.89426 O ? A ? 311 1
   ATOM 2477 CB . ASN B 405 ? -28.71900 29.48000 -56.51100 1.000 96.51923 C ? A ? 311 1
   ATOM 2478 CG . ASN B 405 ? -29.93800 28.63600 -56.85000 1.000 99.97950 C ? A ? 311 1
   ATOM 2479 OD1 . ASN B 405 ? -30.33100 27.72000 -56.10800 1.000 94.22880 O ? A ? 311 1
   ATOM 2480 ND2 . ASN B 405 ? -30.52700 28.92100 -58.00700 1.000 104.38195 N ? A ? 311 1
   ATOM 2481 N . PRO B 406 ? -26.16900 30.03000 -58.17900 1.000 101.75347 N ? A ? 312 1
   ATOM 2482 CA . PRO B 406 ? -25.20000 31.08400 -58.50600 1.000 104.36525 C ? A ? 312 1
   ATOM 2483 C . PRO B 406 ? -25.56300 32.36400 -57.76200 1.000 103.89613 C ? A ? 312 1
   ATOM 2484 O . PRO B 406 ? -26.68800 32.86300 -57.86700 1.000 99.35184 O ? A ? 312 1
   ATOM 2485 CB . PRO B 406 ? -25.34200 31.23200 -60.02900 1.000 103.93337 C ? A ? 312 1
   ATOM 2486 CG . PRO B 406 ? -26.72700 30.72600 -60.33700 1.000 100.77080 C ? A ? 312 1
   ATOM 2487 CD . PRO B 406 ? -26.92700 29.59000 -59.36700 1.000 104.36513 C ? A ? 312 1
   ATOM 2488 N . SER B 407 ? -24.60700 32.88500 -56.98200 1.000 101.06643 N ? A ? 313 1
   ATOM 2489 CA . SER B 407 ? -24.83500 34.09900 -56.19900 1.000 93.17748 C ? A ? 313 1
   ATOM 2490 C . SER B 407 ? -24.79800 35.33600 -57.08700 1.000 91.36990 C ? A ? 313 1
   ATOM 2491 O . SER B 407 ? -23.95400 35.44000 -57.98400 1.000 86.80494 O ? A ? 313 1
   ATOM 2492 CB . SER B 407 ? -23.78500 34.24200 -55.09700 1.000 90.39164 C ? A ? 313 1
   ATOM 2493 OG . SER B 407 ? -23.80300 33.14200 -54.21000 1.000 93.20801 O ? A ? 313 1
   ATOM 2494 N . SER B 408 ? -25.70100 36.29000 -56.81000 1.000 86.75980 N ? A ? 314 1
   ATOM 2495 CA . SER B 408 ? -25.79100 37.51600 -57.58900 1.000 75.94463 C ? A ? 314 1
   ATOM 2496 C . SER B 408 ? -24.83800 38.57900 -57.06500 1.000 84.42214 C ? A ? 314 1
   ATOM 2497 O . SER B 408 ? -24.11300 38.37300 -56.09000 1.000 89.09603 O ? A ? 314 1
   ATOM 2498 CB . SER B 408 ? -27.19900 38.07700 -57.59200 1.000 70.90258 C ? A ? 314 1
   ATOM 2499 OG . SER B 408 ? -27.27300 39.07100 -58.60100 1.000 81.97375 O ? A ? 314 1
   ATOM 2500 N . VAL B 409 ? -24.91600 39.77100 -57.65000 1.000 81.75570 N ? A ? 315 1
   ATOM 2501 CA . VAL B 409 ? -23.95700 40.82000 -57.32900 1.000 77.42934 C ? A ? 315 1
   ATOM 2502 C . VAL B 409 ? -24.40400 41.61900 -56.11300 1.000 77.21563 C ? A ? 315 1
   ATOM 2503 O . VAL B 409 ? -23.66000 41.73400 -55.13600 1.000 76.44599 O ? A ? 315 1
   ATOM 2504 CB . VAL B 409 ? -23.73500 41.72000 -58.56200 1.000 80.31043 C ? A ? 315 1
   ATOM 2505 CG1 . VAL B 409 ? -22.60500 42.70700 -58.31200 1.000 77.87463 C ? A ? 315 1
   ATOM 2506 CG2 . VAL B 409 ? -23.41900 40.86100 -59.77400 1.000 85.54031 C ? A ? 315 1
   ATOM 2507 N . THR B 410 ? -25.63800 42.11700 -56.09800 1.000 79.49790 N ? A ? 316 1
   ATOM 2508 CA . THR B 410 ? -26.08700 42.90900 -54.95400 1.000 77.05895 C ? A ? 316 1
   ATOM 2509 C . THR B 410 ? -25.91000 42.23200 -53.59400 1.000 70.98335 C ? A ? 316 1
   ATOM 2510 O . THR B 410 ? -25.42600 42.91000 -52.67600 1.000 75.63255 O ? A ? 316 1
   ATOM 2511 CB . THR B 410 ? -27.55600 43.33300 -55.13700 1.000 77.97626 C ? A ? 316 1
   ATOM 2512 OG1 . THR B 410 ? -28.30300 42.29500 -55.79200 1.000 80.19711 O ? A ? 316 1
   ATOM 2513 CG2 . THR B 410 ? -27.67100 44.62800 -55.88500 1.000 72.39234 C ? A ? 316 1
   ATOM 2514 N . PRO B 411 ? -26.21800 40.94400 -53.39100 1.000 66.26895 N ? A ? 317 1
   ATOM 2515 CA . PRO B 411 ? -26.02700 40.36800 -52.05200 1.000 69.36435 C ? A ? 317 1
   ATOM 2516 C . PRO B 411 ? -24.59200 40.38100 -51.58600 1.000 73.48112 C ? A ? 317 1
   ATOM 2517 O . PRO B 411 ? -24.32500 40.57300 -50.38800 1.000 68.99624 O ? A ? 317 1
   ATOM 2518 CB . PRO B 411 ? -26.51100 38.92700 -52.22600 1.000 76.01254 C ? A ? 317 1
   ATOM 2519 CG . PRO B 411 ? -27.43300 38.98100 -53.34400 1.000 77.38280 C ? A ? 317 1
   ATOM 2520 CD . PRO B 411 ? -26.82700 39.95600 -54.29000 1.000 77.02736 C ? A ? 317 1
   ATOM 2521 N . MET B 412 ? -23.65400 40.18400 -52.51900 1.000 74.41760 N ? A ? 318 1
   ATOM 2522 CA . MET B 412 ? -22.24100 40.15000 -52.15600 1.000 73.02504 C ? A ? 318 1
   ATOM 2523 C . MET B 412 ? -21.74700 41.53100 -51.76200 1.000 65.90664 C ? A ? 318 1
   ATOM 2524 O . MET B 412 ? -20.90700 41.66800 -50.86700 1.000 61.01222 O ? A ? 318 1
   ATOM 2525 CB . MET B 412 ? -21.41900 39.58600 -53.31100 1.000 77.37059 C ? A ? 318 1
   ATOM 2526 CG . MET B 412 ? -21.90700 38.23400 -53.81400 1.000 78.89037 C ? A ? 318 1
   ATOM 2527 SD . MET B 412 ? -21.86700 36.95200 -52.56100 1.000 73.03049 S ? A ? 318 1
   ATOM 2528 CE . MET B 412 ? -20.11000 36.69000 -52.41500 1.000 76.58410 C ? A ? 318 1
   ATOM 2529 N . TYR B 413 ? -22.26100 42.56400 -52.42500 1.000 67.83527 N ? A ? 319 1
   ATOM 2530 CA . TYR B 413 ? -22.00300 43.92100 -51.98500 1.000 60.61498 C ? A ? 319 1
   ATOM 2531 C . TYR B 413 ? -22.43400 44.07700 -50.54300 1.000 60.02718 C ? A ? 319 1
   ATOM 2532 O . TYR B 413 ? -21.64000 44.47100 -49.68700 1.000 66.76997 O ? A ? 319 1
   ATOM 2533 CB . TYR B 413 ? -22.77300 44.88700 -52.86500 1.000 61.56863 C ? A ? 319 1
   ATOM 2534 CG . TYR B 413 ? -22.82000 46.31500 -52.37600 1.000 67.65508 C ? A ? 319 1
   ATOM 2535 CD1 . TYR B 413 ? -21.72000 47.14100 -52.51800 1.000 70.27721 C ? A ? 319 1
   ATOM 2536 CD2 . TYR B 413 ? -23.95100 46.84300 -51.75800 1.000 65.34619 C ? A ? 319 1
   ATOM 2537 CE1 . TYR B 413 ? -21.75500 48.46400 -52.10300 1.000 67.89846 C ? A ? 319 1
   ATOM 2538 CE2 . TYR B 413 ? -23.98300 48.17100 -51.33000 1.000 58.74919 C ? A ? 319 1
   ATOM 2539 CZ . TYR B 413 ? -22.87700 48.96700 -51.50700 1.000 60.57455 C ? A ? 319 1
   ATOM 2540 OH . TYR B 413 ? -22.85500 50.27700 -51.10300 1.000 67.94643 O ? A ? 319 1
   ATOM 2541 N . ASN B 414 ? -23.68200 43.70700 -50.24500 1.000 60.85177 N ? A ? 320 1
   ATOM 2542 CA . ASN B 414 ? -24.22500 43.92000 -48.90600 1.000 63.68622 C ? A ? 320 1
   ATOM 2543 C . ASN B 414 ? -23.49500 43.08700 -47.86600 1.000 63.19990 C ? A ? 320 1
   ATOM 2544 O . ASN B 414 ? -23.34200 43.53000 -46.72200 1.000 65.72766 O ? A ? 320 1
   ATOM 2545 CB . ASN B 414 ? -25.73000 43.61000 -48.86400 1.000 70.91491 C ? A ? 320 1
   ATOM 2546 CG . ASN B 414 ? -26.60300 44.81900 -49.21600 1.000 67.02663 C ? A ? 320 1
   ATOM 2547 OD1 . ASN B 414 ? -26.21800 45.95200 -48.96500 1.000 68.87278 O ? A ? 320 1
   ATOM 2548 ND2 . ASN B 414 ? -27.79200 44.57100 -49.77400 1.000 64.26556 N ? A ? 320 1
   ATOM 2549 N . THR B 415 ? -23.03600 41.88700 -48.22800 1.000 61.46519 N ? A ? 321 1
   ATOM 2550 CA . THR B 415 ? -22.16500 41.15500 -47.31200 1.000 62.48218 C ? A ? 321 1
   ATOM 2551 C . THR B 415 ? -20.83200 41.87700 -47.14900 1.000 58.58634 C ? A ? 321 1
   ATOM 2552 O . THR B 415 ? -20.36600 42.09600 -46.02600 1.000 55.82335 O ? A ? 321 1
   ATOM 2553 CB . THR B 415 ? -21.93800 39.71900 -47.79000 1.000 63.96591 C ? A ? 321 1
   ATOM 2554 OG1 . THR B 415 ? -21.83600 39.69900 -49.21500 1.000 70.88802 O ? A ? 321 1
   ATOM 2555 CG2 . THR B 415 ? -23.05300 38.80300 -47.35400 1.000 57.45810 C ? A ? 321 1
   ATOM 2556 N . TYR B 416 ? -20.21000 42.27300 -48.26000 1.000 58.66688 N ? A ? 322 1
   ATOM 2557 CA . TYR B 416 ? -18.91800 42.92900 -48.15500 1.000 55.55221 C ? A ? 322 1
   ATOM 2558 C . TYR B 416 ? -18.99300 44.08500 -47.19000 1.000 56.38532 C ? A ? 322 1
   ATOM 2559 O . TYR B 416 ? -18.13200 44.23700 -46.31900 1.000 58.88093 O ? A ? 322 1
   ATOM 2560 CB . TYR B 416 ? -18.44000 43.42200 -49.50900 1.000 54.64310 C ? A ? 322 1
   ATOM 2561 CG . TYR B 416 ? -17.10500 44.09100 -49.39700 1.000 56.89019 C ? A ? 322 1
   ATOM 2562 CD1 . TYR B 416 ? -16.04900 43.44000 -48.78400 1.000 66.91426 C ? A ? 322 1
   ATOM 2563 CD2 . TYR B 416 ? -16.86900 45.33100 -49.95600 1.000 58.57438 C ? A ? 322 1
   ATOM 2564 CE1 . TYR B 416 ? -14.81000 44.02700 -48.68200 1.000 74.89000 C ? A ? 322 1
   ATOM 2565 CE2 . TYR B 416 ? -15.62200 45.92800 -49.86700 1.000 62.50489 C ? A ? 322 1
   ATOM 2566 CZ . TYR B 416 ? -14.60100 45.26900 -49.22800 1.000 70.26457 C ? A ? 322 1
   ATOM 2567 OH . TYR B 416 ? -13.35900 45.84100 -49.12500 1.000 82.74179 O ? A ? 322 1
   ATOM 2568 N . ARG B 417 ? -20.03500 44.90200 -47.31700 1.000 57.62790 N ? A ? 323 1
   ATOM 2569 CA . ARG B 417 ? -20.20400 45.99600 -46.37600 1.000 60.45091 C ? A ? 323 1
   ATOM 2570 C . ARG B 417 ? -20.34800 45.47600 -44.95100 1.000 61.02882 C ? A ? 323 1
   ATOM 2571 O . ARG B 417 ? -19.67600 45.95800 -44.03500 1.000 66.51542 O ? A ? 323 1
   ATOM 2572 CB . ARG B 417 ? -21.38600 46.88400 -46.76100 1.000 56.07530 C ? A ? 323 1
   ATOM 2573 CG . ARG B 417 ? -21.13200 47.72800 -47.98400 1.000 56.75729 C ? A ? 323 1
   ATOM 2574 CD . ARG B 417 ? -22.25700 48.72800 -48.19600 1.000 63.24502 C ? A ? 323 1
   ATOM 2575 NE . ARG B 417 ? -23.58000 48.12900 -48.35200 1.000 62.80427 N ? A ? 323 1
   ATOM 2576 CZ . ARG B 417 ? -24.72600 48.78300 -48.15800 1.000 61.64593 C ? A ? 323 1
   ATOM 2577 NH1 . ARG B 417 ? -24.73400 50.04500 -47.75600 1.000 60.70776 N ? A ? 323 1
   ATOM 2578 NH2 . ARG B 417 ? -25.87600 48.16300 -48.33000 1.000 67.95525 N ? A ? 323 1
   ATOM 2579 N . ALA B 418 ? -21.18300 44.46600 -44.74100 1.000 56.11016 N ? A ? 324 1
   ATOM 2580 CA . ALA B 418 ? -21.32400 43.98900 -43.37500 1.000 55.51213 C ? A ? 324 1
   ATOM 2581 C . ALA B 418 ? -19.99900 43.48800 -42.82400 1.000 55.33677 C ? A ? 324 1
   ATOM 2582 O . ALA B 418 ? -19.73900 43.63300 -41.63100 1.000 59.83965 O ? A ? 324 1
   ATOM 2583 CB . ALA B 418 ? -22.39100 42.90100 -43.29000 1.000 58.22099 C ? A ? 324 1
   ATOM 2584 N . SER B 419 ? -19.12800 42.94100 -43.66800 1.000 54.04167 N ? A ? 325 1
   ATOM 2585 CA . SER B 419 ? -17.85000 42.48000 -43.14200 1.000 57.18720 C ? A ? 325 1
   ATOM 2586 C . SER B 419 ? -16.95500 43.63900 -42.72000 1.000 61.60995 C ? A ? 325 1
   ATOM 2587 O . SER B 419 ? -15.99500 43.43400 -41.96500 1.000 58.95488 O ? A ? 325 1
   ATOM 2588 CB . SER B 419 ? -17.12300 41.62300 -44.17500 1.000 60.64445 C ? A ? 325 1
   ATOM 2589 OG . SER B 419 ? -16.47100 42.44100 -45.13000 1.000 67.41229 O ? A ? 325 1
   ATOM 2590 N . GLN B 420 ? -17.26600 44.85500 -43.17300 1.000 64.15116 N ? A ? 326 1
   ATOM 2591 CA . GLN B 420 ? -16.42600 46.00100 -42.85000 1.000 62.57189 C ? A ? 326 1
   ATOM 2592 C . GLN B 420 ? -16.57700 46.40200 -41.38900 1.000 61.52575 C ? A ? 326 1
   ATOM 2593 O . GLN B 420 ? -15.63100 46.94100 -40.80500 1.000 62.95158 O ? A ? 326 1
   ATOM 2594 CB . GLN B 420 ? -16.76500 47.15300 -43.79100 1.000 62.07632 C ? A ? 326 1
   ATOM 2595 CG . GLN B 420 ? -16.38700 46.82800 -45.21100 1.000 64.67895 C ? A ? 326 1
   ATOM 2596 CD . GLN B 420 ? -14.95900 47.16900 -45.54100 1.000 76.40284 C ? A ? 326 1
   ATOM 2597 OE1 . GLN B 420 ? -14.72000 47.89900 -46.49400 1.000 81.45716 O ? A ? 326 1
   ATOM 2598 NE2 . GLN B 420 ? -14.00600 46.72100 -44.71300 1.000 76.94044 N ? A ? 326 1
   ATOM 2599 N . LEU B 421 ? -17.73100 46.11400 -40.76400 1.000 57.11201 N ? A ? 327 1
   ATOM 2600 CA . LEU B 421 ? -17.86600 46.34800 -39.32700 1.000 51.72100 C ? A ? 327 1
   ATOM 2601 C . LEU B 421 ? -17.32100 45.19300 -38.53000 1.000 50.42682 C ? A ? 327 1
   ATOM 2602 O . LEU B 421 ? -17.85800 44.85700 -37.47800 1.000 50.75560 O ? A ? 327 1
   ATOM 2603 CB . LEU B 421 ? -19.31500 46.60600 -38.92600 1.000 48.42017 C ? A ? 327 1
   ATOM 2604 CG . LEU B 421 ? -20.10500 47.76300 -39.50200 1.000 49.60487 C ? A ? 327 1
   ATOM 2605 CD1 . LEU B 421 ? -21.37600 47.94600 -38.68800 1.000 48.24045 C ? A ? 327 1
   ATOM 2606 CD2 . LEU B 421 ? -19.26100 49.02200 -39.49500 1.000 50.57037 C ? A ? 327 1
   ATOM 2607 N . LYS B 422 ? -16.22300 44.60600 -38.98100 1.000 56.41955 N ? A ? 328 1
   ATOM 2608 CA . LYS B 422 ? -15.64900 43.48300 -38.26700 1.000 57.36507 C ? A ? 328 1
   ATOM 2609 C . LYS B 422 ? -15.07600 43.96800 -36.94500 1.000 55.80435 C ? A ? 328 1
   ATOM 2610 O . LYS B 422 ? -14.37200 44.98200 -36.89500 1.000 53.72445 O ? A ? 328 1
   ATOM 2611 CB . LYS B 422 ? -14.56400 42.81200 -39.11300 1.000 55.18959 C ? A ? 328 1
   ATOM 2612 CG . LYS B 422 ? -13.91700 41.60500 -38.43900 1.000 61.82985 C ? A ? 328 1
   ATOM 2613 CD . LYS B 422 ? -12.92300 40.84800 -39.33900 1.000 63.29802 C ? A ? 328 1
   ATOM 2614 CE . LYS B 422 ? -12.22900 41.77600 -40.33700 1.000 66.74900 C ? A ? 328 1
   ATOM 2615 NZ . LYS B 422 ? -11.74700 41.05800 -41.56200 1.000 70.28550 N ? A ? 328 1
   ATOM 2616 N . PHE B 423 ? -15.47100 43.27700 -35.83900 1.000 56.42449 N ? A ? 329 1
   ATOM 2617 CA . PHE B 423 ? -14.94000 43.32300 -34.48700 1.000 56.80231 C ? A ? 329 1
   ATOM 2618 C . PHE B 423 ? -13.91200 42.23300 -34.28500 1.000 61.09313 C ? A ? 329 1
   ATOM 2619 O . PHE B 423 ? -14.01500 41.15300 -34.87600 1.000 68.63851 O ? A ? 329 1
   ATOM 2620 CB . PHE B 423 ? -16.03500 43.12400 -33.45800 1.000 58.31885 C ? A ? 329 1
   ATOM 2621 CG . PHE B 423 ? -16.98500 44.25000 -33.36800 1.000 52.59979 C ? A ? 329 1
   ATOM 2622 CD1 . PHE B 423 ? -16.75100 45.41000 -34.06000 1.000 50.24831 C ? A ? 329 1
   ATOM 2623 CD2 . PHE B 423 ? -18.08900 44.15800 -32.55200 1.000 47.75811 C ? A ? 329 1
   ATOM 2624 CE1 . PHE B 423 ? -17.60600 46.42400 -33.96500 1.000 52.75468 C ? A ? 329 1
   ATOM 2625 CE2 . PHE B 423 ? -18.93600 45.17600 -32.43700 1.000 47.46491 C ? A ? 329 1
   ATOM 2626 CZ . PHE B 423 ? -18.70700 46.31500 -33.14500 1.000 53.91246 C ? A ? 329 1
   ATOM 2627 N . PRO B 424 ? -12.94500 42.47000 -33.40900 1.000 61.61859 N ? A ? 330 1
   ATOM 2628 CA . PRO B 424 ? -11.91800 41.44800 -33.20900 1.000 73.79209 C ? A ? 330 1
   ATOM 2629 C . PRO B 424 ? -12.44400 40.17700 -32.55400 1.000 70.06966 C ? A ? 330 1
   ATOM 2630 O . PRO B 424 ? -11.96300 39.08700 -32.89400 1.000 68.79213 O ? A ? 330 1
   ATOM 2631 CB . PRO B 424 ? -10.87500 42.16900 -32.33300 1.000 72.34478 C ? A ? 330 1
   ATOM 2632 CG . PRO B 424 ? -11.60700 43.29500 -31.69800 1.000 62.30847 C ? A ? 330 1
   ATOM 2633 CD . PRO B 424 ? -12.62800 43.72300 -32.71100 1.000 60.74247 C ? A ? 330 1
   ATOM 2634 N . GLY B 425 ? -13.49200 40.26100 -31.72900 1.000 66.54402 N ? A ? 331 1
   ATOM 2635 CA . GLY B 425 ? -13.94700 39.05600 -31.06300 1.000 67.02221 C ? A ? 331 1
   ATOM 2636 C . GLY B 425 ? -14.86700 38.17600 -31.86600 1.000 65.41730 C ? A ? 331 1
   ATOM 2637 O . GLY B 425 ? -15.35500 37.16500 -31.35400 1.000 62.77026 O ? A ? 331 1
   ATOM 2638 N . ASP B 426 ? -15.08900 38.52400 -33.12600 1.000 62.09110 N ? A ? 332 1
   ATOM 2639 CA . ASP B 426 ? -16.14700 37.95000 -33.92600 1.000 58.57883 C ? A ? 332 1
   ATOM 2640 C . ASP B 426 ? -15.72100 36.59600 -34.45300 1.000 66.50202 C ? A ? 332 1
   ATOM 2641 O . ASP B 426 ? -14.53000 36.27500 -34.51200 1.000 69.22251 O ? A ? 332 1
   ATOM 2642 CB . ASP B 426 ? -16.48200 38.87500 -35.08100 1.000 60.69550 C ? A ? 332 1
   ATOM 2643 CG . ASP B 426 ? -17.44600 39.95600 -34.68900 1.000 62.73235 C ? A ? 332 1
   ATOM 2644 OD1 . ASP B 426 ? -18.11200 39.82200 -33.62200 1.000 61.95847 O ? A ? 332 1
   ATOM 2645 OD2 . ASP B 426 ? -17.52200 40.94500 -35.45300 1.000 59.04010 O ? A ? 332 1
   ATOM 2646 N . ASP B 427 ? -16.71100 35.80000 -34.85500 1.000 70.14117 N ? A ? 333 1
   ATOM 2647 CA . ASP B 427 ? -16.39800 34.55000 -35.53200 1.000 67.32000 C ? A ? 333 1
   ATOM 2648 C . ASP B 427 ? -15.65200 34.81200 -36.83700 1.000 61.01653 C ? A ? 333 1
   ATOM 2649 O . ASP B 427 ? -15.90100 35.79100 -37.54200 1.000 59.89920 O ? A ? 333 1
   ATOM 2650 CB . ASP B 427 ? -17.66600 33.75200 -35.81200 1.000 65.27107 C ? A ? 333 1
   ATOM 2651 CG . ASP B 427 ? -17.36500 32.34200 -36.28400 1.000 75.78699 C ? A ? 333 1
   ATOM 2652 OD1 . ASP B 427 ? -16.43200 32.16100 -37.10600 1.000 74.34540 O ? A ? 333 1
   ATOM 2653 OD2 . ASP B 427 ? -18.07100 31.40500 -35.84300 1.000 85.70694 O ? A ? 333 1
   ATOM 2654 N . GLY B 428 ? -14.72700 33.92000 -37.16300 1.000 62.42878 N ? A ? 334 1
   ATOM 2655 CA . GLY B 428 ? -13.94800 34.10600 -38.36400 1.000 64.35960 C ? A ? 334 1
   ATOM 2656 C . GLY B 428 ? -14.77600 34.13800 -39.62200 1.000 62.90203 C ? A ? 334 1
   ATOM 2657 O . GLY B 428 ? -14.25200 34.52800 -40.67300 1.000 60.12999 O ? A ? 334 1
   ATOM 2658 N . VAL B 429 ? -16.05100 33.73200 -39.54600 1.000 61.07602 N ? A ? 335 1
   ATOM 2659 CA . VAL B 429 ? -16.84600 33.62600 -40.76100 1.000 59.98000 C ? A ? 335 1
   ATOM 2660 C . VAL B 429 ? -16.86600 34.97100 -41.46200 1.000 65.16054 C ? A ? 335 1
   ATOM 2661 O . VAL B 429 ? -16.77100 35.05100 -42.69200 1.000 62.54524 O ? A ? 335 1
   ATOM 2662 CB . VAL B 429 ? -18.27400 33.12700 -40.44600 1.000 58.36229 C ? A ? 335 1
   ATOM 2663 CG1 . VAL B 429 ? -18.25000 31.99700 -39.49300 1.000 67.35003 C ? A ? 335 1
   ATOM 2664 CG2 . VAL B 429 ? -19.14600 34.20000 -39.86600 1.000 59.89931 C ? A ? 335 1
   ATOM 2665 N . LEU B 430 ? -16.91300 36.05100 -40.67300 1.000 69.66551 N ? A ? 336 1
   ATOM 2666 CA . LEU B 430 ? -16.90200 37.40800 -41.20300 1.000 59.15533 C ? A ? 336 1
   ATOM 2667 C . LEU B 430 ? -15.55500 37.72300 -41.83700 1.000 58.20614 C ? A ? 336 1
   ATOM 2668 O . LEU B 430 ? -15.48000 38.44300 -42.84300 1.000 54.60140 O ? A ? 336 1
   ATOM 2669 CB . LEU B 430 ? -17.21100 38.37600 -40.07200 1.000 51.94054 C ? A ? 336 1
   ATOM 2670 CG . LEU B 430 ? -17.59400 39.77900 -40.48700 1.000 54.78802 C ? A ? 336 1
   ATOM 2671 CD1 . LEU B 430 ? -18.91000 39.71300 -41.21000 1.000 52.20277 C ? A ? 336 1
   ATOM 2672 CD2 . LEU B 430 ? -17.63600 40.70100 -39.29000 1.000 55.72327 C ? A ? 336 1
   ATOM 2673 N . GLY B 431 ? -14.47900 37.21100 -41.23300 1.000 61.88525 N ? A ? 337 1
   ATOM 2674 CA . GLY B 431 ? -13.16500 37.30500 -41.85100 1.000 70.30963 C ? A ? 337 1
   ATOM 2675 C . GLY B 431 ? -13.11800 36.62000 -43.20300 1.000 75.95210 C ? A ? 337 1
   ATOM 2676 O . GLY B 431 ? -12.68400 37.20700 -44.20200 1.000 76.03998 O ? A ? 337 1
   ATOM 2677 N . ARG B 432 ? -13.56500 35.36000 -43.25300 1.000 72.43185 N ? A ? 338 1
   ATOM 2678 CA . ARG B 432 ? -13.57300 34.65200 -44.52500 1.000 68.78979 C ? A ? 338 1
   ATOM 2679 C . ARG B 432 ? -14.47400 35.35700 -45.52500 1.000 67.15906 C ? A ? 338 1
   ATOM 2680 O . ARG B 432 ? -14.13300 35.46500 -46.70800 1.000 72.67612 O ? A ? 338 1
   ATOM 2681 CB . ARG B 432 ? -14.03400 33.21100 -44.33300 1.000 67.56119 C ? A ? 338 1
   ATOM 2682 CG . ARG B 432 ? -13.13400 32.32900 -43.51500 1.000 65.13262 C ? A ? 338 1
   ATOM 2683 CD . ARG B 432 ? -13.81500 30.99400 -43.37100 1.000 65.74494 C ? A ? 338 1
   ATOM 2684 NE . ARG B 432 ? -14.97700 30.90600 -42.48400 1.000 61.18622 N ? A ? 338 1
   ATOM 2685 CZ . ARG B 432 ? -14.88800 30.60900 -41.19100 1.000 65.85249 C ? A ? 338 1
   ATOM 2686 NH1 . ARG B 432 ? -13.70200 30.36800 -40.64300 1.000 68.78940 N ? A ? 338 1
   ATOM 2687 NH2 . ARG B 432 ? -15.97500 30.50300 -40.44600 1.000 62.67751 N ? A ? 338 1
   ATOM 2688 N . ALA B 433 ? -15.61100 35.87700 -45.04700 1.000 64.35541 N ? A ? 339 1
   ATOM 2689 CA . ALA B 433 ? -16.58100 36.54300 -45.91100 1.000 59.86173 C ? A ? 339 1
   ATOM 2690 C . ALA B 433 ? -15.97900 37.74000 -46.61200 1.000 66.36320 C ? A ? 339 1
   ATOM 2691 O . ALA B 433 ? -16.21100 37.94800 -47.80900 1.000 64.20185 O ? A ? 339 1
   ATOM 2692 CB . ALA B 433 ? -17.79400 36.97000 -45.09800 1.000 55.66468 C ? A ? 339 1
   ATOM 2693 N . GLU B 434 ? -15.22600 38.55700 -45.87600 1.000 68.22885 N ? A ? 340 1
   ATOM 2694 CA . GLU B 434 ? -14.62300 39.72400 -46.49100 1.000 71.77283 C ? A ? 340 1
   ATOM 2695 C . GLU B 434 ? -13.82700 39.31100 -47.71700 1.000 76.37957 C ? A ? 340 1
   ATOM 2696 O . GLU B 434 ? -14.06800 39.81500 -48.82200 1.000 83.91280 O ? A ? 340 1
   ATOM 2697 CB . GLU B 434 ? -13.71400 40.44800 -45.49700 1.000 78.79777 C ? A ? 340 1
   ATOM 2698 CG . GLU B 434 ? -13.09900 41.73400 -46.08300 1.000 89.46759 C ? A ? 340 1
   ATOM 2699 CD . GLU B 434 ? -12.16400 42.48900 -45.12900 1.000 94.79137 C ? A ? 340 1
   ATOM 2700 OE1 . GLU B 434 ? -12.08500 42.13900 -43.92300 1.000 87.23078 O ? A ? 340 1
   ATOM 2701 OE2 . GLU B 434 ? -11.52700 43.46200 -45.60300 1.000 99.43955 O ? A ? 340 1
   ATOM 2702 N . VAL B 435 ? -12.93400 38.32600 -47.55400 1.000 69.08082 N ? A ? 341 1
   ATOM 2703 CA . VAL B 435 ? -12.02400 37.94500 -48.63400 1.000 71.98854 C ? A ? 341 1
   ATOM 2704 C . VAL B 435 ? -12.78500 37.42200 -49.83600 1.000 77.58641 C ? A ? 341 1
   ATOM 2705 O . VAL B 435 ? -12.50300 37.79100 -50.98300 1.000 81.32243 O ? A ? 341 1
   ATOM 2706 CB . VAL B 435 ? -11.02600 36.89700 -48.13900 1.000 72.48491 C ? A ? 341 1
   ATOM 2707 CG1 . VAL B 435 ? -10.11600 36.48100 -49.28600 1.000 77.30618 C ? A ? 341 1
   ATOM 2708 CG2 . VAL B 435 ? -10.24100 37.47100 -47.00200 1.000 83.67311 C ? A ? 341 1
   ATOM 2709 N . PHE B 436 ? -13.76100 36.55500 -49.59100 1.000 76.77796 N ? A ? 342 1
   ATOM 2710 CA . PHE B 436 ? -14.53100 35.98400 -50.68200 1.000 74.45678 C ? A ? 342 1
   ATOM 2711 C . PHE B 436 ? -15.25500 37.08400 -51.44100 1.000 75.45075 C ? A ? 342 1
   ATOM 2712 O . PHE B 436 ? -15.13800 37.19400 -52.66700 1.000 82.51240 O ? A ? 342 1
   ATOM 2713 CB . PHE B 436 ? -15.51800 34.96800 -50.11800 1.000 75.60497 C ? A ? 342 1
   ATOM 2714 CG . PHE B 436 ? -16.25700 34.17200 -51.15000 1.000 80.80795 C ? A ? 342 1
   ATOM 2715 CD1 . PHE B 436 ? -17.18300 34.76900 -51.98600 1.000 77.33559 C ? A ? 342 1
   ATOM 2716 CD2 . PHE B 436 ? -16.10000 32.79600 -51.20600 1.000 86.76630 C ? A ? 342 1
   ATOM 2717 CE1 . PHE B 436 ? -17.87800 34.03100 -52.90200 1.000 83.81193 C ? A ? 342 1
   ATOM 2718 CE2 . PHE B 436 ? -16.79800 32.05000 -52.11900 1.000 88.59392 C ? A ? 342 1
   ATOM 2719 CZ . PHE B 436 ? -17.69500 32.66300 -52.96400 1.000 93.40227 C ? A ? 342 1
   ATOM 2720 N . CYS B 437 ? -16.01100 37.91400 -50.72200 1.000 69.72899 N ? A ? 343 1
   ATOM 2721 CA . CYS B 437 ? -16.80200 38.93200 -51.39700 1.000 73.66012 C ? A ? 343 1
   ATOM 2722 C . CYS B 437 ? -15.94800 39.98900 -52.06400 1.000 72.84858 C ? A ? 343 1
   ATOM 2723 O . CYS B 437 ? -16.36100 40.55400 -53.08100 1.000 73.66795 O ? A ? 343 1
   ATOM 2724 CB . CYS B 437 ? -17.76200 39.58600 -50.42100 1.000 71.92754 C ? A ? 343 1
   ATOM 2725 SG . CYS B 437 ? -18.71100 38.39900 -49.53000 1.000 70.91227 S ? A ? 343 1
   ATOM 2726 N . ARG B 438 ? -14.79700 40.32300 -51.49600 1.000 72.01653 N ? A ? 344 1
   ATOM 2727 CA . ARG B 438 ? -13.92400 41.22700 -52.22700 1.000 78.81961 C ? A ? 344 1
   ATOM 2728 C . ARG B 438 ? -13.48100 40.59100 -53.53400 1.000 84.87953 C ? A ? 344 1
   ATOM 2729 O . ARG B 438 ? -13.53600 41.23200 -54.58900 1.000 90.03194 O ? A ? 344 1
   ATOM 2730 CB . ARG B 438 ? -12.74000 41.67100 -51.38100 1.000 85.59005 C ? A ? 344 1
   ATOM 2731 CG . ARG B 438 ? -12.04200 42.94700 -51.91500 1.000 92.49984 C ? A ? 344 1
   ATOM 2732 CD . ARG B 438 ? -11.17200 43.52100 -50.80500 1.000 109.41329 C ? A ? 344 1
   ATOM 2733 NE . ARG B 438 ? -10.51300 42.42600 -50.07100 1.000 124.37992 N ? A ? 344 1
   ATOM 2734 CZ . ARG B 438 ? -9.85700 42.55200 -48.91400 1.000 122.71544 C ? A ? 344 1
   ATOM 2735 NH1 . ARG B 438 ? -9.76200 43.74600 -48.33000 1.000 120.70307 N ? A ? 344 1
   ATOM 2736 NH2 . ARG B 438 ? -9.29700 41.48000 -48.34100 1.000 101.41950 N ? A ? 344 1
   ATOM 2737 N . SER B 439 ? -13.08400 39.31500 -53.49900 1.000 81.42795 N ? A ? 345 1
   ATOM 2738 CA . SER B 439 ? -12.65300 38.66600 -54.73400 1.000 85.26918 C ? A ? 345 1
   ATOM 2739 C . SER B 439 ? -13.78600 38.60000 -55.74200 1.000 82.34168 C ? A ? 345 1
   ATOM 2740 O . SER B 439 ? -13.58400 38.86900 -56.93000 1.000 89.17967 O ? A ? 345 1
   ATOM 2741 CB . SER B 439 ? -12.09900 37.26900 -54.45100 1.000 92.25420 C ? A ? 345 1
   ATOM 2742 OG . SER B 439 ? -10.80200 37.34900 -53.87100 1.000 100.37846 O ? A ? 345 1
   ATOM 2743 N . PHE B 440 ? -14.99300 38.29600 -55.28100 1.000 77.88442 N ? A ? 346 1
   ATOM 2744 CA . PHE B 440 ? -16.12900 38.22000 -56.19200 1.000 82.27324 C ? A ? 346 1
   ATOM 2745 C . PHE B 440 ? -16.34000 39.54300 -56.92600 1.000 86.40989 C ? A ? 346 1
   ATOM 2746 O . PHE B 440 ? -16.50200 39.56900 -58.15400 1.000 88.08268 O ? A ? 346 1
   ATOM 2747 CB . PHE B 440 ? -17.36900 37.81700 -55.38000 1.000 78.54982 C ? A ? 346 1
   ATOM 2748 CG . PHE B 440 ? -18.64700 37.63000 -56.18200 1.000 79.69259 C ? A ? 346 1
   ATOM 2749 CD1 . PHE B 440 ? -19.21000 38.66800 -56.90800 1.000 81.00440 C ? A ? 346 1
   ATOM 2750 CD2 . PHE B 440 ? -19.30900 36.41800 -56.16300 1.000 86.71154 C ? A ? 346 1
   ATOM 2751 CE1 . PHE B 440 ? -20.38200 38.49600 -57.61000 1.000 80.95632 C ? A ? 346 1
   ATOM 2752 CE2 . PHE B 440 ? -20.48600 36.23600 -56.87200 1.000 84.11638 C ? A ? 346 1
   ATOM 2753 CZ . PHE B 440 ? -21.01700 37.27500 -57.59500 1.000 82.93734 C ? A ? 346 1
   ATOM 2754 N . LEU B 441 ? -16.27900 40.65600 -56.19900 1.000 87.05698 N ? A ? 347 1
   ATOM 2755 CA . LEU B 441 ? -16.58200 41.95300 -56.78600 1.000 85.60214 C ? A ? 347 1
   ATOM 2756 C . LEU B 441 ? -15.41400 42.55300 -57.54800 1.000 92.32287 C ? A ? 347 1
   ATOM 2757 O . LEU B 441 ? -15.64200 43.37200 -58.45000 1.000 91.23426 O ? A ? 347 1
   ATOM 2758 CB . LEU B 441 ? -17.00400 42.90900 -55.67200 1.000 81.72619 C ? A ? 347 1
   ATOM 2759 CG . LEU B 441 ? -18.26100 42.47400 -54.93300 1.000 77.55482 C ? A ? 347 1
   ATOM 2760 CD1 . LEU B 441 ? -18.55600 43.38100 -53.77600 1.000 74.36689 C ? A ? 347 1
   ATOM 2761 CD2 . LEU B 441 ? -19.39900 42.52200 -55.91500 1.000 82.83158 C ? A ? 347 1
   ATOM 2762 N . GLN B 442 ? -14.18200 42.12700 -57.23500 1.000 94.06972 N ? A ? 348 1
   ATOM 2763 CA . GLN B 442 ? -13.00000 42.57900 -57.96500 1.000 98.24688 C ? A ? 348 1
   ATOM 2764 C . GLN B 442 ? -12.88800 41.88800 -59.31100 1.000 99.74406 C ? A ? 348 1
   ATOM 2765 O . GLN B 442 ? -12.69300 42.55000 -60.34000 1.000 102.86469 O ? A ? 348 1
   ATOM 2766 CB . GLN B 442 ? -11.72700 42.35600 -57.14000 1.000 95.15546 C ? A ? 348 1
   ATOM 2767 CG . GLN B 442 ? -11.16100 43.61000 -56.49900 1.000 91.12910 C ? A ? 348 1
   ATOM 2768 CD . GLN B 442 ? -10.71900 44.59100 -57.55200 1.000 94.44139 C ? A ? 348 1
   ATOM 2769 OE1 . GLN B 442 ? -11.06700 45.77600 -57.52200 1.000 94.58030 O ? A ? 348 1
   ATOM 2770 NE2 . GLN B 442 ? -9.98600 44.08400 -58.53500 1.000 95.79480 N ? A ? 348 1
   ATOM 2771 N . ASP B 443 ? -13.02700 40.55700 -59.32100 1.000 94.07330 N ? A ? 349 1
   ATOM 2772 CA . ASP B 443 ? -13.02500 39.83000 -60.58200 1.000 99.61341 C ? A ? 349 1
   ATOM 2773 C . ASP B 443 ? -14.07300 40.40500 -61.52100 1.000 99.67223 C ? A ? 349 1
   ATOM 2774 O . ASP B 443 ? -13.91100 40.38100 -62.74900 1.000 101.43232 O ? A ? 349 1
   ATOM 2775 CB . ASP B 443 ? -13.29900 38.34400 -60.31800 1.000 100.32553 C ? A ? 349 1
   ATOM 2776 CG . ASP B 443 ? -12.23300 37.68700 -59.45600 1.000 100.84457 C ? A ? 349 1
   ATOM 2777 OD1 . ASP B 443 ? -11.17200 38.30700 -59.21900 1.000 97.10943 O ? A ? 349 1
   ATOM 2778 OD2 . ASP B 443 ? -12.49000 36.56700 -58.96200 1.000 103.27967 O ? A ? 349 1
   ATOM 2779 N . ARG B 444 ? -15.10000 41.01900 -60.95800 1.000 93.90654 N ? A ? 350 1
   ATOM 2780 CA . ARG B 444 ? -16.17700 41.55900 -61.74700 1.000 94.06731 C ? A ? 350 1
   ATOM 2781 C . ARG B 444 ? -16.06500 43.05600 -61.95500 1.000 97.88434 C ? A ? 350 1
   ATOM 2782 O . ARG B 444 ? -16.78400 43.59600 -62.79800 1.000 103.42190 O ? A ? 350 1
   ATOM 2783 CB . ARG B 444 ? -17.50700 41.24500 -61.07400 1.000 92.35543 C ? A ? 350 1
   ATOM 2784 CG . ARG B 444 ? -18.67300 41.23900 -62.02200 1.000 97.66837 C ? A ? 350 1
   ATOM 2785 CD . ARG B 444 ? -19.69800 40.24000 -61.55800 1.000 89.46283 C ? A ? 350 1
   ATOM 2786 NE . ARG B 444 ? -19.10300 39.06300 -60.95800 1.000 84.64853 N ? A ? 350 1
   ATOM 2787 CZ . ARG B 444 ? -19.79400 37.96400 -60.70600 1.000 88.53331 C ? A ? 350 1
   ATOM 2788 NH1 . ARG B 444 ? -21.08500 37.92500 -61.02000 1.000 86.61134 N ? A ? 350 1
   ATOM 2789 NH2 . ARG B 444 ? -19.20100 36.91700 -60.14700 1.000 88.97644 N ? A ? 350 1
   ATOM 2790 N . ARG B 445 ? -15.18100 43.73900 -61.22800 1.000 96.05270 N ? A ? 351 1
   ATOM 2791 CA . ARG B 445 ? -15.14500 45.19400 -61.31700 1.000 98.45925 C ? A ? 351 1
   ATOM 2792 C . ARG B 445 ? -14.75200 45.64600 -62.71600 1.000 98.11479 C ? A ? 351 1
   ATOM 2793 O . ARG B 445 ? -15.41700 46.49800 -63.31700 1.000 87.07627 O ? A ? 351 1
   ATOM 2794 CB . ARG B 445 ? -14.18700 45.78200 -60.28000 1.000 96.12499 C ? A ? 351 1
   ATOM 2795 CG . ARG B 445 ? -14.14400 47.31700 -60.34700 1.000 99.84370 C ? A ? 351 1
   ATOM 2796 CD . ARG B 445 ? -14.18300 47.94800 -58.96900 1.000 95.29062 C ? A ? 351 1
   ATOM 2797 NE . ARG B 445 ? -12.89000 47.99500 -58.30300 1.000 91.77521 N ? A ? 351 1
   ATOM 2798 CZ . ARG B 445 ? -12.21600 49.11600 -58.09100 1.000 93.32074 C ? A ? 351 1
   ATOM 2799 NH1 . ARG B 445 ? -12.74000 50.28200 -58.45600 1.000 86.22300 N ? A ? 351 1
   ATOM 2800 NH2 . ARG B 445 ? -11.04200 49.07100 -57.47200 1.000 89.06038 N ? A ? 351 1
   ATOM 2801 N . GLY B 446 ? -13.68200 45.07900 -63.25500 1.000 106.24789 N ? A ? 352 1
   ATOM 2802 CA . GLY B 446 ? -13.22600 45.47000 -64.57100 1.000 117.12273 C ? A ? 352 1
   ATOM 2803 C . GLY B 446 ? -14.08600 44.98700 -65.71800 1.000 122.89277 C ? A ? 352 1
   ATOM 2804 O . GLY B 446 ? -13.73500 45.18000 -66.88900 1.000 131.44659 O ? A ? 352 1
   ATOM 2805 N . SER B 447 ? -15.21500 44.36000 -65.39800 1.000 120.74049 N ? A ? 353 1
   ATOM 2806 CA . SER B 447 ? -16.15500 43.86000 -66.39000 1.000 121.05009 C ? A ? 353 1
   ATOM 2807 C . SER B 447 ? -17.51300 44.51600 -66.17000 1.000 109.83097 C ? A ? 353 1
   ATOM 2808 O . SER B 447 ? -17.90000 44.80800 -65.03800 1.000 108.81873 O ? A ? 353 1
   ATOM 2809 CB . SER B 447 ? -16.28900 42.31400 -66.32900 1.000 116.62438 C ? A ? 353 1
   ATOM 2810 OG . SER B 447 ? -15.04900 41.64100 -66.52900 1.000 110.23760 O ? A ? 353 1
   ATOM 2811 N . ASN B 448 ? -18.24300 44.74200 -67.25800 1.000 109.96982 N ? A ? 354 1
   ATOM 2812 CA . ASN B 448 ? -19.62600 45.20200 -67.14000 1.000 111.04739 C ? A ? 354 1
   ATOM 2813 C . ASN B 448 ? -20.55800 44.09300 -66.61400 1.000 113.25373 C ? A ? 354 1
   ATOM 2814 O . ASN B 448 ? -21.78900 44.21900 -66.71100 1.000 115.93082 O ? A ? 354 1
   ATOM 2815 CB . ASN B 448 ? -20.16500 45.73000 -68.47100 1.000 111.82610 C ? A ? 354 1
   ATOM 2816 CG . ASN B 448 ? -20.36200 44.63800 -69.50700 1.000 112.38444 C ? A ? 354 1
   ATOM 2817 OD1 . ASN B 448 ? -19.90100 43.50300 -69.34700 1.000 106.58968 O ? A ? 354 1
   ATOM 2818 ND2 . ASN B 448 ? -21.06800 44.97700 -70.57900 1.000 114.15235 N ? A ? 354 1
   ATOM 2819 N . ARG B 449 ? -19.98300 42.98700 -66.14300 1.000 103.65473 N ? A ? 355 1
   ATOM 2820 CA . ARG B 449 ? -20.72900 41.90400 -65.51900 1.000 99.39712 C ? A ? 355 1
   ATOM 2821 C . ARG B 449 ? -21.25800 42.25300 -64.13000 1.000 101.15241 C ? A ? 355 1
   ATOM 2822 O . ARG B 449 ? -21.66300 41.36200 -63.37700 1.000 98.01459 O ? A ? 355 1
   ATOM 2823 CB . ARG B 449 ? -19.82200 40.67900 -65.44500 1.000 106.05317 C ? A ? 355 1
   ATOM 2824 CG . ARG B 449 ? -19.15300 40.37700 -66.77200 1.000 112.57362 C ? A ? 355 1
   ATOM 2825 CD . ARG B 449 ? -18.42000 39.04700 -66.79100 1.000 111.44158 C ? A ? 355 1
   ATOM 2826 NE . ARG B 449 ? -17.07200 39.16700 -66.25500 1.000 115.55365 N ? A ? 355 1
   ATOM 2827 CZ . ARG B 449 ? -16.65200 38.54400 -65.16100 1.000 117.59176 C ? A ? 355 1
   ATOM 2828 NH1 . ARG B 449 ? -17.48700 37.75700 -64.49100 1.000 109.68465 N ? A ? 355 1
   ATOM 2829 NH2 . ARG B 449 ? -15.40200 38.71000 -64.73600 1.000 115.61346 N ? A ? 355 1
   ATOM 2830 N . MET B 450 ? -21.34500 43.55000 -63.82200 1.000 105.38432 N ? A ? 356 1
   ATOM 2831 CA . MET B 450 ? -21.87100 44.08000 -62.56700 1.000 93.69847 C ? A ? 356 1
   ATOM 2832 C . MET B 450 ? -23.39000 44.09900 -62.50200 1.000 89.83613 C ? A ? 356 1
   ATOM 2833 O . MET B 450 ? -23.93900 44.45900 -61.46400 1.000 94.13357 O ? A ? 356 1
   ATOM 2834 CB . MET B 450 ? -21.34200 45.50600 -62.37800 1.000 92.73952 C ? A ? 356 1
   ATOM 2835 CG . MET B 450 ? -19.86900 45.56000 -62.04000 1.000 99.72952 C ? A ? 356 1
   ATOM 2836 SD . MET B 450 ? -19.49400 45.02400 -60.35500 1.000 93.90868 S ? A ? 356 1
   ATOM 2837 CE . MET B 450 ? -19.06800 46.61000 -59.66700 1.000 93.36686 C ? A ? 356 1
   ATOM 2838 N . LYS B 451 ? -24.07700 43.66900 -63.54700 1.000 91.41766 N ? A ? 357 1
   ATOM 2839 CA . LYS B 451 ? -25.52900 43.66600 -63.56600 1.000 94.74776 C ? A ? 357 1
   ATOM 2840 C . LYS B 451 ? -26.11900 42.70400 -62.52000 1.000 93.14235 C ? A ? 357 1
   ATOM 2841 O . LYS B 451 ? -25.48100 41.75300 -62.05600 1.000 87.86253 O ? A ? 357 1
   ATOM 2842 CB . LYS B 451 ? -26.00400 43.36500 -64.98900 1.000 98.80298 C ? A ? 357 1
   ATOM 2843 CG . LYS B 451 ? -25.58400 44.51300 -65.96800 1.000 109.37525 C ? A ? 357 1
   ATOM 2844 CD . LYS B 451 ? -26.68800 45.11300 -66.86600 1.000 107.57298 C ? A ? 357 1
   ATOM 2845 CE . LYS B 451 ? -26.09400 45.97100 -67.99700 1.000 90.39430 C ? A ? 357 1
   ATOM 2846 NZ . LYS B 451 ? -24.69000 46.43600 -67.71600 1.000 86.58974 N ? A ? 357 1
   ATOM 2847 N . ASP B 452 ? -27.35700 42.99600 -62.13300 1.000 94.47935 N ? A ? 358 1
   ATOM 2848 CA . ASP B 452 ? -28.12900 42.21600 -61.17300 1.000 90.98329 C ? A ? 358 1
   ATOM 2849 C . ASP B 452 ? -29.14400 41.27500 -61.88700 1.000 94.12504 C ? A ? 358 1
   ATOM 2850 O . ASP B 452 ? -29.85000 40.43900 -61.28100 1.000 80.53518 O ? A ? 358 1
   ATOM 2851 CB . ASP B 452 ? -28.86600 43.19100 -60.25500 1.000 91.94557 C ? A ? 358 1
   ATOM 2852 CG . ASP B 452 ? -29.34300 42.54100 -58.98900 1.000 104.19459 C ? A ? 358 1
   ATOM 2853 OD1 . ASP B 452 ? -28.47000 41.92500 -58.31600 1.000 87.55105 O ? A ? 358 1
   ATOM 2854 OD2 . ASP B 452 ? -30.58200 42.62700 -58.70800 1.000 104.96924 O ? A ? 358 1
   ATOM 2855 N . ALA B 457 ? -31.31000 48.67900 -61.01800 1.000 84.52000 N ? A ? 359 1
   ATOM 2856 CA . ALA B 457 ? -30.98100 49.92300 -60.29100 1.000 96.83042 C ? A ? 359 1
   ATOM 2857 C . ALA B 457 ? -29.96800 50.87000 -60.98800 1.000 95.50723 C ? A ? 359 1
   ATOM 2858 O . ALA B 457 ? -29.00300 50.41300 -61.61300 1.000 92.89579 O ? A ? 359 1
   ATOM 2859 CB . ALA B 457 ? -30.46100 49.57200 -58.91100 1.000 94.57279 C ? A ? 359 1
   ATOM 2860 N . LYS B 458 ? -30.16500 52.18600 -60.79000 1.000 87.80963 N ? A ? 360 1
   ATOM 2861 CA . LYS B 458 ? -29.41900 53.27100 -61.44500 1.000 85.42423 C ? A ? 360 1
   ATOM 2862 C . LYS B 458 ? -27.90800 53.10300 -61.57200 1.000 84.00821 C ? A ? 360 1
   ATOM 2863 O . LYS B 458 ? -27.41700 52.79800 -62.66300 1.000 86.52266 O ? A ? 360 1
   ATOM 2864 CB . LYS B 458 ? -29.70700 54.59200 -60.71600 1.000 85.16690 C ? A ? 360 1
   ATOM 2865 CG . LYS B 458 ? -28.88200 55.82600 -61.13600 1.000 73.71062 C ? A ? 360 1
   ATOM 2866 CD . LYS B 458 ? -29.72900 57.10600 -61.01100 1.000 73.75046 C ? A ? 360 1
   ATOM 2867 CE . LYS B 458 ? -28.91900 58.38700 -60.82600 1.000 71.98090 C ? A ? 360 1
   ATOM 2868 NZ . LYS B 458 ? -28.77400 58.71500 -59.36700 1.000 74.69880 N ? A ? 360 1
   ATOM 2869 N . ASP B 459 ? -27.16000 53.26900 -60.47900 1.000 85.71650 N ? A ? 361 1
   ATOM 2870 CA . ASP B 459 ? -25.69100 53.19200 -60.50300 1.000 83.99292 C ? A ? 361 1
   ATOM 2871 C . ASP B 459 ? -25.24300 52.16200 -59.48800 1.000 81.05172 C ? A ? 361 1
   ATOM 2872 O . ASP B 459 ? -24.92000 52.47000 -58.33700 1.000 76.34512 O ? A ? 361 1
   ATOM 2873 CB . ASP B 459 ? -25.01800 54.52200 -60.22800 1.000 83.32904 C ? A ? 361 1
   ATOM 2874 CG . ASP B 459 ? -23.50900 54.45900 -60.45700 1.000 84.76227 C ? A ? 361 1
   ATOM 2875 OD1 . ASP B 459 ? -22.97000 53.33000 -60.57400 1.000 81.70278 O ? A ? 361 1
   ATOM 2876 OD2 . ASP B 459 ? -22.85200 55.52400 -60.47700 1.000 90.70328 O ? A ? 361 1
   ATOM 2877 N . ILE B 460 ? -25.15500 50.93300 -59.95000 1.000 81.04702 N ? A ? 362 1
   ATOM 2878 CA . ILE B 460 ? -24.73000 49.87000 -59.06400 1.000 78.46827 C ? A ? 362 1
   ATOM 2879 C . ILE B 460 ? -23.20900 49.72700 -59.14400 1.000 77.32860 C ? A ? 362 1
   ATOM 2880 O . ILE B 460 ? -22.59500 49.31700 -58.15300 1.000 76.73897 O ? A ? 362 1
   ATOM 2881 CB . ILE B 460 ? -25.52700 48.59700 -59.35500 1.000 68.66345 C ? A ? 362 1
   ATOM 2882 CG1 . ILE B 460 ? -25.82700 47.91000 -58.03400 1.000 61.28561 C ? A ? 362 1
   ATOM 2883 CG2 . ILE B 460 ? -24.74800 47.68000 -60.22800 1.000 71.63718 C ? A ? 362 1
   ATOM 2884 CD1 . ILE B 460 ? -26.96500 46.98900 -58.13000 1.000 68.98787 C ? A ? 362 1
   ATOM 2885 N . PRO B 461 ? -22.53400 50.01400 -60.26500 1.000 79.38717 N ? A ? 363 1
   ATOM 2886 CA . PRO B 461 ? -21.06800 49.97300 -60.19000 1.000 78.35540 C ? A ? 363 1
   ATOM 2887 C . PRO B 461 ? -20.47100 51.09700 -59.36100 1.000 78.64186 C ? A ? 363 1
   ATOM 2888 O . PRO B 461 ? -19.49200 50.86200 -58.64500 1.000 81.17416 O ? A ? 363 1
   ATOM 2889 CB . PRO B 461 ? -20.64200 50.07100 -61.66200 1.000 82.98060 C ? A ? 363 1
   ATOM 2890 CG . PRO B 461 ? -21.82400 49.66300 -62.43600 1.000 80.98673 C ? A ? 363 1
   ATOM 2891 CD . PRO B 461 ? -22.96700 50.20900 -61.66200 1.000 86.20199 C ? A ? 363 1
   ATOM 2892 N . GLY B 462 ? -21.04900 52.30100 -59.39100 1.000 81.06253 N ? A ? 364 1
   ATOM 2893 CA . GLY B 462 ? -20.50300 53.38900 -58.58300 1.000 84.97319 C ? A ? 364 1
   ATOM 2894 C . GLY B 462 ? -20.62500 53.12200 -57.09200 1.000 78.50693 C ? A ? 364 1
   ATOM 2895 O . GLY B 462 ? -19.66700 53.29900 -56.32700 1.000 69.73387 O ? A ? 364 1
   ATOM 2896 N . GLU B 463 ? -21.81500 52.67600 -56.67200 1.000 74.51334 N ? A ? 365 1
   ATOM 2897 CA . GLU B 463 ? -22.03900 52.17500 -55.32100 1.000 71.79269 C ? A ? 365 1
   ATOM 2898 C . GLU B 463 ? -20.95400 51.17500 -54.90800 1.000 78.79651 C ? A ? 365 1
   ATOM 2899 O . GLU B 463 ? -20.48900 51.19500 -53.75900 1.000 78.56847 O ? A ? 365 1
   ATOM 2900 CB . GLU B 463 ? -23.44800 51.56300 -55.26200 1.000 73.61574 C ? A ? 365 1
   ATOM 2901 CG . GLU B 463 ? -24.03500 51.22900 -53.88000 1.000 76.47520 C ? A ? 365 1
   ATOM 2902 CD . GLU B 463 ? -25.57200 51.40900 -53.79400 1.000 75.12518 C ? A ? 365 1
   ATOM 2903 OE1 . GLU B 463 ? -25.98500 52.36500 -53.12100 1.000 74.32081 O ? A ? 365 1
   ATOM 2904 OE2 . GLU B 463 ? -26.36400 50.61100 -54.36600 1.000 65.93149 O ? A ? 365 1
   ATOM 2905 N . VAL B 464 ? -20.56300 50.27200 -55.82500 1.000 80.95156 N ? A ? 366 1
   ATOM 2906 CA . VAL B 464 ? -19.57500 49.23100 -55.52500 1.000 74.89074 C ? A ? 366 1
   ATOM 2907 C . VAL B 464 ? -18.14600 49.74800 -55.54300 1.000 75.66503 C ? A ? 366 1
   ATOM 2908 O . VAL B 464 ? -17.34400 49.37500 -54.67600 1.000 74.98406 O ? A ? 366 1
   ATOM 2909 CB . VAL B 464 ? -19.72700 48.06000 -56.49300 1.000 75.80907 C ? A ? 366 1
   ATOM 2910 CG1 . VAL B 464 ? -18.63300 47.05100 -56.21500 1.000 76.36916 C ? A ? 366 1
   ATOM 2911 CG2 . VAL B 464 ? -21.07000 47.43700 -56.28900 1.000 80.19828 C ? A ? 366 1
   ATOM 2912 N . GLU B 465 ? -17.77800 50.56500 -56.53600 1.000 79.14336 N ? A ? 367 1
   ATOM 2913 CA . GLU B 465 ? -16.43600 51.13400 -56.50400 1.000 79.78070 C ? A ? 367 1
   ATOM 2914 C . GLU B 465 ? -16.19400 51.76100 -55.16000 1.000 77.91658 C ? A ? 367 1
   ATOM 2915 O . GLU B 465 ? -15.16800 51.51000 -54.52200 1.000 80.22670 O ? A ? 367 1
   ATOM 2916 CB . GLU B 465 ? -16.18900 52.16600 -57.59900 1.000 84.37062 C ? A ? 367 1
   ATOM 2917 CG . GLU B 465 ? -15.51100 51.60400 -58.80400 1.000 94.21823 C ? A ? 367 1
   ATOM 2918 CD . GLU B 465 ? -16.47900 50.97000 -59.74900 1.000 105.26441 C ? A ? 367 1
   ATOM 2919 OE1 . GLU B 465 ? -17.25500 51.74100 -60.37500 1.000 103.28457 O ? A ? 367 1
   ATOM 2920 OE2 . GLU B 465 ? -16.47700 49.71600 -59.84500 1.000 102.33279 O ? A ? 367 1
   ATOM 2921 N . TYR B 466 ? -17.14300 52.57800 -54.70900 1.000 71.81757 N ? A ? 368 1
   ATOM 2922 CA . TYR B 466 ? -16.95500 53.23500 -53.43200 1.000 70.77274 C ? A ? 368 1
   ATOM 2923 C . TYR B 466 ? -16.63900 52.20100 -52.37400 1.000 73.51500 C ? A ? 368 1
   ATOM 2924 O . TYR B 466 ? -15.56100 52.22200 -51.77100 1.000 75.08351 O ? A ? 368 1
   ATOM 2925 CB . TYR B 466 ? -18.18700 54.01800 -53.02200 1.000 68.36375 C ? A ? 368 1
   ATOM 2926 CG . TYR B 466 ? -17.94800 54.76000 -51.73200 1.000 66.87710 C ? A ? 368 1
   ATOM 2927 CD1 . TYR B 466 ? -17.18000 55.91500 -51.72200 1.000 64.51781 C ? A ? 368 1
   ATOM 2928 CD2 . TYR B 466 ? -18.45500 54.30900 -50.53400 1.000 70.20092 C ? A ? 368 1
   ATOM 2929 CE1 . TYR B 466 ? -16.94200 56.61000 -50.56700 1.000 62.95924 C ? A ? 368 1
   ATOM 2930 CE2 . TYR B 466 ? -18.21700 55.00900 -49.36000 1.000 74.16848 C ? A ? 368 1
   ATOM 2931 CZ . TYR B 466 ? -17.45900 56.16300 -49.38800 1.000 66.69002 C ? A ? 368 1
   ATOM 2932 OH . TYR B 466 ? -17.21000 56.87100 -48.23100 1.000 66.05790 O ? A ? 368 1
   ATOM 2933 N . ALA B 467 ? -17.55300 51.24300 -52.19100 1.000 75.02799 N ? A ? 369 1
   ATOM 2934 CA . ALA B 467 ? -17.41800 50.27600 -51.11200 1.000 70.42435 C ? A ? 369 1
   ATOM 2935 C . ALA B 467 ? -16.06200 49.60600 -51.12300 1.000 65.38487 C ? A ? 369 1
   ATOM 2936 O . ALA B 467 ? -15.52500 49.25500 -50.06500 1.000 66.24950 O ? A ? 369 1
   ATOM 2937 CB . ALA B 467 ? -18.51400 49.22500 -51.23600 1.000 63.75782 C ? A ? 369 1
   ATOM 2938 N . MET B 468 ? -15.46200 49.47900 -52.29000 1.000 64.69933 N ? A ? 370 1
   ATOM 2939 CA . MET B 468 ? -14.18200 48.80300 -52.34200 1.000 74.27550 C ? A ? 370 1
   ATOM 2940 C . MET B 468 ? -12.99000 49.73700 -52.23200 1.000 75.85782 C ? A ? 370 1
   ATOM 2941 O . MET B 468 ? -11.98200 49.37100 -51.61500 1.000 72.23924 O ? A ? 370 1
   ATOM 2942 CB . MET B 468 ? -14.12000 47.97100 -53.60700 1.000 74.42931 C ? A ? 370 1
   ATOM 2943 CG . MET B 468 ? -14.65000 46.59500 -53.31400 1.000 77.70539 C ? A ? 370 1
   ATOM 2944 SD . MET B 468 ? -14.50000 45.52800 -54.71600 1.000 98.58836 S ? A ? 370 1
   ATOM 2945 CE . MET B 468 ? -13.47700 46.54100 -55.76600 1.000 91.13251 C ? A ? 370 1
   ATOM 2946 N . ASP B 469 ? -13.10900 50.96000 -52.74200 1.000 77.72284 N ? A ? 371 1
   ATOM 2947 CA . ASP B 469 ? -11.98200 51.88100 -52.71800 1.000 71.83467 C ? A ? 371 1
   ATOM 2948 C . ASP B 469 ? -11.86500 52.56100 -51.36400 1.000 69.29970 C ? A ? 371 1
   ATOM 2949 O . ASP B 469 ? -10.76500 52.94500 -50.96300 1.000 71.00043 O ? A ? 371 1
   ATOM 2950 CB . ASP B 469 ? -12.12600 52.91400 -53.84200 1.000 72.56707 C ? A ? 371 1
   ATOM 2951 CG . ASP B 469 ? -11.62800 52.39300 -55.19900 1.000 78.74650 C ? A ? 371 1
   ATOM 2952 OD1 . ASP B 469 ? -10.56200 51.73200 -55.24200 1.000 76.27792 O ? A ? 371 1
   ATOM 2953 OD2 . ASP B 469 ? -12.31800 52.63600 -56.22000 1.000 77.47305 O ? A ? 371 1
   ATOM 2954 N . TYR B 470 ? -12.97500 52.72700 -50.65000 1.000 70.92602 N ? A ? 372 1
   ATOM 2955 CA . TYR B 470 ? -12.98300 53.36800 -49.33700 1.000 67.66078 C ? A ? 372 1
   ATOM 2956 C . TYR B 470 ? -13.51900 52.39600 -48.29500 1.000 66.32358 C ? A ? 372 1
   ATOM 2957 O . TYR B 470 ? -14.73600 52.35000 -48.04300 1.000 63.10756 O ? A ? 372 1
   ATOM 2958 CB . TYR B 470 ? -13.81600 54.63700 -49.39900 1.000 66.46397 C ? A ? 372 1
   ATOM 2959 CG . TYR B 470 ? -13.24000 55.53100 -50.43500 1.000 64.51425 C ? A ? 372 1
   ATOM 2960 CD1 . TYR B 470 ? -12.06700 56.22400 -50.19600 1.000 66.01661 C ? A ? 372 1
   ATOM 2961 CD2 . TYR B 470 ? -13.79300 55.59000 -51.68800 1.000 65.78350 C ? A ? 372 1
   ATOM 2962 CE1 . TYR B 470 ? -11.50200 57.01600 -51.15200 1.000 63.55554 C ? A ? 372 1
   ATOM 2963 CE2 . TYR B 470 ? -13.24100 56.37400 -52.65300 1.000 72.17871 C ? A ? 372 1
   ATOM 2964 CZ . TYR B 470 ? -12.09200 57.08700 -52.38200 1.000 69.82196 C ? A ? 372 1
   ATOM 2965 OH . TYR B 470 ? -11.53700 57.86900 -53.36300 1.000 76.88314 O ? A ? 372 1
   ATOM 2966 N . PRO B 471 ? -12.65800 51.60900 -47.65700 1.000 62.21630 N ? A ? 373 1
   ATOM 2967 CA . PRO B 471 ? -13.11900 50.77200 -46.55400 1.000 63.52222 C ? A ? 373 1
   ATOM 2968 C . PRO B 471 ? -13.50700 51.64400 -45.37100 1.000 63.09738 C ? A ? 373 1
   ATOM 2969 O . PRO B 471 ? -13.27400 52.85600 -45.36000 1.000 64.05666 O ? A ? 373 1
   ATOM 2970 CB . PRO B 471 ? -11.91600 49.87000 -46.25900 1.000 64.00518 C ? A ? 373 1
   ATOM 2971 CG . PRO B 471 ? -10.76800 50.62400 -46.72300 1.000 63.00589 C ? A ? 373 1
   ATOM 2972 CD . PRO B 471 ? -11.23000 51.40400 -47.92900 1.000 66.20899 C ? A ? 373 1
   ATOM 2973 N . TRP B 472 ? -14.05200 50.99100 -44.33800 1.000 61.65548 N ? A ? 374 1
   ATOM 2974 CA . TRP B 472 ? -14.68300 51.71200 -43.23600 1.000 56.93302 C ? A ? 374 1
   ATOM 2975 C . TRP B 472 ? -13.77200 52.79400 -42.68500 1.000 63.34510 C ? A ? 374 1
   ATOM 2976 O . TRP B 472 ? -14.18200 53.95700 -42.56500 1.000 60.94986 O ? A ? 374 1
   ATOM 2977 CB . TRP B 472 ? -15.06600 50.73000 -42.13400 1.000 57.05626 C ? A ? 374 1
   ATOM 2978 CG . TRP B 472 ? -15.56200 51.35300 -40.83300 1.000 59.13513 C ? A ? 374 1
   ATOM 2979 CD1 . TRP B 472 ? -14.90500 51.38000 -39.62200 1.000 59.60096 C ? A ? 374 1
   ATOM 2980 CD2 . TRP B 472 ? -16.82200 51.99600 -40.61000 1.000 54.87245 C ? A ? 374 1
   ATOM 2981 NE1 . TRP B 472 ? -15.68000 52.00700 -38.67400 1.000 51.75293 N ? A ? 374 1
   ATOM 2982 CE2 . TRP B 472 ? -16.86100 52.38600 -39.25400 1.000 49.47976 C ? A ? 374 1
   ATOM 2983 CE3 . TRP B 472 ? -17.92000 52.28500 -41.42800 1.000 57.36548 C ? A ? 374 1
   ATOM 2984 CZ2 . TRP B 472 ? -17.94200 53.03000 -38.70300 1.000 48.80466 C ? A ? 374 1
   ATOM 2985 CZ3 . TRP B 472 ? -18.99600 52.93500 -40.87700 1.000 56.65914 C ? A ? 374 1
   ATOM 2986 CH2 . TRP B 472 ? -18.99800 53.30200 -39.52600 1.000 57.50114 C ? A ? 374 1
   ATOM 2987 N . LYS B 473 ? -12.50500 52.44000 -42.40800 1.000 59.36883 N ? A ? 375 1
   ATOM 2988 CA . LYS B 473 ? -11.59700 53.37600 -41.76100 1.000 51.27485 C ? A ? 375 1
   ATOM 2989 C . LYS B 473 ? -11.50400 54.68800 -42.50900 1.000 50.49950 C ? A ? 375 1
   ATOM 2990 O . LYS B 473 ? -11.13400 55.69300 -41.90600 1.000 54.74816 O ? A ? 375 1
   ATOM 2991 CB . LYS B 473 ? -10.19200 52.79700 -41.63100 1.000 55.07636 C ? A ? 375 1
   ATOM 2992 CG . LYS B 473 ? -9.74500 51.97900 -42.81300 1.000 55.71488 C ? A ? 375 1
   ATOM 2993 CD . LYS B 473 ? -8.35800 51.37700 -42.63000 1.000 54.99172 C ? A ? 375 1
   ATOM 2994 CE . LYS B 473 ? -8.07800 50.38100 -43.76500 1.000 69.09748 C ? A ? 375 1
   ATOM 2995 NZ . LYS B 473 ? -6.71300 49.75500 -43.77000 1.000 71.72278 N ? A ? 375 1
   ATOM 2996 N . ALA B 474 ? -11.80700 54.70200 -43.80700 1.000 47.71017 N ? A ? 376 1
   ATOM 2997 CA . ALA B 474 ? -11.72400 55.90200 -44.62900 1.000 45.64511 C ? A ? 376 1
   ATOM 2998 C . ALA B 474 ? -13.03800 56.23600 -45.32800 1.000 55.04748 C ? A ? 376 1
   ATOM 2999 O . ALA B 474 ? -13.02200 56.72200 -46.45900 1.000 55.08546 O ? A ? 376 1
   ATOM 3000 CB . ALA B 474 ? -10.60700 55.79300 -45.65100 1.000 46.30522 C ? A ? 376 1
   ATOM 3001 N . SER B 475 ? -14.18300 55.90300 -44.72300 1.000 58.93200 N ? A ? 377 1
   ATOM 3002 CA . SER B 475 ? -15.49900 56.17400 -45.31900 1.000 57.45330 C ? A ? 377 1
   ATOM 3003 C . SER B 475 ? -16.13800 57.36700 -44.60000 1.000 59.61645 C ? A ? 377 1
   ATOM 3004 O . SER B 475 ? -16.91700 57.20500 -43.65800 1.000 63.57259 O ? A ? 377 1
   ATOM 3005 CB . SER B 475 ? -16.38500 54.93100 -45.23300 1.000 59.82535 C ? A ? 377 1
   ATOM 3006 OG . SER B 475 ? -17.57200 55.04900 -46.00300 1.000 63.43978 O ? A ? 377 1
   ATOM 3007 N . LEU B 476 ? -15.86400 58.57300 -45.07700 1.000 55.10876 N ? A ? 378 1
   ATOM 3008 CA . LEU B 476 ? -16.42800 59.73700 -44.39300 1.000 55.19648 C ? A ? 378 1
   ATOM 3009 C . LEU B 476 ? -17.86400 59.93500 -44.84700 1.000 64.33073 C ? A ? 378 1
   ATOM 3010 O . LEU B 476 ? -18.10900 60.03300 -46.05200 1.000 68.97818 O ? A ? 378 1
   ATOM 3011 CB . LEU B 476 ? -15.59500 60.97400 -44.69300 1.000 54.91681 C ? A ? 378 1
   ATOM 3012 CG . LEU B 476 ? -14.44300 61.28100 -43.74100 1.000 58.43359 C ? A ? 378 1
   ATOM 3013 CD1 . LEU B 476 ? -13.68400 60.05200 -43.33000 1.000 60.79575 C ? A ? 378 1
   ATOM 3014 CD2 . LEU B 476 ? -13.47700 62.15700 -44.48300 1.000 53.19695 C ? A ? 378 1
   ATOM 3015 N . PRO B 477 ? -18.82000 60.07600 -43.91900 1.000 60.22924 N ? A ? 379 1
   ATOM 3016 CA . PRO B 477 ? -20.23400 60.03200 -44.32300 1.000 58.07324 C ? A ? 379 1
   ATOM 3017 C . PRO B 477 ? -20.62900 61.06500 -45.37300 1.000 60.19463 C ? A ? 379 1
   ATOM 3018 O . PRO B 477 ? -21.40000 60.73500 -46.28500 1.000 60.71267 O ? A ? 379 1
   ATOM 3019 CB . PRO B 477 ? -20.97200 60.23500 -42.99500 1.000 57.44959 C ? A ? 379 1
   ATOM 3020 CG . PRO B 477 ? -19.92300 60.69400 -42.01000 1.000 53.17664 C ? A ? 379 1
   ATOM 3021 CD . PRO B 477 ? -18.67000 60.06800 -42.45900 1.000 56.20712 C ? A ? 379 1
   ATOM 3022 N . ARG B 478 ? -20.06900 62.27400 -45.34600 1.000 61.65923 N ? A ? 380 1
   ATOM 3023 CA . ARG B 478 ? -20.45000 63.21500 -46.39200 1.000 61.56662 C ? A ? 380 1
   ATOM 3024 C . ARG B 478 ? -19.85800 62.80300 -47.72900 1.000 62.05322 C ? A ? 380 1
   ATOM 3025 O . ARG B 478 ? -20.46000 63.06400 -48.77300 1.000 65.98893 O ? A ? 380 1
   ATOM 3026 CB . ARG B 478 ? -20.02800 64.66100 -46.07700 1.000 58.20020 C ? A ? 380 1
   ATOM 3027 CG . ARG B 478 ? -20.70400 65.32900 -44.89700 1.000 60.85835 C ? A ? 380 1
   ATOM 3028 CD . ARG B 478 ? -22.10100 64.76600 -44.65700 1.000 66.75933 C ? A ? 380 1
   ATOM 3029 NE . ARG B 478 ? -23.18400 65.57900 -45.20500 1.000 66.63199 N ? A ? 380 1
   ATOM 3030 CZ . ARG B 478 ? -24.44400 65.16200 -45.25500 1.000 69.60859 C ? A ? 380 1
   ATOM 3031 NH1 . ARG B 478 ? -24.74200 63.96000 -44.78100 1.000 73.03487 N ? A ? 380 1
   ATOM 3032 NH2 . ARG B 478 ? -25.39700 65.92300 -45.78400 1.000 64.88774 N ? A ? 380 1
   ATOM 3033 N . ILE B 479 ? -18.70600 62.13700 -47.73500 1.000 61.13967 N ? A ? 381 1
   ATOM 3034 CA . ILE B 479 ? -18.16900 61.67300 -49.00800 1.000 62.27469 C ? A ? 381 1
   ATOM 3035 C . ILE B 479 ? -19.15400 60.69300 -49.62900 1.000 65.17663 C ? A ? 381 1
   ATOM 3036 O . ILE B 479 ? -19.62600 60.88400 -50.75600 1.000 63.75095 O ? A ? 381 1
   ATOM 3037 CB . ILE B 479 ? -16.78700 61.02600 -48.81700 1.000 63.77718 C ? A ? 381 1
   ATOM 3038 CG1 . ILE B 479 ? -15.76500 62.01300 -48.25100 1.000 62.78203 C ? A ? 381 1
   ATOM 3039 CG2 . ILE B 479 ? -16.28200 60.54900 -50.15100 1.000 60.86799 C ? A ? 381 1
   ATOM 3040 CD1 . ILE B 479 ? -14.89300 62.67500 -49.27700 1.000 61.25275 C ? A ? 381 1
   ATOM 3041 N . GLU B 480 ? -19.50600 59.64500 -48.87200 1.000 65.44410 N ? A ? 382 1
   ATOM 3042 CA . GLU B 480 ? -20.46600 58.65800 -49.35100 1.000 62.89584 C ? A ? 382 1
   ATOM 3043 C . GLU B 480 ? -21.78800 59.31000 -49.73100 1.000 60.24014 C ? A ? 382 1
   ATOM 3044 O . GLU B 480 ? -22.34100 59.03300 -50.80300 1.000 60.07229 O ? A ? 382 1
   ATOM 3045 CB . GLU B 480 ? -20.67000 57.57600 -48.29100 1.000 59.95556 C ? A ? 382 1
   ATOM 3046 CG . GLU B 480 ? -21.55700 56.43500 -48.76100 1.000 67.60324 C ? A ? 382 1
   ATOM 3047 CD . GLU B 480 ? -21.60700 55.24800 -47.80300 1.000 73.58093 C ? A ? 382 1
   ATOM 3048 OE1 . GLU B 480 ? -21.22200 55.41000 -46.62600 1.000 82.92101 O ? A ? 382 1
   ATOM 3049 OE2 . GLU B 480 ? -22.06900 54.15900 -48.21900 1.000 70.49518 O ? A ? 382 1
   ATOM 3050 N . THR B 481 ? -22.28600 60.21500 -48.89400 1.000 56.95712 N ? A ? 383 1
   ATOM 3051 CA . THR B 481 ? -23.59200 60.80400 -49.16700 1.000 59.89675 C ? A ? 383 1
   ATOM 3052 C . THR B 481 ? -23.57900 61.64300 -50.44000 1.000 59.71053 C ? A ? 383 1
   ATOM 3053 O . THR B 481 ? -24.53600 61.60700 -51.21200 1.000 60.63011 O ? A ? 383 1
   ATOM 3054 CB . THR B 481 ? -24.06500 61.64300 -47.98000 1.000 60.76548 C ? A ? 383 1
   ATOM 3055 OG1 . THR B 481 ? -24.08100 60.84100 -46.79400 1.000 62.10509 O ? A ? 383 1
   ATOM 3056 CG2 . THR B 481 ? -25.45600 62.18700 -48.23600 1.000 57.46025 C ? A ? 383 1
   ATOM 3057 N . ARG B 482 ? -22.54000 62.45000 -50.65700 1.000 62.47056 N ? A ? 384 1
   ATOM 3058 CA . ARG B 482 ? -22.50000 63.25400 -51.87600 1.000 63.93965 C ? A ? 384 1
   ATOM 3059 C . ARG B 482 ? -22.56800 62.36000 -53.09000 1.000 69.79821 C ? A ? 384 1
   ATOM 3060 O . ARG B 482 ? -23.30400 62.63500 -54.04400 1.000 75.28941 O ? A ? 384 1
   ATOM 3061 CB . ARG B 482 ? -21.24100 64.11000 -51.94400 1.000 65.82579 C ? A ? 384 1
   ATOM 3062 CG . ARG B 482 ? -21.13400 64.96300 -53.22800 1.000 69.36007 C ? A ? 384 1
   ATOM 3063 CD . ARG B 482 ? -22.36700 65.83300 -53.45000 1.000 76.14262 C ? A ? 384 1
   ATOM 3064 NE . ARG B 482 ? -22.26600 66.68800 -54.63000 1.000 79.83335 N ? A ? 384 1
   ATOM 3065 CZ . ARG B 482 ? -22.53200 66.28500 -55.86900 1.000 84.43196 C ? A ? 384 1
   ATOM 3066 NH1 . ARG B 482 ? -22.90900 65.03600 -56.09100 1.000 85.34645 N ? A ? 384 1
   ATOM 3067 NH2 . ARG B 482 ? -22.42200 67.12800 -56.88500 1.000 86.35122 N ? A ? 384 1
   ATOM 3068 N . LEU B 483 ? -21.75500 61.30600 -53.08600 1.000 68.85467 N ? A ? 385 1
   ATOM 3069 CA . LEU B 483 ? -21.78100 60.33000 -54.16600 1.000 68.48776 C ? A ? 385 1
   ATOM 3070 C . LEU B 483 ? -23.14500 59.66200 -54.28400 1.000 66.90732 C ? A ? 385 1
   ATOM 3071 O . LEU B 483 ? -23.67800 59.51100 -55.39000 1.000 66.36840 O ? A ? 385 1
   ATOM 3072 CB . LEU B 483 ? -20.70500 59.27800 -53.92600 1.000 66.52725 C ? A ? 385 1
   ATOM 3073 CG . LEU B 483 ? -19.28400 59.64000 -54.33500 1.000 65.18325 C ? A ? 385 1
   ATOM 3074 CD1 . LEU B 483 ? -18.95300 61.09500 -54.10400 1.000 57.88107 C ? A ? 385 1
   ATOM 3075 CD2 . LEU B 483 ? -18.31800 58.73700 -53.58800 1.000 71.47444 C ? A ? 385 1
   ATOM 3076 N . TYR B 484 ? -23.76000 59.32500 -53.15300 1.000 64.73029 N ? A ? 386 1
   ATOM 3077 CA . TYR B 484 ? -24.97800 58.53600 -53.22300 1.000 63.10007 C ? A ? 386 1
   ATOM 3078 C . TYR B 484 ? -26.13000 59.29800 -53.87100 1.000 63.18540 C ? A ? 386 1
   ATOM 3079 O . TYR B 484 ? -27.01000 58.67400 -54.46900 1.000 68.43870 O ? A ? 386 1
   ATOM 3080 CB . TYR B 484 ? -25.35500 58.04000 -51.83500 1.000 61.22210 C ? A ? 386 1
   ATOM 3081 CG . TYR B 484 ? -26.39500 56.98400 -51.94300 1.000 62.91753 C ? A ? 386 1
   ATOM 3082 CD1 . TYR B 484 ? -26.18300 55.87800 -52.73700 1.000 65.88157 C ? A ? 386 1
   ATOM 3083 CD2 . TYR B 484 ? -27.60500 57.10400 -51.28400 1.000 64.88825 C ? A ? 386 1
   ATOM 3084 CE1 . TYR B 484 ? -27.14000 54.92400 -52.87400 1.000 68.88150 C ? A ? 386 1
   ATOM 3085 CE2 . TYR B 484 ? -28.57900 56.13900 -51.41000 1.000 66.79096 C ? A ? 386 1
   ATOM 3086 CZ . TYR B 484 ? -28.33200 55.04900 -52.20900 1.000 68.23612 C ? A ? 386 1
   ATOM 3087 OH . TYR B 484 ? -29.26900 54.07000 -52.36800 1.000 70.69512 O ? A ? 386 1
   ATOM 3088 N . LEU B 485 ? -26.14900 60.62900 -53.76200 1.000 62.33786 N ? A ? 387 1
   ATOM 3089 CA . LEU B 485 ? -27.16800 61.43900 -54.42700 1.000 60.70033 C ? A ? 387 1
   ATOM 3090 C . LEU B 485 ? -27.14100 61.23300 -55.93800 1.000 70.14911 C ? A ? 387 1
   ATOM 3091 O . LEU B 485 ? -28.18100 61.33100 -56.60400 1.000 69.14323 O ? A ? 387 1
   ATOM 3092 CB . LEU B 485 ? -26.94200 62.90400 -54.09200 1.000 64.96138 C ? A ? 387 1
   ATOM 3093 CG . LEU B 485 ? -27.05100 63.15600 -52.59300 1.000 66.22271 C ? A ? 387 1
   ATOM 3094 CD1 . LEU B 485 ? -26.63500 64.57200 -52.20400 1.000 68.07310 C ? A ? 387 1
   ATOM 3095 CD2 . LEU B 485 ? -28.45200 62.84900 -52.14000 1.000 63.39809 C ? A ? 387 1
   ATOM 3096 N . ASP B 486 ? -25.95300 60.99700 -56.49500 1.000 72.21983 N ? A ? 388 1
   ATOM 3097 CA . ASP B 486 ? -25.75000 60.72400 -57.91100 1.000 66.63219 C ? A ? 388 1
   ATOM 3098 C . ASP B 486 ? -25.82800 59.23900 -58.24300 1.000 65.14310 C ? A ? 388 1
   ATOM 3099 O . ASP B 486 ? -25.53000 58.84700 -59.37400 1.000 69.22167 O ? A ? 388 1
   ATOM 3100 CB . ASP B 486 ? -24.40100 61.28600 -58.35700 1.000 61.76882 C ? A ? 388 1
   ATOM 3101 CG . ASP B 486 ? -24.33900 62.78600 -58.23500 1.000 71.54611 C ? A ? 388 1
   ATOM 3102 OD1 . ASP B 486 ? -25.41200 63.43200 -58.24500 1.000 77.17386 O ? A ? 388 1
   ATOM 3103 OD2 . ASP B 486 ? -23.22000 63.32500 -58.14300 1.000 79.36210 O ? A ? 388 1
   ATOM 3104 N . GLN B 487 ? -26.15500 58.39700 -57.27500 1.000 65.82853 N ? A ? 389 1
   ATOM 3105 CA . GLN B 487 ? -26.29300 56.97500 -57.50900 1.000 68.88861 C ? A ? 389 1
   ATOM 3106 C . GLN B 487 ? -27.66900 56.42800 -57.18500 1.000 69.37454 C ? A ? 389 1
   ATOM 3107 O . GLN B 487 ? -28.03900 55.37000 -57.71800 1.000 69.92960 O ? A ? 389 1
   ATOM 3108 CB . GLN B 487 ? -25.25000 56.20900 -56.68200 1.000 68.85589 C ? A ? 389 1
   ATOM 3109 CG . GLN B 487 ? -23.82400 56.53100 -57.07000 1.000 67.26262 C ? A ? 389 1
   ATOM 3110 CD . GLN B 487 ? -22.83200 56.22700 -55.97600 1.000 62.09941 C ? A ? 389 1
   ATOM 3111 OE1 . GLN B 487 ? -23.18900 56.12200 -54.79700 1.000 55.94859 O ? A ? 389 1
   ATOM 3112 NE2 . GLN B 487 ? -21.57800 56.02800 -56.37200 1.000 60.28305 N ? A ? 389 1
   ATOM 3113 N . TYR B 488 ? -28.45000 57.13700 -56.38300 1.000 65.47836 N ? A ? 390 1
   ATOM 3114 CA . TYR B 488 ? -29.72900 56.62400 -55.92900 1.000 69.85404 C ? A ? 390 1
   ATOM 3115 C . TYR B 488 ? -30.73100 56.70700 -57.06300 1.000 78.94434 C ? A ? 390 1
   ATOM 3116 O . TYR B 488 ? -30.97200 57.79200 -57.60800 1.000 81.58023 O ? A ? 390 1
   ATOM 3117 CB . TYR B 488 ? -30.19300 57.39900 -54.71100 1.000 64.52656 C ? A ? 390 1
   ATOM 3118 CG . TYR B 488 ? -31.55600 57.03400 -54.21300 1.000 66.97968 C ? A ? 390 1
   ATOM 3119 CD1 . TYR B 488 ? -31.83400 55.76100 -53.74900 1.000 72.83676 C ? A ? 390 1
   ATOM 3120 CD2 . TYR B 488 ? -32.56500 57.99200 -54.16800 1.000 72.76988 C ? A ? 390 1
   ATOM 3121 CE1 . TYR B 488 ? -33.10400 55.45200 -53.27200 1.000 80.01387 C ? A ? 390 1
   ATOM 3122 CE2 . TYR B 488 ? -33.82100 57.70200 -53.69800 1.000 67.87890 C ? A ? 390 1
   ATOM 3123 CZ . TYR B 488 ? -34.08800 56.44000 -53.25400 1.000 74.44692 C ? A ? 390 1
   ATOM 3124 OH . TYR B 488 ? -35.34500 56.17800 -52.78700 1.000 76.33084 O ? A ? 390 1
   ATOM 3125 N . GLY B 489 ? -31.32200 55.55500 -57.39800 1.000 79.57855 N ? A ? 391 1
   ATOM 3126 CA . GLY B 489 ? -32.12900 55.46500 -58.59700 1.000 81.07389 C ? A ? 391 1
   ATOM 3127 C . GLY B 489 ? -33.46500 56.15100 -58.48900 1.000 83.16688 C ? A ? 391 1
   ATOM 3128 O . GLY B 489 ? -34.00800 56.59900 -59.50100 1.000 91.06306 O ? A ? 391 1
   ATOM 3129 N . GLY B 490 ? -33.98700 56.28700 -57.27500 1.000 81.48901 N ? A ? 392 1
   ATOM 3130 CA . GLY B 490 ? -35.31000 56.87700 -57.12000 1.000 87.46463 C ? A ? 392 1
   ATOM 3131 C . GLY B 490 ? -36.35700 55.92200 -57.65300 1.000 87.67501 C ? A ? 392 1
   ATOM 3132 O . GLY B 490 ? -36.38100 54.73900 -57.29500 1.000 88.71100 O ? A ? 392 1
   ATOM 3133 N . SER B 491 ? -37.25600 56.44300 -58.49500 1.000 84.09441 N ? A ? 393 1
   ATOM 3134 CA . SER B 491 ? -38.19600 55.59000 -59.21300 1.000 89.94549 C ? A ? 393 1
   ATOM 3135 C . SER B 491 ? -37.51100 54.74000 -60.28200 1.000 91.37201 C ? A ? 393 1
   ATOM 3136 O . SER B 491 ? -38.14400 53.84500 -60.86000 1.000 86.00722 O ? A ? 393 1
   ATOM 3137 CB . SER B 491 ? -39.27700 56.45500 -59.82900 1.000 84.61732 C ? A ? 393 1
   ATOM 3138 OG . SER B 491 ? -39.80700 57.26500 -58.81100 1.000 88.32521 O ? A ? 393 1
   ATOM 3139 N . GLY B 492 ? -36.23900 55.01700 -60.56800 1.000 92.71471 N ? A ? 394 1
   ATOM 3140 CA . GLY B 492 ? -35.53900 54.27800 -61.59700 1.000 95.51984 C ? A ? 394 1
   ATOM 3141 C . GLY B 492 ? -35.24800 52.85900 -61.18100 1.000 96.11138 C ? A ? 394 1
   ATOM 3142 O . GLY B 492 ? -35.15800 51.96800 -62.02800 1.000 102.30681 O ? A ? 394 1
   ATOM 3143 N . ASP B 493 ? -35.09400 52.62400 -59.88300 1.000 94.00792 N ? A ? 395 1
   ATOM 3144 CA . ASP B 493 ? -34.78200 51.28100 -59.42900 1.000 97.28147 C ? A ? 395 1
   ATOM 3145 C . ASP B 493 ? -36.00400 50.39800 -59.65500 1.000 93.70395 C ? A ? 395 1
   ATOM 3146 O . ASP B 493 ? -37.13600 50.79300 -59.35300 1.000 87.68153 O ? A ? 395 1
   ATOM 3147 CB . ASP B 493 ? -34.38000 51.28000 -57.94700 1.000 96.91610 C ? A ? 395 1
   ATOM 3148 CG . ASP B 493 ? -33.03500 51.97200 -57.67900 1.000 91.72876 C ? A ? 395 1
   ATOM 3149 OD1 . ASP B 493 ? -32.33500 52.33000 -58.65400 1.000 91.23763 O ? A ? 395 1
   ATOM 3150 OD2 . ASP B 493 ? -32.68700 52.15400 -56.48500 1.000 82.75444 O ? A ? 395 1
   ATOM 3151 N . VAL B 494 ? -35.76700 49.20700 -60.20800 1.000 96.08454 N ? A ? 396 1
   ATOM 3152 CA . VAL B 494 ? -36.79100 48.19000 -60.41200 1.000 87.19875 C ? A ? 396 1
   ATOM 3153 C . VAL B 494 ? -36.27300 46.87600 -59.85800 1.000 82.73845 C ? A ? 396 1
   ATOM 3154 O . VAL B 494 ? -35.06200 46.61600 -59.83800 1.000 89.90846 O ? A ? 396 1
   ATOM 3155 CB . VAL B 494 ? -37.19500 48.01600 -61.89400 1.000 78.21340 C ? A ? 396 1
   ATOM 3156 CG1 . VAL B 494 ? -38.53000 47.34000 -61.99400 1.000 80.45522 C ? A ? 396 1
   ATOM 3157 CG2 . VAL B 494 ? -37.27700 49.35600 -62.57700 1.000 88.79087 C ? A ? 396 1
   ATOM 3158 N . TRP B 495 ? -37.20800 46.04900 -59.41200 1.000 73.41835 N ? A ? 397 1
   ATOM 3159 CA . TRP B 495 ? -36.90700 44.82400 -58.69800 1.000 77.44290 C ? A ? 397 1
   ATOM 3160 C . TRP B 495 ? -37.40600 43.64800 -59.50900 1.000 78.67071 C ? A ? 397 1
   ATOM 3161 O . TRP B 495 ? -38.48800 43.70000 -60.10600 1.000 79.48482 O ? A ? 397 1
   ATOM 3162 CB . TRP B 495 ? -37.51500 44.87000 -57.31200 1.000 79.24507 C ? A ? 397 1
   ATOM 3163 CG . TRP B 495 ? -37.05700 46.09200 -56.64900 1.000 78.79060 C ? A ? 397 1
   ATOM 3164 CD1 . TRP B 495 ? -37.65500 47.31500 -56.67500 1.000 79.84458 C ? A ? 397 1
   ATOM 3165 CD2 . TRP B 495 ? -35.86800 46.23700 -55.88200 1.000 75.49819 C ? A ? 397 1
   ATOM 3166 NE1 . TRP B 495 ? -36.90800 48.21200 -55.96400 1.000 83.78617 N ? A ? 397 1
   ATOM 3167 CE2 . TRP B 495 ? -35.80300 47.57100 -55.46600 1.000 79.66565 C ? A ? 397 1
   ATOM 3168 CE3 . TRP B 495 ? -34.84900 45.36400 -55.50800 1.000 78.32397 C ? A ? 397 1
   ATOM 3169 CZ2 . TRP B 495 ? -34.76300 48.05400 -54.68900 1.000 82.32608 C ? A ? 397 1
   ATOM 3170 CZ3 . TRP B 495 ? -33.81600 45.84600 -54.74600 1.000 75.91192 C ? A ? 397 1
   ATOM 3171 CH2 . TRP B 495 ? -33.78100 47.17500 -54.33900 1.000 80.38444 C ? A ? 397 1
   ATOM 3172 N . ILE B 496 ? -36.60900 42.58800 -59.51100 1.000 79.24249 N ? A ? 398 1
   ATOM 3173 CA . ILE B 496 ? -36.78400 41.48900 -60.44000 1.000 78.12150 C ? A ? 398 1
   ATOM 3174 C . ILE B 496 ? -37.47800 40.41100 -59.62600 1.000 76.49499 C ? A ? 398 1
   ATOM 3175 O . ILE B 496 ? -36.82900 39.62600 -58.93500 1.000 73.42021 O ? A ? 398 1
   ATOM 3176 CB . ILE B 496 ? -35.44100 40.97400 -60.95300 1.000 79.87016 C ? A ? 398 1
   ATOM 3177 CG1 . ILE B 496 ? -34.49200 42.11200 -61.31000 1.000 82.47900 C ? A ? 398 1
   ATOM 3178 CG2 . ILE B 496 ? -35.67200 40.23100 -62.24300 1.000 75.97819 C ? A ? 398 1
   ATOM 3179 CD1 . ILE B 496 ? -33.00000 41.69600 -61.15900 1.000 84.92313 C ? A ? 398 1
   ATOM 3180 N . GLY B 497 ? -38.78500 40.32200 -59.73300 1.000 81.04485 N ? A ? 399 1
   ATOM 3181 CA . GLY B 497 ? -39.42000 39.19500 -59.10100 1.000 82.85954 C ? A ? 399 1
   ATOM 3182 C . GLY B 497 ? -40.07100 38.29000 -60.11600 1.000 84.51898 C ? A ? 399 1
   ATOM 3183 O . GLY B 497 ? -39.52700 38.05600 -61.20200 1.000 82.26939 O ? A ? 399 1
   ATOM 3184 N . LYS B 498 ? -41.26500 37.80100 -59.77600 1.000 87.18475 N ? A ? 400 1
   ATOM 3185 CA . LYS B 498 ? -42.05500 37.07800 -60.75500 1.000 82.76032 C ? A ? 400 1
   ATOM 3186 C . LYS B 498 ? -42.60100 38.03700 -61.80300 1.000 75.56656 C ? A ? 400 1
   ATOM 3187 O . LYS B 498 ? -42.74600 37.66500 -62.96700 1.000 75.64216 O ? A ? 400 1
   ATOM 3188 CB . LYS B 498 ? -43.14100 36.27400 -60.03200 1.000 84.82729 C ? A ? 400 1
   ATOM 3189 CG . LYS B 498 ? -43.96500 35.39300 -60.95000 1.000 94.91333 C ? A ? 400 1
   ATOM 3190 CD . LYS B 498 ? -44.91200 34.42700 -60.21300 1.000 99.56392 C ? A ? 400 1
   ATOM 3191 CE . LYS B 498 ? -44.17700 33.30200 -59.47800 1.000 90.44554 C ? A ? 400 1
   ATOM 3192 NZ . LYS B 498 ? -44.11900 33.54800 -58.03100 1.000 94.82605 N ? A ? 400 1
   ATOM 3193 N . VAL B 499 ? -42.84300 39.28600 -61.42200 1.000 73.84364 N ? A ? 401 1
   ATOM 3194 CA . VAL B 499 ? -43.19600 40.35500 -62.34100 1.000 75.94339 C ? A ? 401 1
   ATOM 3195 C . VAL B 499 ? -42.19500 41.45500 -62.02300 1.000 80.48841 C ? A ? 401 1
   ATOM 3196 O . VAL B 499 ? -41.57200 41.45300 -60.95900 1.000 84.39224 O ? A ? 401 1
   ATOM 3197 CB . VAL B 499 ? -44.65300 40.85800 -62.13500 1.000 84.02898 C ? A ? 401 1
   ATOM 3198 CG1 . VAL B 499 ? -45.11400 41.84000 -63.22800 1.000 93.35918 C ? A ? 401 1
   ATOM 3199 CG2 . VAL B 499 ? -45.62400 39.71100 -61.99000 1.000 84.52808 C ? A ? 401 1
   ATOM 3200 N . LEU B 500 ? -42.04200 42.41100 -62.93200 1.000 81.42999 N ? A ? 402 1
   ATOM 3201 CA . LEU B 500 ? -41.34800 43.63200 -62.53800 1.000 86.39425 C ? A ? 402 1
   ATOM 3202 C . LEU B 500 ? -42.22400 44.40800 -61.56000 1.000 92.01424 C ? A ? 402 1
   ATOM 3203 O . LEU B 500 ? -43.36700 44.76500 -61.87600 1.000 93.47712 O ? A ? 402 1
   ATOM 3204 CB . LEU B 500 ? -40.98500 44.48000 -63.75400 1.000 85.78124 C ? A ? 402 1
   ATOM 3205 CG . LEU B 500 ? -39.54500 44.34400 -64.23300 1.000 75.89074 C ? A ? 402 1
   ATOM 3206 CD1 . LEU B 500 ? -39.14300 42.89300 -64.31400 1.000 78.83257 C ? A ? 402 1
   ATOM 3207 CD2 . LEU B 500 ? -39.38000 45.03600 -65.57900 1.000 77.31128 C ? A ? 402 1
   ATOM 3208 N . HIS B 501 ? -41.67100 44.68400 -60.38000 1.000 84.44972 N ? A ? 403 1
   ATOM 3209 CA . HIS B 501 ? -42.37600 45.39000 -59.32600 1.000 84.19922 C ? A ? 403 1
   ATOM 3210 C . HIS B 501 ? -41.48600 46.48800 -58.78300 1.000 82.88200 C ? A ? 403 1
   ATOM 3211 O . HIS B 501 ? -40.26200 46.45300 -58.93700 1.000 85.69154 O ? A ? 403 1
   ATOM 3212 CB . HIS B 501 ? -42.74600 44.45600 -58.19500 1.000 79.67335 C ? A ? 403 1
   ATOM 3213 CG . HIS B 501 ? -41.55800 43.79200 -57.59200 1.000 74.61686 C ? A ? 403 1
   ATOM 3214 ND1 . HIS B 501 ? -40.77600 42.90300 -58.29500 1.000 79.85300 N ? A ? 403 1
   ATOM 3215 CD2 . HIS B 501 ? -41.00600 43.89300 -56.36300 1.000 71.45320 C ? A ? 403 1
   ATOM 3216 CE1 . HIS B 501 ? -39.79900 42.47100 -57.52000 1.000 79.77290 C ? A ? 403 1
   ATOM 3217 NE2 . HIS B 501 ? -39.91500 43.05700 -56.34300 1.000 78.95450 N ? A ? 403 1
   ATOM 3218 N . ARG B 502 ? -42.10900 47.42800 -58.08300 1.000 78.86951 N ? A ? 404 1
   ATOM 3219 CA . ARG B 502 ? -41.39700 48.56200 -57.53900 1.000 76.65294 C ? A ? 404 1
   ATOM 3220 C . ARG B 502 ? -41.70300 48.72500 -56.06300 1.000 73.71872 C ? A ? 404 1
   ATOM 3221 O . ARG B 502 ? -42.71200 48.22900 -55.56000 1.000 76.78903 O ? A ? 404 1
   ATOM 3222 CB . ARG B 502 ? -41.74800 49.83100 -58.29700 1.000 78.46154 C ? A ? 404 1
   ATOM 3223 CG . ARG B 502 ? -41.49900 49.72300 -59.77200 1.000 78.31907 C ? A ? 404 1
   ATOM 3224 CD . ARG B 502 ? -40.50500 50.80200 -60.11700 1.000 84.05644 C ? A ? 404 1
   ATOM 3225 NE . ARG B 502 ? -39.97100 50.69200 -61.46200 1.000 85.84843 N ? A ? 404 1
   ATOM 3226 CZ . ARG B 502 ? -40.61500 51.07600 -62.55800 1.000 93.13915 C ? A ? 404 1
   ATOM 3227 NH1 . ARG B 502 ? -41.83000 51.61700 -62.47800 1.000 94.58891 N ? A ? 404 1
   ATOM 3228 NH2 . ARG B 502 ? -40.03000 50.93600 -63.73900 1.000 99.79302 N ? A ? 404 1
   ATOM 3229 N . MET B 503 ? -40.79100 49.40400 -55.37200 1.000 71.80867 N ? A ? 405 1
   ATOM 3230 CA . MET B 503 ? -40.87000 49.63800 -53.93100 1.000 75.51772 C ? A ? 405 1
   ATOM 3231 C . MET B 503 ? -41.21100 51.09800 -53.64300 1.000 79.44734 C ? A ? 405 1
   ATOM 3232 O . MET B 503 ? -40.34100 51.97100 -53.67600 1.000 82.11017 O ? A ? 405 1
   ATOM 3233 CB . MET B 503 ? -39.57100 49.21800 -53.26400 1.000 74.06492 C ? A ? 405 1
   ATOM 3234 CG . MET B 503 ? -39.19100 47.83400 -53.67200 1.000 77.01648 C ? A ? 405 1
   ATOM 3235 SD . MET B 503 ? -40.42500 46.68100 -53.01100 1.000 76.89964 S ? A ? 405 1
   ATOM 3236 CE . MET B 503 ? -39.37700 45.35100 -52.48600 1.000 67.87268 C ? A ? 405 1
   ATOM 3237 N . THR B 504 ? -42.49100 51.34900 -53.35700 1.000 79.62326 N ? A ? 406 1
   ATOM 3238 CA . THR B 504 ? -42.96100 52.71800 -53.20700 1.000 85.34102 C ? A ? 406 1
   ATOM 3239 C . THR B 504 ? -42.22500 53.41900 -52.08200 1.000 90.52980 C ? A ? 406 1
   ATOM 3240 O . THR B 504 ? -41.80000 54.57200 -52.23200 1.000 95.83521 O ? A ? 406 1
   ATOM 3241 CB . THR B 504 ? -44.46700 52.73900 -52.89700 1.000 94.04047 C ? A ? 406 1
   ATOM 3242 OG1 . THR B 504 ? -45.19700 52.02300 -53.90100 1.000 95.33707 O ? A ? 406 1
   ATOM 3243 CG2 . THR B 504 ? -45.01000 54.19100 -52.76900 1.000 95.01804 C ? A ? 406 1
   ATOM 3244 N . LEU B 505 ? -41.98300 52.70600 -50.98100 1.000 82.32660 N ? A ? 407 1
   ATOM 3245 CA . LEU B 505 ? -41.64800 53.38500 -49.73500 1.000 81.02799 C ? A ? 407 1
   ATOM 3246 C . LEU B 505 ? -40.23400 53.94300 -49.75000 1.000 77.64266 C ? A ? 407 1
   ATOM 3247 O . LEU B 505 ? -40.01800 55.11400 -49.42000 1.000 80.37005 O ? A ? 407 1
   ATOM 3248 CB . LEU B 505 ? -41.82400 52.43400 -48.56400 1.000 80.18018 C ? A ? 407 1
   ATOM 3249 CG . LEU B 505 ? -41.35600 53.10600 -47.28600 1.000 80.80363 C ? A ? 407 1
   ATOM 3250 CD1 . LEU B 505 ? -42.34300 54.21400 -46.95800 1.000 92.84916 C ? A ? 407 1
   ATOM 3251 CD2 . LEU B 505 ? -41.29600 52.11300 -46.17300 1.000 71.61359 C ? A ? 407 1
   ATOM 3252 N . PHE B 506 ? -39.25800 53.11900 -50.12100 1.000 79.32813 N ? A ? 408 1
   ATOM 3253 CA . PHE B 506 ? -37.85800 53.50300 -50.04000 1.000 76.28310 C ? A ? 408 1
   ATOM 3254 C . PHE B 506 ? -37.17900 53.72400 -51.39100 1.000 78.80473 C ? A ? 408 1
   ATOM 3255 O . PHE B 506 ? -36.06300 54.26200 -51.40500 1.000 73.99047 O ? A ? 408 1
   ATOM 3256 CB . PHE B 506 ? -37.06500 52.47200 -49.21900 1.000 69.05816 C ? A ? 408 1
   ATOM 3257 CG . PHE B 506 ? -36.85800 51.16000 -49.91000 1.000 69.11059 C ? A ? 408 1
   ATOM 3258 CD1 . PHE B 506 ? -35.80300 50.97600 -50.78700 1.000 76.05080 C ? A ? 408 1
   ATOM 3259 CD2 . PHE B 506 ? -37.67600 50.09200 -49.63300 1.000 71.30021 C ? A ? 408 1
   ATOM 3260 CE1 . PHE B 506 ? -35.60400 49.77000 -51.41700 1.000 76.26423 C ? A ? 408 1
   ATOM 3261 CE2 . PHE B 506 ? -37.47600 48.88400 -50.25500 1.000 73.88697 C ? A ? 408 1
   ATOM 3262 CZ . PHE B 506 ? -36.43600 48.72500 -51.14900 1.000 75.31604 C ? A ? 408 1
   ATOM 3263 N . CYS B 507 ? -37.79900 53.32400 -52.51500 1.000 81.77037 N ? A ? 409 1
   ATOM 3264 CA . CYS B 507 ? -37.30600 53.68000 -53.85800 1.000 79.46502 C ? A ? 409 1
   ATOM 3265 C . CYS B 507 ? -38.19000 54.77200 -54.46500 1.000 81.61552 C ? A ? 409 1
   ATOM 3266 O . CYS B 507 ? -38.89600 54.59800 -55.45200 1.000 83.88274 O ? A ? 409 1
   ATOM 3267 CB . CYS B 507 ? -37.21300 52.44500 -54.74400 1.000 74.21088 C ? A ? 409 1
   ATOM 3268 SG . CYS B 507 ? -35.52900 51.76800 -54.72500 1.000 99.58684 S ? A ? 409 1
   ATOM 3269 N . ASN B 508 ? -38.05600 55.94600 -53.86200 1.000 84.19634 N ? A ? 410 1
   ATOM 3270 CA . ASN B 508 ? -38.97600 57.06100 -53.93300 1.000 75.09482 C ? A ? 410 1
   ATOM 3271 C . ASN B 508 ? -38.30700 58.23400 -54.62300 1.000 75.50878 C ? A ? 410 1
   ATOM 3272 O . ASN B 508 ? -37.08200 58.34200 -54.64100 1.000 80.67649 O ? A ? 410 1
   ATOM 3273 CB . ASN B 508 ? -39.37200 57.46500 -52.51200 1.000 75.82470 C ? A ? 410 1
   ATOM 3274 CG . ASN B 508 ? -40.61500 58.27900 -52.46800 1.000 93.53234 C ? A ? 410 1
   ATOM 3275 OD1 . ASN B 508 ? -40.65300 59.39000 -52.98900 1.000 98.07467 O ? A ? 410 1
   ATOM 3276 ND2 . ASN B 508 ? -41.65700 57.74400 -51.82800 1.000 102.81542 N ? A ? 410 1
   ATOM 3277 N . ASP B 509 ? -39.11300 59.12800 -55.18400 1.000 80.79380 N ? A ? 411 1
   ATOM 3278 CA . ASP B 509 ? -38.56900 60.38000 -55.70700 1.000 85.24661 C ? A ? 411 1
   ATOM 3279 C . ASP B 509 ? -38.48800 61.45200 -54.63300 1.000 84.20048 C ? A ? 411 1
   ATOM 3280 O . ASP B 509 ? -37.62500 62.33800 -54.71100 1.000 78.51601 O ? A ? 411 1
   ATOM 3281 CB . ASP B 509 ? -39.41400 60.91000 -56.86800 1.000 82.85310 C ? A ? 411 1
   ATOM 3282 CG . ASP B 509 ? -39.03500 60.29400 -58.19400 1.000 87.37749 C ? A ? 411 1
   ATOM 3283 OD1 . ASP B 509 ? -37.83400 60.00800 -58.41200 1.000 83.92418 O ? A ? 411 1
   ATOM 3284 OD2 . ASP B 509 ? -39.94600 60.12500 -59.03300 1.000 91.39359 O ? A ? 411 1
   ATOM 3285 N . LEU B 510 ? -39.38400 61.37800 -53.63700 1.000 88.24058 N ? A ? 412 1
   ATOM 3286 CA . LEU B 510 ? -39.32700 62.26700 -52.48100 1.000 78.29447 C ? A ? 412 1
   ATOM 3287 C . LEU B 510 ? -38.05700 62.03400 -51.68500 1.000 76.36132 C ? A ? 412 1
   ATOM 3288 O . LEU B 510 ? -37.48100 62.98200 -51.14400 1.000 74.58280 O ? A ? 412 1
   ATOM 3289 CB . LEU B 510 ? -40.56800 62.06400 -51.60300 1.000 70.67031 C ? A ? 412 1
   ATOM 3290 CG . LEU B 510 ? -40.61500 62.71500 -50.21900 1.000 72.30959 C ? A ? 412 1
   ATOM 3291 CD1 . LEU B 510 ? -40.79500 64.21700 -50.31100 1.000 74.00253 C ? A ? 412 1
   ATOM 3292 CD2 . LEU B 510 ? -41.69900 62.07300 -49.33200 1.000 69.31518 C ? A ? 412 1
   ATOM 3293 N . TYR B 511 ? -37.58600 60.79100 -51.62500 1.000 74.49778 N ? A ? 413 1
   ATOM 3294 CA . TYR B 511 ? -36.30600 60.54000 -50.98100 1.000 74.13343 C ? A ? 413 1
   ATOM 3295 C . TYR B 511 ? -35.19500 61.41400 -51.57400 1.000 76.22270 C ? A ? 413 1
   ATOM 3296 O . TYR B 511 ? -34.47200 62.07900 -50.82900 1.000 76.59526 O ? A ? 413 1
   ATOM 3297 CB . TYR B 511 ? -35.95900 59.05400 -51.05900 1.000 77.99289 C ? A ? 413 1
   ATOM 3298 CG . TYR B 511 ? -36.59300 58.24500 -49.95000 1.000 72.52827 C ? A ? 413 1
   ATOM 3299 CD1 . TYR B 511 ? -37.79800 58.63600 -49.38800 1.000 67.93312 C ? A ? 413 1
   ATOM 3300 CD2 . TYR B 511 ? -35.95200 57.12600 -49.42600 1.000 65.06717 C ? A ? 413 1
   ATOM 3301 CE1 . TYR B 511 ? -38.36200 57.91700 -48.37000 1.000 71.03898 C ? A ? 413 1
   ATOM 3302 CE2 . TYR B 511 ? -36.50300 56.41100 -48.41300 1.000 61.65921 C ? A ? 413 1
   ATOM 3303 CZ . TYR B 511 ? -37.70600 56.80900 -47.88200 1.000 69.23022 C ? A ? 413 1
   ATOM 3304 OH . TYR B 511 ? -38.27200 56.08700 -46.86200 1.000 73.67717 O ? A ? 413 1
   ATOM 3305 N . LEU B 512 ? -35.05200 61.45600 -52.91000 1.000 76.05403 N ? A ? 414 1
   ATOM 3306 CA . LEU B 512 ? -34.01000 62.31400 -53.48600 1.000 70.08272 C ? A ? 414 1
   ATOM 3307 C . LEU B 512 ? -34.27400 63.79600 -53.29400 1.000 73.72881 C ? A ? 414 1
   ATOM 3308 O . LEU B 512 ? -33.35000 64.53900 -52.95100 1.000 73.60542 O ? A ? 414 1
   ATOM 3309 CB . LEU B 512 ? -33.78200 62.06800 -54.97400 1.000 64.98993 C ? A ? 414 1
   ATOM 3310 CG . LEU B 512 ? -32.54700 61.26400 -55.27100 1.000 60.73329 C ? A ? 414 1
   ATOM 3311 CD1 . LEU B 512 ? -32.04400 61.59000 -56.65600 1.000 63.69664 C ? A ? 414 1
   ATOM 3312 CD2 . LEU B 512 ? -31.56200 61.73600 -54.27000 1.000 60.58201 C ? A ? 414 1
   ATOM 3313 N . LYS B 513 ? -35.49100 64.27200 -53.57100 1.000 75.21727 N ? A ? 415 1
   ATOM 3314 CA . LYS B 513 ? -35.70800 65.71100 -53.42900 1.000 79.10618 C ? A ? 415 1
   ATOM 3315 C . LYS B 513 ? -35.38700 66.16400 -52.00800 1.000 79.57110 C ? A ? 415 1
   ATOM 3316 O . LYS B 513 ? -34.88700 67.27700 -51.80000 1.000 83.25244 O ? A ? 415 1
   ATOM 3317 CB . LYS B 513 ? -37.12200 66.14300 -53.84000 1.000 81.18848 C ? A ? 415 1
   ATOM 3318 CG . LYS B 513 ? -37.18900 67.69600 -53.94700 1.000 90.28488 C ? A ? 415 1
   ATOM 3319 CD . LYS B 513 ? -38.33400 68.26900 -54.80700 1.000 96.04335 C ? A ? 415 1
   ATOM 3320 CE . LYS B 513 ? -38.56500 69.78800 -54.53400 1.000 94.51093 C ? A ? 415 1
   ATOM 3321 NZ . LYS B 513 ? -37.40900 70.67400 -54.97000 1.000 88.01816 N ? A ? 415 1
   ATOM 3322 N . ALA B 514 ? -35.69800 65.32500 -51.01600 1.000 75.74524 N ? A ? 416 1
   ATOM 3323 CA . ALA B 514 ? -35.37400 65.66200 -49.63700 1.000 69.66315 C ? A ? 416 1
   ATOM 3324 C . ALA B 514 ? -33.87000 65.65700 -49.42000 1.000 73.64011 C ? A ? 416 1
   ATOM 3325 O . ALA B 514 ? -33.31200 66.60200 -48.85700 1.000 76.78450 O ? A ? 416 1
   ATOM 3326 CB . ALA B 514 ? -36.04400 64.67800 -48.68000 1.000 65.31114 C ? A ? 416 1
   ATOM 3327 N . ALA B 515 ? -33.18800 64.61600 -49.88400 1.000 75.03855 N ? A ? 417 1
   ATOM 3328 CA . ALA B 515 ? -31.76300 64.51200 -49.59800 1.000 71.54904 C ? A ? 417 1
   ATOM 3329 C . ALA B 515 ? -30.98200 65.62600 -50.28000 1.000 72.44870 C ? A ? 417 1
   ATOM 3330 O . ALA B 515 ? -30.19300 66.32300 -49.63100 1.000 75.21670 O ? A ? 417 1
   ATOM 3331 CB . ALA B 515 ? -31.24100 63.14100 -50.02300 1.000 69.80183 C ? A ? 417 1
   ATOM 3332 N . LYS B 516 ? -31.22600 65.83800 -51.58200 1.000 70.98642 N ? A ? 418 1
   ATOM 3333 CA . LYS B 516 ? -30.53300 66.89400 -52.32000 1.000 74.76085 C ? A ? 418 1
   ATOM 3334 C . LYS B 516 ? -30.84100 68.28000 -51.75500 1.000 75.19083 C ? A ? 418 1
   ATOM 3335 O . LYS B 516 ? -30.05100 69.21600 -51.94000 1.000 77.70027 O ? A ? 418 1
   ATOM 3336 CB . LYS B 516 ? -30.85500 66.81000 -53.81700 1.000 74.38074 C ? A ? 418 1
   ATOM 3337 CG . LYS B 516 ? -29.97700 65.82900 -54.63800 1.000 66.37097 C ? A ? 418 1
   ATOM 3338 CD . LYS B 516 ? -30.40800 65.83900 -56.11200 1.000 72.99467 C ? A ? 418 1
   ATOM 3339 CE . LYS B 516 ? -29.41900 65.21300 -57.08100 1.000 69.29286 C ? A ? 418 1
   ATOM 3340 NZ . LYS B 516 ? -30.13500 64.90400 -58.35400 1.000 66.76979 N ? A ? 418 1
   ATOM 3341 N . ALA B 517 ? -31.99100 68.44800 -51.10300 1.000 71.93016 N ? A ? 419 1
   ATOM 3342 CA . ALA B 517 ? -32.23500 69.69300 -50.38100 1.000 72.36824 C ? A ? 419 1
   ATOM 3343 C . ALA B 517 ? -31.27500 69.82100 -49.20200 1.000 73.16273 C ? A ? 419 1
   ATOM 3344 O . ALA B 517 ? -30.44300 70.73800 -49.15400 1.000 70.34683 O ? A ? 419 1
   ATOM 3345 CB . ALA B 517 ? -33.68900 69.76300 -49.90700 1.000 65.03318 C ? A ? 419 1
   ATOM 3346 N . ASP B 518 ? -31.33500 68.85100 -48.27400 1.000 76.85227 N ? A ? 420 1
   ATOM 3347 CA . ASP B 518 ? -30.55000 68.89600 -47.04300 1.000 73.27588 C ? A ? 420 1
   ATOM 3348 C . ASP B 518 ? -29.06700 68.97500 -47.34800 1.000 71.66448 C ? A ? 420 1
   ATOM 3349 O . ASP B 518 ? -28.30500 69.56800 -46.57900 1.000 72.56666 O ? A ? 420 1
   ATOM 3350 CB . ASP B 518 ? -30.86200 67.65700 -46.18500 1.000 70.85612 C ? A ? 420 1
   ATOM 3351 CG . ASP B 518 ? -30.08200 67.61800 -44.85800 1.000 80.84533 C ? A ? 420 1
   ATOM 3352 OD1 . ASP B 518 ? -30.36200 68.45600 -43.98000 1.000 83.19444 O ? A ? 420 1
   ATOM 3353 OD2 . ASP B 518 ? -29.21700 66.73300 -44.66400 1.000 84.89877 O ? A ? 420 1
   ATOM 3354 N . PHE B 519 ? -28.64600 68.40200 -48.47400 1.000 73.18002 N ? A ? 421 1
   ATOM 3355 CA . PHE B 519 ? -27.25100 68.49600 -48.89000 1.000 75.54259 C ? A ? 421 1
   ATOM 3356 C . PHE B 519 ? -26.91500 69.85900 -49.48600 1.000 71.05878 C ? A ? 421 1
   ATOM 3357 O . PHE B 519 ? -25.80800 70.37500 -49.28600 1.000 66.31746 O ? A ? 421 1
   ATOM 3358 CB . PHE B 519 ? -26.91800 67.36600 -49.86700 1.000 72.23070 C ? A ? 421 1
   ATOM 3359 CG . PHE B 519 ? -25.47200 67.02600 -49.89200 1.000 67.17325 C ? A ? 421 1
   ATOM 3360 CD1 . PHE B 519 ? -24.57400 67.81200 -50.59300 1.000 71.10335 C ? A ? 421 1
   ATOM 3361 CD2 . PHE B 519 ? -24.99100 65.99600 -49.12100 1.000 63.96235 C ? A ? 421 1
   ATOM 3362 CE1 . PHE B 519 ? -23.23100 67.52500 -50.58700 1.000 67.41389 C ? A ? 421 1
   ATOM 3363 CE2 . PHE B 519 ? -23.65100 65.71100 -49.10500 1.000 65.91627 C ? A ? 421 1
   ATOM 3364 CZ . PHE B 519 ? -22.76600 66.47600 -49.84000 1.000 63.98319 C ? A ? 421 1
   ATOM 3365 N . SER B 520 ? -27.83900 70.47000 -50.21300 1.000 68.70902 N ? A ? 422 1
   ATOM 3366 CA . SER B 520 ? -27.51200 71.78000 -50.73700 1.000 73.97980 C ? A ? 422 1
   ATOM 3367 C . SER B 520 ? -27.31800 72.76400 -49.58700 1.000 75.44104 C ? A ? 422 1
   ATOM 3368 O . SER B 520 ? -26.28000 73.42600 -49.49600 1.000 79.53703 O ? A ? 422 1
   ATOM 3369 CB . SER B 520 ? -28.60200 72.24500 -51.70200 1.000 77.18222 C ? A ? 422 1
   ATOM 3370 OG . SER B 520 ? -28.12000 73.28100 -52.54800 1.000 78.44402 O ? A ? 422 1
   ATOM 3371 N . ASN B 521 ? -28.25500 72.78400 -48.63200 1.000 68.08450 N ? A ? 423 1
   ATOM 3372 CA . ASN B 521 ? -28.09600 73.63400 -47.45800 1.000 61.85524 C ? A ? 423 1
   ATOM 3373 C . ASN B 521 ? -26.81100 73.34700 -46.70800 1.000 65.74204 C ? A ? 423 1
   ATOM 3374 O . ASN B 521 ? -26.29800 74.21600 -45.99900 1.000 71.32216 O ? A ? 423 1
   ATOM 3375 CB . ASN B 521 ? -29.27300 73.46800 -46.52200 1.000 68.78070 C ? A ? 423 1
   ATOM 3376 CG . ASN B 521 ? -30.52200 74.03700 -47.09400 1.000 75.54169 C ? A ? 423 1
   ATOM 3377 OD1 . ASN B 521 ? -30.54100 74.43600 -48.25500 1.000 78.66497 O ? A ? 423 1
   ATOM 3378 ND2 . ASN B 521 ? -31.56700 74.14000 -46.27500 1.000 77.44737 N ? A ? 423 1
   ATOM 3379 N . PHE B 522 ? -26.30100 72.12700 -46.80100 1.000 65.75377 N ? A ? 424 1
   ATOM 3380 CA . PHE B 522 ? -25.01700 71.84200 -46.17600 1.000 65.64286 C ? A ? 424 1
   ATOM 3381 C . PHE B 522 ? -23.89200 72.51100 -46.95000 1.000 63.12975 C ? A ? 424 1
   ATOM 3382 O . PHE B 522 ? -22.96800 73.07500 -46.35200 1.000 62.35914 O ? A ? 424 1
   ATOM 3383 CB . PHE B 522 ? -24.81300 70.33500 -46.07200 1.000 68.20989 C ? A ? 424 1
   ATOM 3384 CG . PHE B 522 ? -23.39800 69.92300 -45.83000 1.000 63.24181 C ? A ? 424 1
   ATOM 3385 CD1 . PHE B 522 ? -22.85000 70.01800 -44.56600 1.000 62.12857 C ? A ? 424 1
   ATOM 3386 CD2 . PHE B 522 ? -22.63200 69.39600 -46.85400 1.000 62.13407 C ? A ? 424 1
   ATOM 3387 CE1 . PHE B 522 ? -21.55300 69.62200 -44.33600 1.000 63.93759 C ? A ? 424 1
   ATOM 3388 CE2 . PHE B 522 ? -21.34100 68.99800 -46.63300 1.000 58.57144 C ? A ? 424 1
   ATOM 3389 CZ . PHE B 522 ? -20.79700 69.11200 -45.37200 1.000 61.85756 C ? A ? 424 1
   ATOM 3390 N . GLN B 523 ? -23.93800 72.43400 -48.28200 1.000 64.28241 N ? A ? 425 1
   ATOM 3391 CA . GLN B 523 ? -22.91800 73.09800 -49.08400 1.000 69.25086 C ? A ? 425 1
   ATOM 3392 C . GLN B 523 ? -22.98100 74.60400 -48.90400 1.000 69.52970 C ? A ? 425 1
   ATOM 3393 O . GLN B 523 ? -21.94500 75.27200 -48.80700 1.000 71.76132 O ? A ? 425 1
   ATOM 3394 CB . GLN B 523 ? -23.09200 72.74700 -50.55700 1.000 73.25523 C ? A ? 425 1
   ATOM 3395 CG . GLN B 523 ? -22.93800 71.29000 -50.86100 1.000 73.07245 C ? A ? 425 1
   ATOM 3396 CD . GLN B 523 ? -23.27000 70.98700 -52.29300 1.000 80.02472 C ? A ? 425 1
   ATOM 3397 OE1 . GLN B 523 ? -24.30500 71.42600 -52.79700 1.000 83.39536 O ? A ? 425 1
   ATOM 3398 NE2 . GLN B 523 ? -22.40200 70.23200 -52.96400 1.000 79.47551 N ? A ? 425 1
   ATOM 3399 N . LYS B 524 ? -24.19000 75.16000 -48.84700 1.000 70.41960 N ? A ? 426 1
   ATOM 3400 CA . LYS B 524 ? -24.31500 76.59600 -48.63900 1.000 67.68986 C ? A ? 426 1
   ATOM 3401 C . LYS B 524 ? -23.74600 76.98000 -47.28600 1.000 64.82815 C ? A ? 426 1
   ATOM 3402 O . LYS B 524 ? -22.84300 77.81700 -47.19600 1.000 68.83787 O ? A ? 426 1
   ATOM 3403 CB . LYS B 524 ? -25.77700 77.02100 -48.78400 1.000 69.64591 C ? A ? 426 1
   ATOM 3404 CG . LYS B 524 ? -26.30600 76.87600 -50.23400 1.000 71.12606 C ? A ? 426 1
   ATOM 3405 CD . LYS B 524 ? -27.78000 76.47700 -50.28800 1.000 69.98396 C ? A ? 426 1
   ATOM 3406 CE . LYS B 524 ? -28.27200 76.22100 -51.71500 1.000 72.95524 C ? A ? 426 1
   ATOM 3407 NZ . LYS B 524 ? -29.67900 75.66100 -51.75500 1.000 72.53180 N ? A ? 426 1
   ATOM 3408 N . GLU B 525 ? -24.16900 76.28700 -46.23500 1.000 64.99780 N ? A ? 427 1
   ATOM 3409 CA . GLU B 525 ? -23.62600 76.56700 -44.91600 1.000 64.83134 C ? A ? 427 1
   ATOM 3410 C . GLU B 525 ? -22.12200 76.31800 -44.87300 1.000 62.79317 C ? A ? 427 1
   ATOM 3411 O . GLU B 525 ? -21.40800 76.95400 -44.09700 1.000 59.95482 O ? A ? 427 1
   ATOM 3412 CB . GLU B 525 ? -24.35400 75.71500 -43.88000 1.000 71.24194 C ? A ? 427 1
   ATOM 3413 CG . GLU B 525 ? -23.88100 75.91400 -42.45200 1.000 81.53894 C ? A ? 427 1
   ATOM 3414 CD . GLU B 525 ? -24.21400 77.29700 -41.88900 1.000 84.86131 C ? A ? 427 1
   ATOM 3415 OE1 . GLU B 525 ? -25.05900 78.01500 -42.48500 1.000 88.11194 O ? A ? 427 1
   ATOM 3416 OE2 . GLU B 525 ? -23.62100 77.65600 -40.84000 1.000 78.15258 O ? A ? 427 1
   ATOM 3417 N . CYS B 526 ? -21.62500 75.39600 -45.69300 1.000 65.17479 N ? A ? 428 1
   ATOM 3418 CA . CYS B 526 ? -20.18900 75.13800 -45.73900 1.000 61.99737 C ? A ? 428 1
   ATOM 3419 C . CYS B 526 ? -19.40600 76.29100 -46.35600 1.000 62.67016 C ? A ? 428 1
   ATOM 3420 O . CYS B 526 ? -18.31000 76.61900 -45.88900 1.000 62.52577 O ? A ? 428 1
   ATOM 3421 CB . CYS B 526 ? -19.91400 73.85600 -46.49900 1.000 60.53538 C ? A ? 428 1
   ATOM 3422 SG . CYS B 526 ? -19.70400 72.51100 -45.37500 1.000 78.21314 S ? A ? 428 1
   ATOM 3423 N . ARG B 527 ? -19.89700 76.86300 -47.45300 1.000 64.24323 N ? A ? 429 1
   ATOM 3424 CA . ARG B 527 ? -19.13300 77.92700 -48.09600 1.000 68.34611 C ? A ? 429 1
   ATOM 3425 C . ARG B 527 ? -19.03600 79.16500 -47.20000 1.000 67.56949 C ? A ? 429 1
   ATOM 3426 O . ARG B 527 ? -17.94000 79.71800 -47.01100 1.000 65.60657 O ? A ? 429 1
   ATOM 3427 CB . ARG B 527 ? -19.77400 78.25600 -49.44200 1.000 67.03364 C ? A ? 429 1
   ATOM 3428 CG . ARG B 527 ? -19.78200 77.08600 -50.37400 1.000 65.08336 C ? A ? 429 1
   ATOM 3429 CD . ARG B 527 ? -20.79300 77.26000 -51.46600 1.000 75.19157 C ? A ? 429 1
   ATOM 3430 NE . ARG B 527 ? -20.72500 76.13900 -52.39400 1.000 82.54691 N ? A ? 429 1
   ATOM 3431 CZ . ARG B 527 ? -21.72200 75.75800 -53.19100 1.000 87.70098 C ? A ? 429 1
   ATOM 3432 NH1 . ARG B 527 ? -22.88700 76.40200 -53.17800 1.000 86.36076 N ? A ? 429 1
   ATOM 3433 NH2 . ARG B 527 ? -21.55400 74.72000 -53.99800 1.000 90.19016 N ? A ? 429 1
   ATOM 3434 N . VAL B 528 ? -20.15300 79.56800 -46.58400 1.000 58.94524 N ? A ? 430 1
   ATOM 3435 CA . VAL B 528 ? -20.11300 80.66500 -45.62400 1.000 56.50828 C ? A ? 430 1
   ATOM 3436 C . VAL B 528 ? -19.21800 80.29200 -44.46300 1.000 62.27249 C ? A ? 430 1
   ATOM 3437 O . VAL B 528 ? -18.54900 81.14700 -43.87100 1.000 69.90761 O ? A ? 430 1
   ATOM 3438 CB . VAL B 528 ? -21.52200 81.05100 -45.14100 1.000 56.17355 C ? A ? 430 1
   ATOM 3439 CG1 . VAL B 528 ? -22.36000 81.45400 -46.30400 1.000 64.37525 C ? A ? 430 1
   ATOM 3440 CG2 . VAL B 528 ? -22.18400 79.94400 -44.35000 1.000 63.11106 C ? A ? 430 1
   ATOM 3441 N . GLU B 529 ? -19.24100 79.02100 -44.07600 1.000 57.11303 N ? A ? 431 1
   ATOM 3442 CA . GLU B 529 ? -18.40800 78.57300 -42.97900 1.000 55.52200 C ? A ? 431 1
   ATOM 3443 C . GLU B 529 ? -16.94100 78.88600 -43.26500 1.000 55.18813 C ? A ? 431 1
   ATOM 3444 O . GLU B 529 ? -16.30700 79.66400 -42.54600 1.000 52.38305 O ? A ? 431 1
   ATOM 3445 CB . GLU B 529 ? -18.64300 77.06700 -42.79400 1.000 60.19390 C ? A ? 431 1
   ATOM 3446 CG . GLU B 529 ? -18.52900 76.43600 -41.39300 1.000 60.44456 C ? A ? 431 1
   ATOM 3447 CD . GLU B 529 ? -19.80000 76.49700 -40.56400 1.000 66.32984 C ? A ? 431 1
   ATOM 3448 OE1 . GLU B 529 ? -20.59000 77.46100 -40.70800 1.000 67.82556 O ? A ? 431 1
   ATOM 3449 OE2 . GLU B 529 ? -20.02300 75.53400 -39.79200 1.000 66.07943 O ? A ? 431 1
   ATOM 3450 N . LEU B 530 ? -16.39900 78.33300 -44.35000 1.000 56.08616 N ? A ? 432 1
   ATOM 3451 CA . LEU B 530 ? -14.98700 78.56200 -44.64000 1.000 63.15405 C ? A ? 432 1
   ATOM 3452 C . LEU B 530 ? -14.69400 80.01700 -44.98600 1.000 66.62111 C ? A ? 432 1
   ATOM 3453 O . LEU B 530 ? -13.61300 80.52900 -44.65900 1.000 67.44057 O ? A ? 432 1
   ATOM 3454 CB . LEU B 530 ? -14.45500 77.60300 -45.70300 1.000 65.44920 C ? A ? 432 1
   ATOM 3455 CG . LEU B 530 ? -15.18000 77.15000 -46.94200 1.000 68.44275 C ? A ? 432 1
   ATOM 3456 CD1 . LEU B 530 ? -15.27200 78.27400 -47.95300 1.000 73.95998 C ? A ? 432 1
   ATOM 3457 CD2 . LEU B 530 ? -14.29500 76.02900 -47.45600 1.000 65.47766 C ? A ? 432 1
   ATOM 3458 N . ASN B 531 ? -15.60900 80.70000 -45.66800 1.000 66.75951 N ? A ? 433 1
   ATOM 3459 CA . ASN B 531 ? -15.31200 82.08900 -45.99500 1.000 73.56691 C ? A ? 433 1
   ATOM 3460 C . ASN B 531 ? -15.07000 82.87900 -44.71300 1.000 66.07984 C ? A ? 433 1
   ATOM 3461 O . ASN B 531 ? -14.19600 83.75200 -44.66500 1.000 67.90396 O ? A ? 433 1
   ATOM 3462 CB . ASN B 531 ? -16.45900 82.69900 -46.79700 1.000 78.43326 C ? A ? 433 1
   ATOM 3463 CG . ASN B 531 ? -16.04700 83.94700 -47.53200 1.000 79.60141 C ? A ? 433 1
   ATOM 3464 OD1 . ASN B 531 ? -14.90100 84.05500 -47.97200 1.000 82.89657 O ? A ? 433 1
   ATOM 3465 ND2 . ASN B 531 ? -16.95700 84.91500 -47.63500 1.000 73.47333 N ? A ? 433 1
   ATOM 3466 N . GLY B 532 ? -15.82600 82.56600 -43.66100 1.000 61.05587 N ? A ? 434 1
   ATOM 3467 CA . GLY B 532 ? -15.49300 83.05400 -42.33400 1.000 63.22198 C ? A ? 434 1
   ATOM 3468 C . GLY B 532 ? -14.16800 82.51800 -41.81600 1.000 60.39499 C ? A ? 434 1
   ATOM 3469 O . GLY B 532 ? -13.43700 83.21600 -41.10900 1.000 61.18424 O ? A ? 434 1
   ATOM 3470 N . LEU B 533 ? -13.84900 81.26400 -42.13600 1.000 54.42121 N ? A ? 435 1
   ATOM 3471 CA . LEU B 533 ? -12.58100 80.71700 -41.67400 1.000 51.38108 C ? A ? 435 1
   ATOM 3472 C . LEU B 533 ? -11.41000 81.40500 -42.34500 1.000 58.77365 C ? A ? 435 1
   ATOM 3473 O . LEU B 533 ? -10.42700 81.74500 -41.67600 1.000 63.63573 O ? A ? 435 1
   ATOM 3474 CB . LEU B 533 ? -12.48600 79.21800 -41.94900 1.000 54.05759 C ? A ? 435 1
   ATOM 3475 CG . LEU B 533 ? -11.60600 78.42100 -40.98300 1.000 47.83741 C ? A ? 435 1
   ATOM 3476 CD1 . LEU B 533 ? -12.21200 78.36500 -39.59000 1.000 50.95385 C ? A ? 435 1
   ATOM 3477 CD2 . LEU B 533 ? -11.27100 77.05000 -41.48700 1.000 45.45760 C ? A ? 435 1
   ATOM 3478 N . ARG B 534 ? -11.50100 81.65400 -43.65400 1.000 62.48608 N ? A ? 436 1
   ATOM 3479 CA . ARG B 534 ? -10.36100 82.24600 -44.34600 1.000 65.93300 C ? A ? 436 1
   ATOM 3480 C . ARG B 534 ? -9.92000 83.51900 -43.66600 1.000 62.61031 C ? A ? 436 1
   ATOM 3481 O . ARG B 534 ? -8.73400 83.69000 -43.35800 1.000 62.76903 O ? A ? 436 1
   ATOM 3482 CB . ARG B 534 ? -10.67800 82.51800 -45.80800 1.000 66.36189 C ? A ? 436 1
   ATOM 3483 CG . ARG B 534 ? -10.20000 81.40500 -46.65000 1.000 70.66744 C ? A ? 436 1
   ATOM 3484 CD . ARG B 534 ? -10.47300 81.63900 -48.07500 1.000 72.82196 C ? A ? 436 1
   ATOM 3485 NE . ARG B 534 ? -10.75400 80.34300 -48.63100 1.000 77.32144 N ? A ? 436 1
   ATOM 3486 CZ . ARG B 534 ? -11.99000 79.86800 -48.63000 1.000 82.85082 C ? A ? 436 1
   ATOM 3487 NH1 . ARG B 534 ? -12.96300 80.61500 -48.10300 1.000 76.58378 N ? A ? 436 1
   ATOM 3488 NH2 . ARG B 534 ? -12.25400 78.66600 -49.12500 1.000 86.46928 N ? A ? 436 1
   ATOM 3489 N . ARG B 535 ? -10.87200 84.40100 -43.37800 1.000 59.64616 N ? A ? 437 1
   ATOM 3490 CA . ARG B 535 ? -10.53700 85.59100 -42.62000 1.000 63.26032 C ? A ? 437 1
   ATOM 3491 C . ARG B 535 ? -9.80400 85.21500 -41.35000 1.000 63.36254 C ? A ? 437 1
   ATOM 3492 O . ARG B 535 ? -8.70000 85.70000 -41.08500 1.000 68.53885 O ? A ? 437 1
   ATOM 3493 CB . ARG B 535 ? -11.78800 86.37600 -42.26700 1.000 68.97586 C ? A ? 437 1
   ATOM 3494 CG . ARG B 535 ? -11.48900 87.52400 -41.32600 1.000 76.44714 C ? A ? 437 1
   ATOM 3495 CD . ARG B 535 ? -12.76700 88.13700 -40.85000 1.000 85.22315 C ? A ? 437 1
   ATOM 3496 NE . ARG B 535 ? -13.62200 88.34800 -42.00700 1.000 96.23713 N ? A ? 437 1
   ATOM 3497 CZ . ARG B 535 ? -13.50900 89.36800 -42.84800 1.000 101.42470 C ? A ? 437 1
   ATOM 3498 NH1 . ARG B 535 ? -12.56700 90.29500 -42.66700 1.000 97.13448 N ? A ? 437 1
   ATOM 3499 NH2 . ARG B 535 ? -14.33700 89.45100 -43.88100 1.000 107.65275 N ? A ? 437 1
   ATOM 3500 N . TRP B 536 ? -10.38300 84.30500 -40.57800 1.000 61.95743 N ? A ? 438 1
   ATOM 3501 CA . TRP B 536 ? -9.77700 83.96500 -39.30500 1.000 58.03827 C ? A ? 438 1
   ATOM 3502 C . TRP B 536 ? -8.35100 83.49800 -39.49100 1.000 52.59443 C ? A ? 438 1
   ATOM 3503 O . TRP B 536 ? -7.47900 83.84200 -38.69500 1.000 57.22266 O ? A ? 438 1
   ATOM 3504 CB . TRP B 536 ? -10.58800 82.89900 -38.59800 1.000 60.98762 C ? A ? 438 1
   ATOM 3505 CG . TRP B 536 ? -9.93500 82.49400 -37.36800 1.000 56.82216 C ? A ? 438 1
   ATOM 3506 CD1 . TRP B 536 ? -10.06800 83.08800 -36.17000 1.000 60.15612 C ? A ? 438 1
   ATOM 3507 CD2 . TRP B 536 ? -9.00900 81.41700 -37.19100 1.000 55.81007 C ? A ? 438 1
   ATOM 3508 NE1 . TRP B 536 ? -9.29800 82.44300 -35.23700 1.000 63.99887 N ? A ? 438 1
   ATOM 3509 CE2 . TRP B 536 ? -8.63600 81.41300 -35.84000 1.000 53.38240 C ? A ? 438 1
   ATOM 3510 CE3 . TRP B 536 ? -8.46800 80.45600 -38.04000 1.000 57.93364 C ? A ? 438 1
   ATOM 3511 CZ2 . TRP B 536 ? -7.74900 80.50100 -35.31700 1.000 48.78863 C ? A ? 438 1
   ATOM 3512 CZ3 . TRP B 536 ? -7.59300 79.54500 -37.51600 1.000 56.81589 C ? A ? 438 1
   ATOM 3513 CH2 . TRP B 536 ? -7.23700 79.57900 -36.16800 1.000 52.45522 C ? A ? 438 1
   ATOM 3514 N . TYR B 537 ? -8.08800 82.71900 -40.53500 1.000 50.76774 N ? A ? 439 1
   ATOM 3515 CA . TYR B 537 ? -6.72900 82.23400 -40.74700 1.000 60.92581 C ? A ? 439 1
   ATOM 3516 C . TYR B 537 ? -5.76900 83.37900 -41.04700 1.000 63.71007 C ? A ? 439 1
   ATOM 3517 O . TYR B 537 ? -4.69000 83.48800 -40.44800 1.000 62.06343 O ? A ? 439 1
   ATOM 3518 CB . TYR B 537 ? -6.70100 81.23700 -41.90300 1.000 63.79375 C ? A ? 439 1
   ATOM 3519 CG . TYR B 537 ? -5.51100 80.28800 -41.88500 1.000 62.31725 C ? A ? 439 1
   ATOM 3520 CD1 . TYR B 537 ? -4.75700 80.10700 -40.73500 1.000 60.04752 C ? A ? 439 1
   ATOM 3521 CD2 . TYR B 537 ? -5.16600 79.55800 -43.00900 1.000 60.27459 C ? A ? 439 1
   ATOM 3522 CE1 . TYR B 537 ? -3.70300 79.23700 -40.71000 1.000 64.16948 C ? A ? 439 1
   ATOM 3523 CE2 . TYR B 537 ? -4.10700 78.68700 -42.99400 1.000 66.53408 C ? A ? 439 1
   ATOM 3524 CZ . TYR B 537 ? -3.37000 78.52200 -41.84300 1.000 73.09228 C ? A ? 439 1
   ATOM 3525 OH . TYR B 537 ? -2.29500 77.63400 -41.82400 1.000 85.19959 O ? A ? 439 1
   ATOM 3526 N . LEU B 538 ? -6.14700 84.24300 -41.98200 1.000 61.74963 N ? A ? 440 1
   ATOM 3527 CA . LEU B 538 ? -5.25300 85.30700 -42.40500 1.000 57.50022 C ? A ? 440 1
   ATOM 3528 C . LEU B 538 ? -4.99100 86.29300 -41.28000 1.000 60.05401 C ? A ? 440 1
   ATOM 3529 O . LEU B 538 ? -3.84400 86.50200 -40.87900 1.000 67.52178 O ? A ? 440 1
   ATOM 3530 CB . LEU B 538 ? -5.84400 86.01200 -43.60800 1.000 60.14216 C ? A ? 440 1
   ATOM 3531 CG . LEU B 538 ? -4.88900 86.97900 -44.28000 1.000 66.57346 C ? A ? 440 1
   ATOM 3532 CD1 . LEU B 538 ? -5.32900 87.06000 -45.69000 1.000 74.13945 C ? A ? 440 1
   ATOM 3533 CD2 . LEU B 538 ? -4.92400 88.36000 -43.66000 1.000 59.84477 C ? A ? 440 1
   ATOM 3534 N . ARG B 539 ? -6.04600 86.91100 -40.75900 1.000 57.93316 N ? A ? 441 1
   ATOM 3535 CA . ARG B 539 ? -5.92800 88.01800 -39.81500 1.000 59.51405 C ? A ? 441 1
   ATOM 3536 C . ARG B 539 ? -5.18000 87.63800 -38.54100 1.000 60.64086 C ? A ? 441 1
   ATOM 3537 O . ARG B 539 ? -5.09400 88.43300 -37.59600 1.000 61.72826 O ? A ? 441 1
   ATOM 3538 CB . ARG B 539 ? -7.31800 88.54800 -39.47100 1.000 63.62169 C ? A ? 441 1
   ATOM 3539 CG . ARG B 539 ? -7.92800 89.48100 -40.51700 1.000 62.14015 C ? A ? 441 1
   ATOM 3540 CD . ARG B 539 ? -9.27000 89.98300 -40.04000 1.000 68.86456 C ? A ? 441 1
   ATOM 3541 NE . ARG B 539 ? -9.90400 90.89800 -40.97700 1.000 72.13164 N ? A ? 441 1
   ATOM 3542 CZ . ARG B 539 ? -10.20700 92.15900 -40.69100 1.000 74.91314 C ? A ? 441 1
   ATOM 3543 NH1 . ARG B 539 ? -9.93800 92.65400 -39.48500 1.000 72.98431 N ? A ? 441 1
   ATOM 3544 NH2 . ARG B 539 ? -10.78900 92.92200 -41.60900 1.000 75.83156 N ? A ? 441 1
   ATOM 3545 N . SER B 540 ? -4.61600 86.43200 -38.53400 1.000 61.97722 N ? A ? 442 1
   ATOM 3546 CA . SER B 540 ? -3.89100 85.85800 -37.41200 1.000 61.93845 C ? A ? 442 1
   ATOM 3547 C . SER B 540 ? -2.41200 85.73500 -37.68600 1.000 66.04072 C ? A ? 442 1
   ATOM 3548 O . SER B 540 ? -1.72200 85.02800 -36.94500 1.000 62.47920 O ? A ? 442 1
   ATOM 3549 CB . SER B 540 ? -4.44700 84.48500 -37.09600 1.000 59.48921 C ? A ? 442 1
   ATOM 3550 OG . SER B 540 ? -5.85700 84.55300 -37.13000 1.000 66.88040 O ? A ? 442 1
   ATOM 3551 N . ASN B 541 ? -1.93400 86.32000 -38.79000 1.000 71.78611 N ? A ? 443 1
   ATOM 3552 CA . ASN B 541 ? -0.54800 86.17700 -39.22000 1.000 68.08157 C ? A ? 443 1
   ATOM 3553 C . ASN B 541 ? -0.24800 84.70200 -39.25500 1.000 71.93294 C ? A ? 443 1
   ATOM 3554 O . ASN B 541 ? 0.88200 84.28100 -39.02000 1.000 85.14523 O ? A ? 443 1
   ATOM 3555 CB . ASN B 541 ? 0.45100 86.91400 -38.31400 1.000 71.61175 C ? A ? 443 1
   ATOM 3556 CG . ASN B 541 ? 0.92500 88.25800 -38.90400 1.000 86.28806 C ? A ? 443 1
   ATOM 3557 OD1 . ASN B 541 ? 1.39800 88.32800 -40.04800 1.000 88.34803 O ? A ? 443 1
   ATOM 3558 ND2 . ASN B 541 ? 0.81200 89.32800 -38.11100 1.000 92.26262 N ? A ? 443 1
   ATOM 3559 N . LEU B 542 ? -1.30100 83.91000 -39.48900 1.000 67.50216 N ? A ? 444 1
   ATOM 3560 CA . LEU B 542 ? -1.19900 82.47100 -39.33100 1.000 69.31752 C ? A ? 444 1
   ATOM 3561 C . LEU B 542 ? -0.83800 81.73000 -40.60800 1.000 74.60036 C ? A ? 444 1
   ATOM 3562 O . LEU B 542 ? -0.36700 80.59300 -40.51400 1.000 70.25490 O ? A ? 444 1
   ATOM 3563 CB . LEU B 542 ? -2.51600 81.93700 -38.78500 1.000 63.38769 C ? A ? 444 1
   ATOM 3564 CG . LEU B 542 ? -2.37000 80.74400 -37.86200 1.000 57.61390 C ? A ? 444 1
   ATOM 3565 CD1 . LEU B 542 ? -1.38700 81.06300 -36.80100 1.000 53.13278 C ? A ? 444 1
   ATOM 3566 CD2 . LEU B 542 ? -3.69700 80.42300 -37.24800 1.000 58.30630 C ? A ? 444 1
   ATOM 3567 N . GLU B 543 ? -0.99200 82.35400 -41.79100 1.000 80.02645 N ? A ? 445 1
   ATOM 3568 CA . GLU B 543 ? -0.53800 81.72500 -43.03000 1.000 77.72331 C ? A ? 445 1
   ATOM 3569 C . GLU B 543 ? 0.97400 81.79300 -43.18000 1.000 81.64304 C ? A ? 445 1
   ATOM 3570 O . GLU B 543 ? 1.53700 81.02600 -43.96800 1.000 82.82759 O ? A ? 445 1
   ATOM 3571 CB . GLU B 543 ? -1.15000 82.38000 -44.27800 1.000 76.89216 C ? A ? 445 1
   ATOM 3572 CG . GLU B 543 ? -2.64000 82.70400 -44.25400 1.000 81.96202 C ? A ? 445 1
   ATOM 3573 CD . GLU B 543 ? -3.13200 83.30500 -45.58800 1.000 82.86577 C ? A ? 445 1
   ATOM 3574 OE1 . GLU B 543 ? -2.28000 83.55400 -46.47300 1.000 80.64671 O ? A ? 445 1
   ATOM 3575 OE2 . GLU B 543 ? -4.36000 83.53600 -45.74800 1.000 77.67046 O ? A ? 445 1
   ATOM 3576 N . LYS B 544 ? 1.63900 82.71600 -42.47300 1.000 83.92042 N ? A ? 446 1
   ATOM 3577 CA . LYS B 544 ? 3.09700 82.73200 -42.47300 1.000 85.94901 C ? A ? 446 1
   ATOM 3578 C . LYS B 544 ? 3.62900 81.36800 -42.05900 1.000 90.27556 C ? A ? 446 1
   ATOM 3579 O . LYS B 544 ? 4.62100 80.87400 -42.61000 1.000 91.50830 O ? A ? 446 1
   ATOM 3580 CB . LYS B 544 ? 3.61700 83.85200 -41.56300 1.000 85.54454 C ? A ? 446 1
   ATOM 3581 CG . LYS B 544 ? 3.20600 85.27100 -42.02300 1.000 87.32105 C ? A ? 446 1
   ATOM 3582 CD . LYS B 544 ? 4.20300 86.36000 -41.56700 1.000 94.15878 C ? A ? 446 1
   ATOM 3583 CE . LYS B 544 ? 4.57800 86.22500 -40.07000 1.000 102.79586 C ? A ? 446 1
   ATOM 3584 NZ . LYS B 544 ? 5.65200 87.17400 -39.58100 1.000 90.99210 N ? A ? 446 1
   ATOM 3585 N . PHE B 545 ? 2.95100 80.73400 -41.10800 1.000 92.47929 N ? A ? 447 1
   ATOM 3586 CA . PHE B 545 ? 3.14600 79.33400 -40.77400 1.000 94.39348 C ? A ? 447 1
   ATOM 3587 C . PHE B 545 ? 2.31200 78.44200 -41.69000 1.000 103.30367 C ? A ? 447 1
   ATOM 3588 O . PHE B 545 ? 1.29100 78.85700 -42.24700 1.000 107.85949 O ? A ? 447 1
   ATOM 3589 CB . PHE B 545 ? 2.74000 79.07700 -39.32800 1.000 87.31467 C ? A ? 447 1
   ATOM 3590 CG . PHE B 545 ? 3.56400 79.81000 -38.33400 1.000 87.67602 C ? A ? 447 1
   ATOM 3591 CD1 . PHE B 545 ? 4.79400 80.33800 -38.69200 1.000 100.45594 C ? A ? 447 1
   ATOM 3592 CD2 . PHE B 545 ? 3.12400 79.95700 -37.03500 1.000 76.66059 C ? A ? 447 1
   ATOM 3593 CE1 . PHE B 545 ? 5.56800 81.00400 -37.77400 1.000 101.80547 C ? A ? 447 1
   ATOM 3594 CE2 . PHE B 545 ? 3.88500 80.60800 -36.11200 1.000 77.40867 C ? A ? 447 1
   ATOM 3595 CZ . PHE B 545 ? 5.11200 81.13800 -36.47700 1.000 97.22831 C ? A ? 447 1
   ATOM 3596 N . GLY B 546 ? 2.73800 77.18900 -41.82300 1.000 103.27205 N ? A ? 448 1
   ATOM 3597 CA . GLY B 546 ? 1.87400 76.21200 -42.46500 1.000 105.54732 C ? A ? 448 1
   ATOM 3598 C . GLY B 546 ? 2.29200 75.82100 -43.86600 1.000 116.36377 C ? A ? 448 1
   ATOM 3599 O . GLY B 546 ? 3.47400 75.93100 -44.22000 1.000 116.89070 O ? A ? 448 1
   ATOM 3600 N . GLY B 547 ? 1.32700 75.35800 -44.66600 1.000 111.44651 N ? A ? 449 1
   ATOM 3601 CA . GLY B 547 ? 1.63000 74.91200 -46.01200 1.000 109.54830 C ? A ? 449 1
   ATOM 3602 C . GLY B 547 ? 2.28300 76.00000 -46.84300 1.000 112.53121 C ? A ? 449 1
   ATOM 3603 O . GLY B 547 ? 2.22500 77.18800 -46.52400 1.000 106.90521 O ? A ? 449 1
   ATOM 3604 N . THR B 548 ? 2.96100 75.57000 -47.91200 1.000 116.52413 N ? A ? 450 1
   ATOM 3605 CA . THR B 548 ? 3.43100 76.51700 -48.92100 1.000 116.27727 C ? A ? 450 1
   ATOM 3606 C . THR B 548 ? 2.27600 77.03200 -49.77800 1.000 117.14995 C ? A ? 450 1
   ATOM 3607 O . THR B 548 ? 2.48000 77.94700 -50.58600 1.000 116.95804 O ? A ? 450 1
   ATOM 3608 CB . THR B 548 ? 4.52500 75.87300 -49.79900 1.000 117.38180 C ? A ? 450 1
   ATOM 3609 OG1 . THR B 548 ? 5.48100 75.21100 -48.96200 1.000 117.86001 O ? A ? 450 1
   ATOM 3610 CG2 . THR B 548 ? 5.28000 76.92300 -50.63000 1.000 102.83432 C ? A ? 450 1
   ATOM 3611 N . ASP B 549 ? 1.07400 76.46500 -49.61300 1.000 114.17980 N ? A ? 451 1
   ATOM 3612 CA . ASP B 549 ? -0.17000 77.03500 -50.14300 1.000 107.64509 C ? A ? 451 1
   ATOM 3613 C . ASP B 549 ? -1.24800 76.93200 -49.07000 1.000 101.22862 C ? A ? 451 1
   ATOM 3614 O . ASP B 549 ? -2.14200 76.08300 -49.14600 1.000 100.72635 O ? A ? 451 1
   ATOM 3615 CB . ASP B 549 ? -0.61100 76.33000 -51.43300 1.000 107.17256 C ? A ? 451 1
   ATOM 3616 CG . ASP B 549 ? -0.42700 74.81600 -51.37000 1.000 106.73274 C ? A ? 451 1
   ATOM 3617 OD1 . ASP B 549 ? 0.16100 74.33700 -50.37400 1.000 112.22413 O ? A ? 451 1
   ATOM 3618 OD2 . ASP B 549 ? -0.90400 74.10500 -52.28800 1.000 98.86031 O ? A ? 451 1
   ATOM 3619 N . PRO B 550 ? -1.20100 77.79800 -48.04900 1.000 99.49186 N ? A ? 452 1
   ATOM 3620 CA . PRO B 550 ? -2.09000 77.61500 -46.89100 1.000 92.87351 C ? A ? 452 1
   ATOM 3621 C . PRO B 550 ? -3.57600 77.52600 -47.21500 1.000 86.96989 C ? A ? 452 1
   ATOM 3622 O . PRO B 550 ? -4.30400 76.89000 -46.44300 1.000 89.07446 O ? A ? 452 1
   ATOM 3623 CB . PRO B 550 ? -1.76500 78.83300 -46.02100 1.000 88.93629 C ? A ? 452 1
   ATOM 3624 CG . PRO B 550 ? -0.34500 79.06600 -46.27600 1.000 99.11004 C ? A ? 452 1
   ATOM 3625 CD . PRO B 550 ? -0.17900 78.81900 -47.76700 1.000 104.84894 C ? A ? 452 1
   ATOM 3626 N . GLN B 551 ? -4.07300 78.10400 -48.31300 1.000 78.63992 N ? A ? 453 1
   ATOM 3627 CA . GLN B 551 ? -5.42700 77.73200 -48.71000 1.000 79.91169 C ? A ? 453 1
   ATOM 3628 C . GLN B 551 ? -5.60000 76.22800 -48.86500 1.000 83.84808 C ? A ? 453 1
   ATOM 3629 O . GLN B 551 ? -6.69200 75.70600 -48.61200 1.000 82.93746 O ? A ? 453 1
   ATOM 3630 CB . GLN B 551 ? -5.86700 78.43800 -49.99000 1.000 88.95928 C ? A ? 453 1
   ATOM 3631 CG . GLN B 551 ? -6.68600 79.72400 -49.77600 1.000 96.02684 C ? A ? 453 1
   ATOM 3632 CD . GLN B 551 ? -6.19300 80.62000 -48.65200 1.000 99.95000 C ? A ? 453 1
   ATOM 3633 OE1 . GLN B 551 ? -6.90900 80.84300 -47.66900 1.000 97.93857 O ? A ? 453 1
   ATOM 3634 NE2 . GLN B 551 ? -5.00300 81.19500 -48.82000 1.000 100.34388 N ? A ? 453 1
   ATOM 3635 N . THR B 552 ? -4.53800 75.50200 -49.21200 1.000 83.99264 N ? A ? 454 1
   ATOM 3636 CA . THR B 552 ? -4.73400 74.07000 -49.34400 1.000 71.83530 C ? A ? 454 1
   ATOM 3637 C . THR B 552 ? -4.71900 73.41000 -47.97000 1.000 68.50605 C ? A ? 454 1
   ATOM 3638 O . THR B 552 ? -5.61100 72.61200 -47.66600 1.000 69.51412 O ? A ? 454 1
   ATOM 3639 CB . THR B 552 ? -3.64700 73.49300 -50.27200 1.000 73.57084 C ? A ? 454 1
   ATOM 3640 OG1 . THR B 552 ? -4.10600 72.30500 -50.90300 1.000 75.69688 O ? A ? 454 1
   ATOM 3641 CG2 . THR B 552 ? -2.43600 73.05300 -49.50800 1.000 83.38307 C ? A ? 454 1
   ATOM 3642 N . THR B 553 ? -3.82800 73.84600 -47.06900 1.000 70.89426 N ? A ? 455 1
   ATOM 3643 CA . THR B 553 ? -3.80800 73.29300 -45.71700 1.000 72.65107 C ? A ? 455 1
   ATOM 3644 C . THR B 553 ? -5.02400 73.70400 -44.91100 1.000 67.26889 C ? A ? 455 1
   ATOM 3645 O . THR B 553 ? -5.41500 72.99200 -43.98600 1.000 68.30460 O ? A ? 455 1
   ATOM 3646 CB . THR B 553 ? -2.53700 73.66800 -44.98400 1.000 78.52824 C ? A ? 455 1
   ATOM 3647 OG1 . THR B 553 ? -1.44400 73.67600 -45.91200 1.000 93.83375 O ? A ? 455 1
   ATOM 3648 CG2 . THR B 553 ? -2.27100 72.63500 -43.90300 1.000 71.76274 C ? A ? 455 1
   ATOM 3649 N . LEU B 554 ? -5.56500 74.88600 -45.16300 1.000 68.39660 N ? A ? 456 1
   ATOM 3650 CA . LEU B 554 ? -6.85100 75.22200 -44.57200 1.000 64.77774 C ? A ? 456 1
   ATOM 3651 C . LEU B 554 ? -7.96500 74.39200 -45.19100 1.000 62.92637 C ? A ? 456 1
   ATOM 3652 O . LEU B 554 ? -8.78500 73.80000 -44.48100 1.000 62.38504 O ? A ? 456 1
   ATOM 3653 CB . LEU B 554 ? -7.14000 76.71100 -44.72500 1.000 61.53359 C ? A ? 456 1
   ATOM 3654 CG . LEU B 554 ? -8.59400 77.08800 -44.47600 1.000 58.60681 C ? A ? 456 1
   ATOM 3655 CD1 . LEU B 554 ? -8.65800 78.37100 -43.74700 1.000 64.14925 C ? A ? 456 1
   ATOM 3656 CD2 . LEU B 554 ? -9.32600 77.24900 -45.79200 1.000 68.72622 C ? A ? 456 1
   ATOM 3657 N . MET B 555 ? -8.03000 74.36300 -46.51600 1.000 61.59076 N ? A ? 457 1
   ATOM 3658 CA . MET B 555 ? -9.17500 73.74000 -47.15800 1.000 65.54449 C ? A ? 457 1
   ATOM 3659 C . MET B 555 ? -9.34900 72.30300 -46.68700 1.000 64.80245 C ? A ? 457 1
   ATOM 3660 O . MET B 555 ? -10.45000 71.89400 -46.30400 1.000 63.70428 O ? A ? 457 1
   ATOM 3661 CB . MET B 555 ? -9.03300 73.78300 -48.67200 1.000 72.79825 C ? A ? 457 1
   ATOM 3662 CG . MET B 555 ? -10.34000 73.47300 -49.35300 1.000 74.76024 C ? A ? 457 1
   ATOM 3663 SD . MET B 555 ? -11.42100 74.88300 -49.02400 1.000 79.91182 S ? A ? 457 1
   ATOM 3664 CE . MET B 555 ? -10.38500 76.18200 -49.75100 1.000 78.88476 C ? A ? 457 1
   ATOM 3665 N . THR B 556 ? -8.27700 71.51000 -46.72100 1.000 60.20044 N ? A ? 458 1
   ATOM 3666 CA . THR B 556 ? -8.41600 70.13100 -46.28500 1.000 52.79727 C ? A ? 458 1
   ATOM 3667 C . THR B 556 ? -8.73000 70.07300 -44.79800 1.000 51.65300 C ? A ? 458 1
   ATOM 3668 O . THR B 556 ? -9.53700 69.24900 -44.36300 1.000 49.50007 O ? A ? 458 1
   ATOM 3669 CB . THR B 556 ? -7.15300 69.35500 -46.58000 1.000 51.91772 C ? A ? 458 1
   ATOM 3670 OG1 . THR B 556 ? -6.08900 69.94800 -45.85900 1.000 59.14859 O ? A ? 458 1
   ATOM 3671 CG2 . THR B 556 ? -6.82400 69.48000 -48.05300 1.000 55.64070 C ? A ? 458 1
   ATOM 3672 N . SER B 557 ? -8.11500 70.95200 -43.99700 1.000 55.90843 N ? A ? 459 1
   ATOM 3673 CA . SER B 557 ? -8.36400 70.90000 -42.55500 1.000 56.71425 C ? A ? 459 1
   ATOM 3674 C . SER B 557 ? -9.80700 71.25800 -42.22600 1.000 56.89548 C ? A ? 459 1
   ATOM 3675 O . SER B 557 ? -10.42500 70.61500 -41.36600 1.000 59.51911 O ? A ? 459 1
   ATOM 3676 CB . SER B 557 ? -7.40500 71.82000 -41.78700 1.000 51.88159 C ? A ? 459 1
   ATOM 3677 OG . SER B 557 ? -6.21600 71.15000 -41.40000 1.000 50.78625 O ? A ? 459 1
   ATOM 3678 N . TYR B 558 ? -10.39400 72.21800 -42.94200 1.000 51.17252 N ? A ? 460 1
   ATOM 3679 CA . TYR B 558 ? -11.81200 72.45500 -42.72800 1.000 49.49447 C ? A ? 460 1
   ATOM 3680 C . TYR B 558 ? -12.64400 71.31500 -43.29300 1.000 55.22098 C ? A ? 460 1
   ATOM 3681 O . TYR B 558 ? -13.63300 70.89600 -42.68300 1.000 52.84209 O ? A ? 460 1
   ATOM 3682 CB . TYR B 558 ? -12.26800 73.75600 -43.37500 1.000 49.01394 C ? A ? 460 1
   ATOM 3683 CG . TYR B 558 ? -13.77600 73.85000 -43.31000 1.000 46.88654 C ? A ? 460 1
   ATOM 3684 CD1 . TYR B 558 ? -14.41000 74.02400 -42.10000 1.000 48.32187 C ? A ? 460 1
   ATOM 3685 CD2 . TYR B 558 ? -14.55800 73.68800 -44.43500 1.000 46.07438 C ? A ? 460 1
   ATOM 3686 CE1 . TYR B 558 ? -15.77100 74.08300 -42.01500 1.000 51.22119 C ? A ? 460 1
   ATOM 3687 CE2 . TYR B 558 ? -15.91800 73.73000 -44.35800 1.000 47.23401 C ? A ? 460 1
   ATOM 3688 CZ . TYR B 558 ? -16.52500 73.93000 -43.14300 1.000 50.13499 C ? A ? 460 1
   ATOM 3689 OH . TYR B 558 ? -17.89700 73.98500 -43.02000 1.000 50.56592 O ? A ? 460 1
   ATOM 3690 N . PHE B 559 ? -12.25500 70.80600 -44.46300 1.000 56.56182 N ? A ? 461 1
   ATOM 3691 CA . PHE B 559 ? -13.05200 69.80000 -45.14800 1.000 51.03493 C ? A ? 461 1
   ATOM 3692 C . PHE B 559 ? -13.19600 68.53400 -44.31400 1.000 56.50170 C ? A ? 461 1
   ATOM 3693 O . PHE B 559 ? -14.29100 67.95500 -44.22400 1.000 56.10655 O ? A ? 461 1
   ATOM 3694 CB . PHE B 559 ? -12.41400 69.49800 -46.49600 1.000 52.50704 C ? A ? 461 1
   ATOM 3695 CG . PHE B 559 ? -12.91400 68.23500 -47.13500 1.000 60.73737 C ? A ? 461 1
   ATOM 3696 CD1 . PHE B 559 ? -14.09400 68.20300 -47.84000 1.000 56.31278 C ? A ? 461 1
   ATOM 3697 CD2 . PHE B 559 ? -12.19200 67.05400 -47.00200 1.000 57.32967 C ? A ? 461 1
   ATOM 3698 CE1 . PHE B 559 ? -14.52000 67.03500 -48.41500 1.000 51.68411 C ? A ? 461 1
   ATOM 3699 CE2 . PHE B 559 ? -12.63000 65.89600 -47.57400 1.000 55.07854 C ? A ? 461 1
   ATOM 3700 CZ . PHE B 559 ? -13.79700 65.89200 -48.28800 1.000 55.70487 C ? A ? 461 1
   ATOM 3701 N . LEU B 560 ? -12.10100 68.08300 -43.70300 1.000 54.36535 N ? A ? 462 1
   ATOM 3702 CA . LEU B 560 ? -12.16800 66.87400 -42.89800 1.000 51.94603 C ? A ? 462 1
   ATOM 3703 C . LEU B 560 ? -13.17700 67.03300 -41.78600 1.000 52.50809 C ? A ? 462 1
   ATOM 3704 O . LEU B 560 ? -14.06600 66.19500 -41.60200 1.000 51.41396 O ? A ? 462 1
   ATOM 3705 CB . LEU B 560 ? -10.81200 66.58500 -42.27900 1.000 48.22866 C ? A ? 462 1
   ATOM 3706 CG . LEU B 560 ? -9.66900 66.29600 -43.19900 1.000 43.93264 C ? A ? 462 1
   ATOM 3707 CD1 . LEU B 560 ? -8.45700 66.28600 -42.34000 1.000 51.83755 C ? A ? 462 1
   ATOM 3708 CD2 . LEU B 560 ? -9.90600 64.96200 -43.81200 1.000 45.89604 C ? A ? 462 1
   ATOM 3709 N . ALA B 561 ? -13.08900 68.14800 -41.07500 1.000 49.24285 N ? A ? 463 1
   ATOM 3710 CA . ALA B 561 ? -13.98900 68.37100 -39.96300 1.000 50.73254 C ? A ? 463 1
   ATOM 3711 C . ALA B 561 ? -15.45000 68.40600 -40.41500 1.000 56.83608 C ? A ? 463 1
   ATOM 3712 O . ALA B 561 ? -16.32500 67.83900 -39.74600 1.000 56.84944 O ? A ? 463 1
   ATOM 3713 CB . ALA B 561 ? -13.58200 69.65800 -39.26500 1.000 51.64503 C ? A ? 463 1
   ATOM 3714 N . SER B 562 ? -15.73500 69.04400 -41.56100 1.000 55.93704 N ? A ? 464 1
   ATOM 3715 CA . SER B 562 ? -17.11500 69.18800 -42.02300 1.000 54.12521 C ? A ? 464 1
   ATOM 3716 C . SER B 562 ? -17.64700 67.91100 -42.66700 1.000 55.53760 C ? A ? 464 1
   ATOM 3717 O . SER B 562 ? -18.84700 67.61500 -42.56200 1.000 50.48616 O ? A ? 464 1
   ATOM 3718 CB . SER B 562 ? -17.21200 70.36600 -42.99400 1.000 50.64027 C ? A ? 464 1
   ATOM 3719 OG . SER B 562 ? -16.32800 70.20800 -44.08400 1.000 51.15036 O ? A ? 464 1
   ATOM 3720 N . ALA B 563 ? -16.77100 67.13800 -43.30700 1.000 52.35631 N ? A ? 465 1
   ATOM 3721 CA . ALA B 563 ? -17.19400 65.86700 -43.86500 1.000 52.83607 C ? A ? 465 1
   ATOM 3722 C . ALA B 563 ? -17.68500 64.90900 -42.79000 1.000 54.52334 C ? A ? 465 1
   ATOM 3723 O . ALA B 563 ? -18.46300 64.00400 -43.08700 1.000 55.21414 O ? A ? 465 1
   ATOM 3724 CB . ALA B 563 ? -16.03500 65.24100 -44.63600 1.000 52.89706 C ? A ? 465 1
   ATOM 3725 N . ASN B 564 ? -17.25500 65.09400 -41.54800 1.000 54.44401 N ? A ? 466 1
   ATOM 3726 CA . ASN B 564 ? -17.59200 64.20200 -40.45300 1.000 50.69259 C ? A ? 466 1
   ATOM 3727 C . ASN B 564 ? -18.63700 64.80400 -39.52600 1.000 57.31252 C ? A ? 466 1
   ATOM 3728 O . ASN B 564 ? -19.68000 64.18400 -39.29100 1.000 61.46156 O ? A ? 466 1
   ATOM 3729 CB . ASN B 564 ? -16.33400 63.84800 -39.66700 1.000 52.10941 C ? A ? 466 1
   ATOM 3730 CG . ASN B 564 ? -15.46500 62.83200 -40.38200 1.000 56.40144 C ? A ? 466 1
   ATOM 3731 OD1 . ASN B 564 ? -14.57500 63.18500 -41.16700 1.000 55.28131 O ? A ? 466 1
   ATOM 3732 ND2 . ASN B 564 ? -15.69400 61.55100 -40.08000 1.000 55.87444 N ? A ? 466 1
   ATOM 3733 N . ILE B 565 ? -18.36800 65.97000 -38.94700 1.000 58.11227 N ? A ? 467 1
   ATOM 3734 CA . ILE B 565 ? -19.34900 66.67000 -38.11200 1.000 61.86040 C ? A ? 467 1
   ATOM 3735 C . ILE B 565 ? -19.97300 67.72700 -39.02500 1.000 61.66493 C ? A ? 467 1
   ATOM 3736 O . ILE B 565 ? -19.47100 68.83700 -39.19400 1.000 60.76254 O ? A ? 467 1
   ATOM 3737 CB . ILE B 565 ? -18.72800 67.25100 -36.84100 1.000 55.40216 C ? A ? 467 1
   ATOM 3738 CG1 . ILE B 565 ? -18.05400 66.14500 -36.04200 1.000 54.72097 C ? A ? 467 1
   ATOM 3739 CG2 . ILE B 565 ? -19.79900 67.79400 -35.93100 1.000 52.29192 C ? A ? 467 1
   ATOM 3740 CD1 . ILE B 565 ? -17.65100 66.56800 -34.65900 1.000 53.84939 C ? A ? 467 1
   ATOM 3741 N . PHE B 566 ? -21.06000 67.33500 -39.67000 1.000 61.68890 N ? A ? 468 1
   ATOM 3742 CA . PHE B 566 ? -21.71500 68.05800 -40.74500 1.000 58.95681 C ? A ? 468 1
   ATOM 3743 C . PHE B 566 ? -23.05700 68.64000 -40.34200 1.000 57.14438 C ? A ? 468 1
   ATOM 3744 O . PHE B 566 ? -23.67800 69.33200 -41.14900 1.000 57.92710 O ? A ? 468 1
   ATOM 3745 CB . PHE B 566 ? -21.93400 67.09700 -41.91700 1.000 64.94520 C ? A ? 468 1
   ATOM 3746 CG . PHE B 566 ? -22.72600 65.86100 -41.53100 1.000 67.64333 C ? A ? 468 1
   ATOM 3747 CD1 . PHE B 566 ? -22.17800 64.89800 -40.68300 1.000 67.33934 C ? A ? 468 1
   ATOM 3748 CD2 . PHE B 566 ? -24.00100 65.65800 -42.01600 1.000 67.14918 C ? A ? 468 1
   ATOM 3749 CE1 . PHE B 566 ? -22.88700 63.78300 -40.30400 1.000 70.15861 C ? A ? 468 1
   ATOM 3750 CE2 . PHE B 566 ? -24.71700 64.53300 -41.65500 1.000 73.83183 C ? A ? 468 1
   ATOM 3751 CZ . PHE B 566 ? -24.15700 63.59200 -40.79500 1.000 76.69822 C ? A ? 468 1
   ATOM 3752 N . GLU B 567 ? -23.52400 68.35400 -39.13400 1.000 60.70250 N ? A ? 469 1
   ATOM 3753 CA . GLU B 567 ? -24.88100 68.65000 -38.70800 1.000 62.50436 C ? A ? 469 1
   ATOM 3754 C . GLU B 567 ? -25.20300 70.12800 -38.85100 1.000 67.13977 C ? A ? 469 1
   ATOM 3755 O . GLU B 567 ? -24.32700 70.98100 -39.03100 1.000 66.21765 O ? A ? 469 1
   ATOM 3756 CB . GLU B 567 ? -25.09300 68.24000 -37.24700 1.000 66.29588 C ? A ? 469 1
   ATOM 3757 CG . GLU B 567 ? -25.39400 66.76400 -37.01800 1.000 67.11849 C ? A ? 469 1
   ATOM 3758 CD . GLU B 567 ? -24.14700 65.87800 -36.89800 1.000 73.99555 C ? A ? 469 1
   ATOM 3759 OE1 . GLU B 567 ? -24.19900 64.88800 -36.13400 1.000 85.94414 O ? A ? 469 1
   ATOM 3760 OE2 . GLU B 567 ? -23.12000 66.14300 -37.57100 1.000 71.12756 O ? A ? 469 1
   ATOM 3761 N . ALA B 568 ? -26.49600 70.42000 -38.77600 1.000 76.15389 N ? A ? 470 1
   ATOM 3762 CA . ALA B 568 ? -26.95800 71.79500 -38.81400 1.000 74.58776 C ? A ? 470 1
   ATOM 3763 C . ALA B 568 ? -26.26300 72.63200 -37.73300 1.000 65.66648 C ? A ? 470 1
   ATOM 3764 O . ALA B 568 ? -25.37700 73.44200 -38.02600 1.000 55.30461 O ? A ? 470 1
   ATOM 3765 CB . ALA B 568 ? -28.49100 71.79900 -38.63700 1.000 72.28577 C ? A ? 470 1
   ATOM 3766 N . ASN B 569 ? -26.57900 72.34900 -36.47400 1.000 67.00525 N ? A ? 471 1
   ATOM 3767 CA . ASN B 569 ? -26.16800 73.18400 -35.35600 1.000 64.89782 C ? A ? 471 1
   ATOM 3768 C . ASN B 569 ? -24.75600 72.91100 -34.87600 1.000 64.84154 C ? A ? 471 1
   ATOM 3769 O . ASN B 569 ? -24.19800 73.72800 -34.13200 1.000 65.59985 O ? A ? 471 1
   ATOM 3770 CB . ASN B 569 ? -27.06700 72.92600 -34.17700 1.000 61.44347 C ? A ? 471 1
   ATOM 3771 CG . ASN B 569 ? -27.14200 71.49600 -33.88500 1.000 56.60303 C ? A ? 471 1
   ATOM 3772 OD1 . ASN B 569 ? -27.66900 70.72700 -34.67400 1.000 60.68263 O ? A ? 471 1
   ATOM 3773 ND2 . ASN B 569 ? -26.55700 71.09800 -32.76800 1.000 60.47788 N ? A ? 471 1
   ATOM 3774 N . ARG B 570 ? -24.16400 71.78100 -35.24500 1.000 63.37392 N ? A ? 472 1
   ATOM 3775 CA . ARG B 570 ? -22.91600 71.42800 -34.58600 1.000 62.41401 C ? A ? 472 1
   ATOM 3776 C . ARG B 570 ? -21.78500 72.30600 -35.07400 1.000 56.84552 C ? A ? 472 1
   ATOM 3777 O . ARG B 570 ? -20.61700 72.03000 -34.79800 1.000 57.40152 O ? A ? 472 1
   ATOM 3778 CB . ARG B 570 ? -22.58000 69.95200 -34.78800 1.000 61.94712 C ? A ? 472 1
   ATOM 3779 CG . ARG B 570 ? -23.55100 69.00000 -34.12600 1.000 57.70018 C ? A ? 472 1
   ATOM 3780 CD . ARG B 570 ? -23.08900 67.55100 -34.22100 1.000 61.47260 C ? A ? 472 1
   ATOM 3781 NE . ARG B 570 ? -21.95000 67.22800 -33.35600 1.000 59.41810 N ? A ? 472 1
   ATOM 3782 CZ . ARG B 570 ? -21.36800 66.02700 -33.28600 1.000 61.81668 C ? A ? 472 1
   ATOM 3783 NH1 . ARG B 570 ? -21.87200 64.99200 -33.95400 1.000 60.35398 N ? A ? 472 1
   ATOM 3784 NH2 . ARG B 570 ? -20.33500 65.82700 -32.46900 1.000 60.63473 N ? A ? 472 1
   ATOM 3785 N . ALA B 571 ? -22.15000 73.41100 -35.72000 1.000 57.24130 N ? A ? 473 1
   ATOM 3786 CA . ALA B 571 ? -21.17200 74.33100 -36.27900 1.000 58.86444 C ? A ? 473 1
   ATOM 3787 C . ALA B 571 ? -20.13100 74.74500 -35.25100 1.000 55.50409 C ? A ? 473 1
   ATOM 3788 O . ALA B 571 ? -18.95100 74.90600 -35.58700 1.000 51.41253 O ? A ? 473 1
   ATOM 3789 CB . ALA B 571 ? -21.89800 75.55300 -36.83600 1.000 65.93139 C ? A ? 473 1
   ATOM 3790 N . ALA B 572 ? -20.55100 74.92800 -33.99300 1.000 59.52191 N ? A ? 474 1
   ATOM 3791 CA . ALA B 572 ? -19.61200 75.22500 -32.90900 1.000 63.41208 C ? A ? 474 1
   ATOM 3792 C . ALA B 572 ? -18.42300 74.25800 -32.90000 1.000 55.82126 C ? A ? 474 1
   ATOM 3793 O . ALA B 572 ? -17.25800 74.68100 -32.87300 1.000 45.25247 O ? A ? 474 1
   ATOM 3794 CB . ALA B 572 ? -20.35100 75.19700 -31.56700 1.000 69.04185 C ? A ? 474 1
   ATOM 3795 N . GLU B 573 ? -18.71000 72.94700 -32.93200 1.000 57.24658 N ? A ? 475 1
   ATOM 3796 CA . GLU B 573 ? -17.64900 71.94300 -32.90600 1.000 52.87143 C ? A ? 475 1
   ATOM 3797 C . GLU B 573 ? -16.83500 71.97000 -34.18500 1.000 50.60183 C ? A ? 475 1
   ATOM 3798 O . GLU B 573 ? -15.61400 72.14000 -34.14300 1.000 50.70192 O ? A ? 475 1
   ATOM 3799 CB . GLU B 573 ? -18.24400 70.55000 -32.70800 1.000 50.27681 C ? A ? 475 1
   ATOM 3800 CG . GLU B 573 ? -18.95300 70.37900 -31.38800 1.000 54.76083 C ? A ? 475 1
   ATOM 3801 CD . GLU B 573 ? -19.91500 69.21000 -31.35900 1.000 53.19045 C ? A ? 475 1
   ATOM 3802 OE1 . GLU B 573 ? -21.05300 69.34500 -31.87000 1.000 55.19126 O ? A ? 475 1
   ATOM 3803 OE2 . GLU B 573 ? -19.52300 68.15700 -30.81100 1.000 46.16737 O ? A ? 475 1
   ATOM 3804 N . ARG B 574 ? -17.51700 71.87400 -35.33100 1.000 51.19177 N ? A ? 476 1
   ATOM 3805 CA . ARG B 574 ? -16.87500 71.80000 -36.64400 1.000 49.94491 C ? A ? 476 1
   ATOM 3806 C . ARG B 574 ? -15.82100 72.88000 -36.81800 1.000 50.23752 C ? A ? 476 1
   ATOM 3807 O . ARG B 574 ? -14.69000 72.60600 -37.23100 1.000 44.95637 O ? A ? 476 1
   ATOM 3808 CB . ARG B 574 ? -17.93900 71.94200 -37.72200 1.000 50.92205 C ? A ? 476 1
   ATOM 3809 CG . ARG B 574 ? -17.44800 71.84900 -39.12000 1.000 48.81242 C ? A ? 476 1
   ATOM 3810 CD . ARG B 574 ? -18.63000 71.59800 -40.06500 1.000 58.17225 C ? A ? 476 1
   ATOM 3811 NE . ARG B 574 ? -19.71100 72.59000 -40.02100 1.000 58.55555 N ? A ? 476 1
   ATOM 3812 CZ . ARG B 574 ? -20.88100 72.42000 -39.40700 1.000 54.93855 C ? A ? 476 1
   ATOM 3813 NH1 . ARG B 574 ? -21.15000 71.30100 -38.73700 1.000 51.11748 N ? A ? 476 1
   ATOM 3814 NH2 . ARG B 574 ? -21.78100 73.39100 -39.45800 1.000 56.38190 N ? A ? 476 1
   ATOM 3815 N . LEU B 575 ? -16.20500 74.13300 -36.57700 1.000 55.73254 N ? A ? 477 1
   ATOM 3816 CA . LEU B 575 ? -15.25600 75.23600 -36.68800 1.000 54.39749 C ? A ? 477 1
   ATOM 3817 C . LEU B 575 ? -14.13800 75.10100 -35.66700 1.000 53.12165 C ? A ? 477 1
   ATOM 3818 O . LEU B 575 ? -12.97600 75.42100 -35.95900 1.000 53.14870 O ? A ? 477 1
   ATOM 3819 CB . LEU B 575 ? -15.98600 76.56700 -36.56500 1.000 51.20018 C ? A ? 477 1
   ATOM 3820 CG . LEU B 575 ? -16.67000 76.75800 -37.91800 1.000 50.51474 C ? A ? 477 1
   ATOM 3821 CD1 . LEU B 575 ? -17.69400 77.84100 -37.86700 1.000 53.30586 C ? A ? 477 1
   ATOM 3822 CD2 . LEU B 575 ? -15.63900 77.02600 -39.00600 1.000 47.42181 C ? A ? 477 1
   ATOM 3823 N . GLY B 576 ? -14.48100 74.70400 -34.44000 1.000 54.44550 N ? A ? 478 1
   ATOM 3824 CA . GLY B 576 ? -13.44400 74.41800 -33.46400 1.000 54.94738 C ? A ? 478 1
   ATOM 3825 C . GLY B 576 ? -12.44100 73.39600 -33.96600 1.000 44.92980 C ? A ? 478 1
   ATOM 3826 O . GLY B 576 ? -11.22500 73.60000 -33.89900 1.000 43.65741 O ? A ? 478 1
   ATOM 3827 N . TRP B 577 ? -12.93900 72.28600 -34.48800 1.000 42.64572 N ? A ? 479 1
   ATOM 3828 CA . TRP B 577 ? -12.04600 71.28800 -35.06000 1.000 46.94355 C ? A ? 479 1
   ATOM 3829 C . TRP B 577 ? -11.15800 71.92400 -36.11900 1.000 50.22206 C ? A ? 479 1
   ATOM 3830 O . TRP B 577 ? -9.92700 71.82900 -36.04800 1.000 50.98852 O ? A ? 479 1
   ATOM 3831 CB . TRP B 577 ? -12.87300 70.11100 -35.59500 1.000 47.23708 C ? A ? 479 1
   ATOM 3832 CG . TRP B 577 ? -12.17400 69.01200 -36.32300 1.000 46.41829 C ? A ? 479 1
   ATOM 3833 CD1 . TRP B 577 ? -10.88300 68.97900 -36.73000 1.000 48.96723 C ? A ? 479 1
   ATOM 3834 CD2 . TRP B 577 ? -12.77600 67.79800 -36.79400 1.000 51.12545 C ? A ? 479 1
   ATOM 3835 NE1 . TRP B 577 ? -10.63600 67.82200 -37.41900 1.000 53.48816 N ? A ? 479 1
   ATOM 3836 CE2 . TRP B 577 ? -11.78600 67.07800 -37.47300 1.000 53.05790 C ? A ? 479 1
   ATOM 3837 CE3 . TRP B 577 ? -14.06200 67.25900 -36.71600 1.000 50.12424 C ? A ? 479 1
   ATOM 3838 CZ2 . TRP B 577 ? -12.03500 65.82400 -38.05300 1.000 49.47815 C ? A ? 479 1
   ATOM 3839 CZ3 . TRP B 577 ? -14.30500 66.02300 -37.29500 1.000 47.14812 C ? A ? 479 1
   ATOM 3840 CH2 . TRP B 577 ? -13.29500 65.31800 -37.95100 1.000 43.78300 C ? A ? 479 1
   ATOM 3841 N . ALA B 578 ? -11.76200 72.61100 -37.09100 1.000 49.63165 N ? A ? 480 1
   ATOM 3842 CA . ALA B 578 ? -10.97300 73.18700 -38.17200 1.000 45.29094 C ? A ? 480 1
   ATOM 3843 C . ALA B 578 ? -9.94000 74.15000 -37.62300 1.000 45.83751 C ? A ? 480 1
   ATOM 3844 O . ALA B 578 ? -8.75600 74.07400 -37.96700 1.000 48.35515 O ? A ? 480 1
   ATOM 3845 CB . ALA B 578 ? -11.88900 73.89300 -39.17000 1.000 47.95887 C ? A ? 480 1
   ATOM 3846 N . ARG B 579 ? -10.36900 75.03400 -36.72700 1.000 45.97906 N ? A ? 481 1
   ATOM 3847 CA . ARG B 579 ? -9.45800 76.01900 -36.16800 1.000 48.54839 C ? A ? 481 1
   ATOM 3848 C . ARG B 579 ? -8.29600 75.36100 -35.43500 1.000 47.75271 C ? A ? 481 1
   ATOM 3849 O . ARG B 579 ? -7.12800 75.58200 -35.77700 1.000 48.25411 O ? A ? 481 1
   ATOM 3850 CB . ARG B 579 ? -10.23200 76.98500 -35.27500 1.000 50.55043 C ? A ? 481 1
   ATOM 3851 CG . ARG B 579 ? -10.90300 78.06400 -36.09500 1.000 52.62864 C ? A ? 481 1
   ATOM 3852 CD . ARG B 579 ? -11.36900 79.22100 -35.24600 1.000 54.25790 C ? A ? 481 1
   ATOM 3853 NE . ARG B 579 ? -12.79800 79.16800 -34.99600 1.000 57.47987 N ? A ? 481 1
   ATOM 3854 CZ . ARG B 579 ? -13.67500 79.88900 -35.68500 1.000 58.32680 C ? A ? 481 1
   ATOM 3855 NH1 . ARG B 579 ? -13.23600 80.71100 -36.62900 1.000 55.22487 N ? A ? 481 1
   ATOM 3856 NH2 . ARG B 579 ? -14.98300 79.80300 -35.42900 1.000 58.87671 N ? A ? 481 1
   ATOM 3857 N . VAL B 580 ? -8.59100 74.51200 -34.45500 1.000 45.40618 N ? A ? 482 1
   ATOM 3858 CA . VAL B 580 ? -7.51300 73.90000 -33.68400 1.000 44.59495 C ? A ? 482 1
   ATOM 3859 C . VAL B 580 ? -6.60600 73.08400 -34.59400 1.000 46.77265 C ? A ? 482 1
   ATOM 3860 O . VAL B 580 ? -5.37900 73.05300 -34.42200 1.000 44.53796 O ? A ? 482 1
   ATOM 3861 CB . VAL B 580 ? -8.08500 73.03200 -32.55500 1.000 36.48698 C ? A ? 482 1
   ATOM 3862 CG1 . VAL B 580 ? -6.95600 72.29300 -31.84900 1.000 36.28301 C ? A ? 482 1
   ATOM 3863 CG2 . VAL B 580 ? -8.85700 73.87700 -31.60200 1.000 31.83004 C ? A ? 482 1
   ATOM 3864 N . ALA B 581 ? -7.19300 72.42300 -35.58700 1.000 47.60858 N ? A ? 483 1
   ATOM 3865 CA . ALA B 581 ? -6.38700 71.66200 -36.52300 1.000 49.02981 C ? A ? 483 1
   ATOM 3866 C . ALA B 581 ? -5.35200 72.54900 -37.17700 1.000 50.39137 C ? A ? 483 1
   ATOM 3867 O . ALA B 581 ? -4.16000 72.22100 -37.19200 1.000 50.45616 O ? A ? 483 1
   ATOM 3868 CB . ALA B 581 ? -7.29000 71.03800 -37.58600 1.000 54.71193 C ? A ? 483 1
   ATOM 3869 N . LEU B 582 ? -5.78400 73.73100 -37.62700 1.000 52.29572 N ? A ? 484 1
   ATOM 3870 CA . LEU B 582 ? -4.89100 74.65700 -38.31700 1.000 58.68123 C ? A ? 484 1
   ATOM 3871 C . LEU B 582 ? -3.75400 75.12100 -37.42200 1.000 57.68655 C ? A ? 484 1
   ATOM 3872 O . LEU B 582 ? -2.59400 75.17200 -37.85500 1.000 59.67946 O ? A ? 484 1
   ATOM 3873 CB . LEU B 582 ? -5.69200 75.84700 -38.82800 1.000 56.50912 C ? A ? 484 1
   ATOM 3874 CG . LEU B 582 ? -6.47500 75.44900 -40.06700 1.000 59.84143 C ? A ? 484 1
   ATOM 3875 CD1 . LEU B 582 ? -7.52100 76.50800 -40.40000 1.000 58.98309 C ? A ? 484 1
   ATOM 3876 CD2 . LEU B 582 ? -5.49800 75.21900 -41.22500 1.000 64.63169 C ? A ? 484 1
   ATOM 3877 N . LEU B 583 ? -4.06600 75.46500 -36.17400 1.000 47.90314 N ? A ? 485 1
   ATOM 3878 CA . LEU B 583 ? -3.00700 75.83200 -35.25700 1.000 45.59179 C ? A ? 485 1
   ATOM 3879 C . LEU B 583 ? -2.00700 74.71100 -35.14500 1.000 52.76329 C ? A ? 485 1
   ATOM 3880 O . LEU B 583 ? -0.80100 74.93600 -35.25200 1.000 60.35911 O ? A ? 485 1
   ATOM 3881 CB . LEU B 583 ? -3.56100 76.15900 -33.88200 1.000 50.99694 C ? A ? 485 1
   ATOM 3882 CG . LEU B 583 ? -4.10200 77.56700 -33.67800 1.000 58.16933 C ? A ? 485 1
   ATOM 3883 CD1 . LEU B 583 ? -5.58000 77.58600 -34.00400 1.000 57.60699 C ? A ? 485 1
   ATOM 3884 CD2 . LEU B 583 ? -3.84200 78.04700 -32.26200 1.000 56.48412 C ? A ? 485 1
   ATOM 3885 N . ALA B 584 ? -2.49500 73.49000 -34.92800 1.000 54.82559 N ? A ? 486 1
   ATOM 3886 CA . ALA B 584 ? -1.60000 72.35100 -34.74900 1.000 56.23993 C ? A ? 486 1
   ATOM 3887 C . ALA B 584 ? -0.71200 72.14600 -35.97100 1.000 61.99443 C ? A ? 486 1
   ATOM 3888 O . ALA B 584 ? 0.48800 71.86800 -35.83700 1.000 59.45801 O ? A ? 486 1
   ATOM 3889 CB . ALA B 584 ? -2.40500 71.09600 -34.44200 1.000 54.76285 C ? A ? 486 1
   ATOM 3890 N . ASP B 585 ? -1.29700 72.22500 -37.17500 1.000 63.61584 N ? A ? 487 1
   ATOM 3891 CA . ASP B 585 ? -0.49200 72.15900 -38.39200 1.000 65.84817 C ? A ? 487 1
   ATOM 3892 C . ASP B 585 ? 0.52500 73.27400 -38.42600 1.000 66.80554 C ? A ? 487 1
   ATOM 3893 O . ASP B 585 ? 1.72200 73.03200 -38.62800 1.000 67.00541 O ? A ? 487 1
   ATOM 3894 CB . ASP B 585 ? -1.37700 72.25300 -39.63500 1.000 75.52481 C ? A ? 487 1
   ATOM 3895 CG . ASP B 585 ? -0.58600 72.64800 -40.90500 1.000 90.05259 C ? A ? 487 1
   ATOM 3896 OD1 . ASP B 585 ? 0.19400 71.81400 -41.44500 1.000 89.65591 O ? A ? 487 1
   ATOM 3897 OD2 . ASP B 585 ? -0.76000 73.81800 -41.35500 1.000 90.58389 O ? A ? 487 1
   ATOM 3898 N . ALA B 586 ? 0.07000 74.49700 -38.15300 1.000 66.55845 N ? A ? 488 1
   ATOM 3899 CA . ALA B 586 ? 0.96900 75.63900 -38.17900 1.000 69.83622 C ? A ? 488 1
   ATOM 3900 C . ALA B 586 ? 2.14100 75.42500 -37.22600 1.000 68.15611 C ? A ? 488 1
   ATOM 3901 O . ALA B 586 ? 3.30700 75.56100 -37.61900 1.000 72.78909 O ? A ? 488 1
   ATOM 3902 CB . ALA B 586 ? 0.19800 76.91600 -37.85400 1.000 63.63909 C ? A ? 488 1
   ATOM 3903 N . VAL B 587 ? 1.84900 75.04400 -35.98000 1.000 63.62031 N ? A ? 489 1
   ATOM 3904 CA . VAL B 587 ? 2.90400 74.84600 -34.98800 1.000 60.02954 C ? A ? 489 1
   ATOM 3905 C . VAL B 587 ? 3.84000 73.71300 -35.39700 1.000 59.25268 C ? A ? 489 1
   ATOM 3906 O . VAL B 587 ? 5.06300 73.84000 -35.29600 1.000 63.39627 O ? A ? 489 1
   ATOM 3907 CB . VAL B 587 ? 2.29500 74.60200 -33.60000 1.000 53.97305 C ? A ? 489 1
   ATOM 3908 CG1 . VAL B 587 ? 3.36400 74.10700 -32.66500 1.000 54.63233 C ? A ? 489 1
   ATOM 3909 CG2 . VAL B 587 ? 1.65600 75.88200 -33.07200 1.000 43.69006 C ? A ? 489 1
   ATOM 3910 N . SER B 588 ? 3.29500 72.58600 -35.85000 1.000 59.46551 N ? A ? 490 1
   ATOM 3911 CA . SER B 588 ? 4.17700 71.50600 -36.28300 1.000 64.55991 C ? A ? 490 1
   ATOM 3912 C . SER B 588 ? 5.08900 71.96200 -37.41300 1.000 68.81935 C ? A ? 490 1
   ATOM 3913 O . SER B 588 ? 6.25500 71.56400 -37.47300 1.000 74.93988 O ? A ? 490 1
   ATOM 3914 CB . SER B 588 ? 3.38800 70.25700 -36.67800 1.000 70.37195 C ? A ? 490 1
   ATOM 3915 OG . SER B 588 ? 3.01400 69.50400 -35.53000 1.000 65.13444 O ? A ? 490 1
   ATOM 3916 N . SER B 589 ? 4.56800 72.75700 -38.34200 1.000 68.87906 N ? A ? 491 1
   ATOM 3917 CA . SER B 589 ? 5.41700 73.29100 -39.40100 1.000 76.75248 C ? A ? 491 1
   ATOM 3918 C . SER B 589 ? 6.56200 74.12700 -38.83400 1.000 73.73769 C ? A ? 491 1
   ATOM 3919 O . SER B 589 ? 7.71400 73.99500 -39.26000 1.000 78.38094 O ? A ? 491 1
   ATOM 3920 CB . SER B 589 ? 4.57800 74.12000 -40.36900 1.000 84.39012 C ? A ? 491 1
   ATOM 3921 OG . SER B 589 ? 3.72200 73.27000 -41.11800 1.000 92.63061 O ? A ? 491 1
   ATOM 3922 N . HIS B 590 ? 6.26500 74.99500 -37.87300 1.000 71.59277 N ? A ? 492 1
   ATOM 3923 CA . HIS B 590 ? 7.30400 75.83300 -37.28000 1.000 75.84752 C ? A ? 492 1
   ATOM 3924 C . HIS B 590 ? 8.40800 75.00700 -36.64000 1.000 68.90013 C ? A ? 492 1
   ATOM 3925 O . HIS B 590 ? 9.59300 75.30900 -36.80400 1.000 75.32047 O ? A ? 492 1
   ATOM 3926 CB . HIS B 590 ? 6.65000 76.74700 -36.24600 1.000 77.29654 C ? A ? 492 1
   ATOM 3927 CG . HIS B 590 ? 7.60000 77.40400 -35.30000 1.000 67.99487 C ? A ? 492 1
   ATOM 3928 ND1 . HIS B 590 ? 8.01700 78.70600 -35.45300 1.000 68.01979 N ? A ? 492 1
   ATOM 3929 CD2 . HIS B 590 ? 8.18200 76.94900 -34.16700 1.000 67.74974 C ? A ? 492 1
   ATOM 3930 CE1 . HIS B 590 ? 8.82100 79.02500 -34.45500 1.000 73.79308 C ? A ? 492 1
   ATOM 3931 NE2 . HIS B 590 ? 8.94400 77.97500 -33.66400 1.000 73.82170 N ? A ? 492 1
   ATOM 3932 N . PHE B 591 ? 8.04300 73.94400 -35.93900 1.000 65.31903 N ? A ? 493 1
   ATOM 3933 CA . PHE B 591 ? 9.03900 73.13400 -35.25900 1.000 63.89315 C ? A ? 493 1
   ATOM 3934 C . PHE B 591 ? 9.86500 72.32400 -36.23700 1.000 70.18266 C ? A ? 493 1
   ATOM 3935 O . PHE B 591 ? 11.05800 72.10200 -36.00200 1.000 70.70107 O ? A ? 493 1
   ATOM 3936 CB . PHE B 591 ? 8.36100 72.18500 -34.28300 1.000 65.85916 C ? A ? 493 1
   ATOM 3937 CG . PHE B 591 ? 7.94400 72.82400 -33.00000 1.000 62.06851 C ? A ? 493 1
   ATOM 3938 CD1 . PHE B 591 ? 8.74100 73.74300 -32.37100 1.000 68.54170 C ? A ? 493 1
   ATOM 3939 CD2 . PHE B 591 ? 6.74600 72.49300 -32.42400 1.000 55.59317 C ? A ? 493 1
   ATOM 3940 CE1 . PHE B 591 ? 8.34000 74.32000 -31.18800 1.000 68.11531 C ? A ? 493 1
   ATOM 3941 CE2 . PHE B 591 ? 6.35300 73.06600 -31.25800 1.000 52.95177 C ? A ? 493 1
   ATOM 3942 CZ . PHE B 591 ? 7.14800 73.97500 -30.63600 1.000 58.05895 C ? A ? 493 1
   ATOM 3943 N . ARG B 592 ? 9.24200 71.88700 -37.33900 1.000 78.91115 N ? A ? 494 1
   ATOM 3944 CA . ARG B 592 ? 9.90700 71.02200 -38.31600 1.000 85.20650 C ? A ? 494 1
   ATOM 3945 C . ARG B 592 ? 11.07400 71.73300 -38.97700 1.000 82.11934 C ? A ? 494 1
   ATOM 3946 O . ARG B 592 ? 12.09200 71.10700 -39.29100 1.000 84.39345 O ? A ? 494 1
   ATOM 3947 CB . ARG B 592 ? 8.90200 70.54000 -39.37000 1.000 92.15845 C ? A ? 494 1
   ATOM 3948 CG . ARG B 592 ? 9.50200 70.14200 -40.72800 1.000 104.66124 C ? A ? 494 1
   ATOM 3949 CD . ARG B 592 ? 8.53800 69.23300 -41.51300 1.000 124.15319 C ? A ? 494 1
   ATOM 3950 NE . ARG B 592 ? 9.03600 68.84500 -42.84000 1.000 131.31583 N ? A ? 494 1
   ATOM 3951 CZ . ARG B 592 ? 9.92900 67.88300 -43.06900 1.000 121.87053 C ? A ? 494 1
   ATOM 3952 NH1 . ARG B 592 ? 10.43500 67.18300 -42.06200 1.000 122.25111 N ? A ? 494 1
   ATOM 3953 NH2 . ARG B 592 ? 10.31200 67.61300 -44.31100 1.000 116.05058 N ? A ? 494 1
   ATOM 3954 N . ARG B 593 ? 10.93500 73.02600 -39.23100 1.000 77.05887 N ? A ? 495 1
   ATOM 3955 CA . ARG B 593 ? 12.02200 73.72000 -39.88800 1.000 79.62119 C ? A ? 495 1
   ATOM 3956 C . ARG B 593 ? 12.61200 74.70100 -38.89500 1.000 74.03794 C ? A ? 495 1
   ATOM 3957 O . ARG B 593 ? 12.64900 75.90600 -39.14900 1.000 78.55193 O ? A ? 495 1
   ATOM 3958 CB . ARG B 593 ? 11.54700 74.45900 -41.12000 1.000 93.32791 C ? A ? 495 1
   ATOM 3959 CG . ARG B 593 ? 11.01700 73.61900 -42.27000 1.000 99.18358 C ? A ? 495 1
   ATOM 3960 CD . ARG B 593 ? 9.96800 74.48500 -42.98800 1.000 104.52343 C ? A ? 495 1
   ATOM 3961 NE . ARG B 593 ? 9.14800 75.24700 -42.02400 1.000 105.56672 N ? A ? 495 1
   ATOM 3962 CZ . ARG B 593 ? 9.37100 76.51600 -41.65500 1.000 100.88650 C ? A ? 495 1
   ATOM 3963 NH1 . ARG B 593 ? 8.57700 77.10900 -40.76600 1.000 92.35125 N ? A ? 495 1
   ATOM 3964 NH2 . ARG B 593 ? 10.42100 77.17800 -42.14000 1.000 98.10496 N ? A ? 495 1
   ATOM 3965 N . ILE B 594 ? 12.98200 74.19300 -37.72900 1.000 68.47170 N ? A ? 496 1
   ATOM 3966 CA . ILE B 594 ? 13.68800 74.94200 -36.70200 1.000 67.46989 C ? A ? 496 1
   ATOM 3967 C . ILE B 594 ? 14.33700 73.93200 -35.77300 1.000 72.37312 C ? A ? 496 1
   ATOM 3968 O . ILE B 594 ? 15.34000 74.23500 -35.12400 1.000 80.62163 O ? A ? 496 1
   ATOM 3969 CB . ILE B 594 ? 12.78400 75.90200 -35.90800 1.000 64.07312 C ? A ? 496 1
   ATOM 3970 CG1 . ILE B 594 ? 13.61100 77.06100 -35.36100 1.000 68.12071 C ? A ? 496 1
   ATOM 3971 CG2 . ILE B 594 ? 12.12600 75.20800 -34.75500 1.000 73.07557 C ? A ? 496 1
   ATOM 3972 CD1 . ILE B 594 ? 12.83700 77.98600 -34.45000 1.000 76.29016 C ? A ? 496 1
   ATOM 3973 N . GLY B 595 ? 13.83900 72.70000 -35.76800 1.000 73.02391 N ? A ? 497 1
   ATOM 3974 CA . GLY B 595 ? 14.44900 71.64200 -34.98700 1.000 77.73324 C ? A ? 497 1
   ATOM 3975 C . GLY B 595 ? 13.80100 71.26700 -33.66500 1.000 79.30909 C ? A ? 497 1
   ATOM 3976 O . GLY B 595 ? 14.39700 70.48400 -32.90800 1.000 78.22489 O ? A ? 497 1
   ATOM 3977 N . GLY B 596 ? 12.65500 71.83600 -33.31400 1.000 75.86971 N ? A ? 498 1
   ATOM 3978 CA . GLY B 596 ? 11.99800 71.39000 -32.11200 1.000 71.70371 C ? A ? 498 1
   ATOM 3979 C . GLY B 596 ? 11.84900 72.46100 -31.05900 1.000 76.22888 C ? A ? 498 1
   ATOM 3980 O . GLY B 596 ? 12.40300 73.56000 -31.16100 1.000 80.31542 O ? A ? 498 1
   ATOM 3981 N . PRO B 597 ? 11.11600 72.13500 -29.99300 1.000 76.87339 N ? A ? 499 1
   ATOM 3982 CA . PRO B 597 ? 11.00700 73.06600 -28.86000 1.000 78.16648 C ? A ? 499 1
   ATOM 3983 C . PRO B 597 ? 12.32500 73.29300 -28.17400 1.000 82.38982 C ? A ? 499 1
   ATOM 3984 O . PRO B 597 ? 12.37600 74.12800 -27.26000 1.000 89.31373 O ? A ? 499 1
   ATOM 3985 CB . PRO B 597 ? 10.01200 72.38300 -27.92200 1.000 73.84310 C ? A ? 499 1
   ATOM 3986 CG . PRO B 597 ? 9.28900 71.41000 -28.77900 1.000 71.14076 C ? A ? 499 1
   ATOM 3987 CD . PRO B 597 ? 10.23400 70.97000 -29.84600 1.000 70.56414 C ? A ? 499 1
   ATOM 3988 N . LYS B 598 ? 13.35200 72.50700 -28.52200 1.000 80.54676 N ? A ? 500 1
   ATOM 3989 CA . LYS B 598 ? 14.71200 72.79900 -28.09300 1.000 83.32754 C ? A ? 500 1
   ATOM 3990 C . LYS B 598 ? 15.03800 74.26300 -28.34700 1.000 82.20169 C ? A ? 500 1
   ATOM 3991 O . LYS B 598 ? 15.45400 74.99600 -27.44300 1.000 85.23007 O ? A ? 500 1
   ATOM 3992 CB . LYS B 598 ? 15.69000 71.89200 -28.85500 1.000 84.84179 C ? A ? 500 1
   ATOM 3993 CG . LYS B 598 ? 15.93200 70.50900 -28.22900 1.000 91.83311 C ? A ? 500 1
   ATOM 3994 CD . LYS B 598 ? 16.30600 69.40900 -29.25300 1.000 91.35304 C ? A ? 500 1
   ATOM 3995 CE . LYS B 598 ? 17.80900 69.24300 -29.48800 1.000 89.46331 C ? A ? 500 1
   ATOM 3996 NZ . LYS B 598 ? 18.33000 70.15200 -30.55300 1.000 84.10138 N ? A ? 500 1
   ATOM 3997 N . ASN B 599 ? 14.83400 74.70700 -29.57500 1.000 79.22805 N ? A ? 501 1
   ATOM 3998 CA . ASN B 599 ? 15.04200 76.09100 -29.97700 1.000 85.86297 C ? A ? 501 1
   ATOM 3999 C . ASN B 599 ? 13.72400 76.81800 -30.25000 1.000 87.11140 C ? A ? 501 1
   ATOM 4000 O . ASN B 599 ? 13.55000 77.47200 -31.28300 1.000 85.92511 O ? A ? 501 1
   ATOM 4001 CB . ASN B 599 ? 16.00600 76.14400 -31.15300 1.000 84.80859 C ? A ? 501 1
   ATOM 4002 CG . ASN B 599 ? 15.70400 75.09600 -32.15800 1.000 81.76255 C ? A ? 501 1
   ATOM 4003 OD1 . ASN B 599 ? 14.65100 75.12900 -32.78800 1.000 89.77530 O ? A ? 501 1
   ATOM 4004 ND2 . ASN B 599 ? 16.59800 74.11600 -32.28600 1.000 71.30853 N ? A ? 501 1
   ATOM 4005 N . SER B 600 ? 12.73800 76.62600 -29.38300 1.000 87.71156 N ? A ? 502 1
   ATOM 4006 CA . SER B 600 ? 11.51700 77.41000 -29.48400 1.000 90.40434 C ? A ? 502 1
   ATOM 4007 C . SER B 600 ? 11.82300 78.72500 -28.79200 1.000 92.46168 C ? A ? 502 1
   ATOM 4008 O . SER B 600 ? 11.89500 78.79000 -27.56000 1.000 96.86011 O ? A ? 502 1
   ATOM 4009 CB . SER B 600 ? 10.33000 76.70000 -28.83500 1.000 92.63199 C ? A ? 502 1
   ATOM 4010 OG . SER B 600 ? 10.39100 76.76900 -27.41700 1.000 99.45660 O ? A ? 502 1
   ATOM 4011 N . THR B 601 ? 12.00700 79.77200 -29.57700 1.000 89.87871 N ? A ? 503 1
   ATOM 4012 CA . THR B 601 ? 12.33700 81.06400 -29.00400 1.000 90.95238 C ? A ? 503 1
   ATOM 4013 C . THR B 601 ? 11.11900 81.76200 -28.43600 1.000 95.36629 C ? A ? 503 1
   ATOM 4014 O . THR B 601 ? 11.26500 82.75000 -27.70400 1.000 97.37506 O ? A ? 503 1
   ATOM 4015 CB . THR B 601 ? 12.99600 81.94900 -30.06900 1.000 92.26387 C ? A ? 503 1
   ATOM 4016 OG1 . THR B 601 ? 13.01900 83.31500 -29.62300 1.000 101.97639 O ? A ? 503 1
   ATOM 4017 CG2 . THR B 601 ? 12.26500 81.83500 -31.41100 1.000 81.21164 C ? A ? 503 1
   ATOM 4018 N . SER B 602 ? 9.93400 81.22600 -28.68400 1.000 86.13338 N ? A ? 504 1
   ATOM 4019 CA . SER B 602 ? 8.73200 82.00000 -28.50300 1.000 84.86730 C ? A ? 504 1
   ATOM 4020 C . SER B 602 ? 7.85300 81.38200 -27.42100 1.000 94.65985 C ? A ? 504 1
   ATOM 4021 O . SER B 602 ? 8.08400 80.24900 -26.96800 1.000 87.32177 O ? A ? 504 1
   ATOM 4022 CB . SER B 602 ? 8.00300 82.10200 -29.85100 1.000 78.09071 C ? A ? 504 1
   ATOM 4023 OG . SER B 602 ? 6.80400 82.84000 -29.75000 1.000 80.05225 O ? A ? 504 1
   ATOM 4024 N . ASN B 603 ? 6.88400 82.19500 -26.96300 1.000 99.60161 N ? A ? 505 1
   ATOM 4025 CA . ASN B 603 ? 5.81300 81.77100 -26.04600 1.000 95.72874 C ? A ? 505 1
   ATOM 4026 C . ASN B 603 ? 4.55800 81.41700 -26.83400 1.000 85.31223 C ? A ? 505 1
   ATOM 4027 O . ASN B 603 ? 3.50100 82.05900 -26.74800 1.000 84.73623 O ? A ? 505 1
   ATOM 4028 CB . ASN B 603 ? 5.51700 82.84000 -24.98800 1.000 94.66544 C ? A ? 505 1
   ATOM 4029 CG . ASN B 603 ? 4.28300 82.49300 -24.13800 1.000 87.95297 C ? A ? 505 1
   ATOM 4030 OD1 . ASN B 603 ? 4.39400 81.93000 -23.05200 1.000 95.15226 O ? A ? 505 1
   ATOM 4031 ND2 . ASN B 603 ? 3.10300 82.86400 -24.63200 1.000 83.47751 N ? A ? 505 1
   ATOM 4032 N . LEU B 604 ? 4.75700 80.42600 -27.69800 1.000 87.94884 N ? A ? 506 1
   ATOM 4033 CA . LEU B 604 ? 3.74600 79.78100 -28.52200 1.000 78.83863 C ? A ? 506 1
   ATOM 4034 C . LEU B 604 ? 2.71100 78.99000 -27.73100 1.000 69.96326 C ? A ? 506 1
   ATOM 4035 O . LEU B 604 ? 1.83200 78.40200 -28.36100 1.000 63.31348 O ? A ? 506 1
   ATOM 4036 CB . LEU B 604 ? 4.43300 78.97000 -29.61500 1.000 65.62139 C ? A ? 506 1
   ATOM 4037 CG . LEU B 604 ? 5.08700 77.64600 -29.35300 1.000 68.01820 C ? A ? 506 1
   ATOM 4038 CD1 . LEU B 604 ? 5.75800 77.33700 -30.64500 1.000 69.84984 C ? A ? 506 1
   ATOM 4039 CD2 . LEU B 604 ? 6.15000 77.75200 -28.23700 1.000 76.92132 C ? A ? 506 1
   ATOM 4040 N . GLU B 605 ? 2.76500 78.93200 -26.39900 1.000 69.12141 N ? A ? 507 1
   ATOM 4041 CA . GLU B 605 ? 1.62300 78.34100 -25.72100 1.000 62.40786 C ? A ? 507 1
   ATOM 4042 C . GLU B 605 ? 0.37700 79.12500 -26.04700 1.000 58.69015 C ? A ? 507 1
   ATOM 4043 O . GLU B 605 ? -0.60000 78.56900 -26.54700 1.000 56.08256 O ? A ? 507 1
   ATOM 4044 CB . GLU B 605 ? 1.76300 78.36100 -24.19900 1.000 76.44542 C ? A ? 507 1
   ATOM 4045 CG . GLU B 605 ? 0.34100 78.12400 -23.56000 1.000 71.78512 C ? A ? 507 1
   ATOM 4046 CD . GLU B 605 ? 0.21900 78.29800 -22.03700 1.000 76.65362 C ? A ? 507 1
   ATOM 4047 OE1 . GLU B 605 ? 0.96600 77.63900 -21.25400 1.000 76.63438 O ? A ? 507 1
   ATOM 4048 OE2 . GLU B 605 ? -0.67900 79.08700 -21.63600 1.000 71.34638 O ? A ? 507 1
   ATOM 4049 N . GLU B 606 ? 0.45200 80.44600 -25.88100 1.000 71.90968 N ? A ? 508 1
   ATOM 4050 CA . GLU B 606 ? -0.66500 81.36800 -26.01300 1.000 76.37918 C ? A ? 508 1
   ATOM 4051 C . GLU B 606 ? -1.53200 80.98700 -27.19500 1.000 77.32641 C ? A ? 508 1
   ATOM 4052 O . GLU B 606 ? -2.56400 80.33000 -27.01600 1.000 78.15394 O ? A ? 508 1
   ATOM 4053 CB . GLU B 606 ? -0.16000 82.78900 -26.17300 1.000 71.71974 C ? A ? 508 1
   ATOM 4054 CG . GLU B 606 ? -1.23100 83.81100 -25.93500 1.000 81.22046 C ? A ? 508 1
   ATOM 4055 CD . GLU B 606 ? -0.81300 85.17700 -26.46100 1.000 105.28349 C ? A ? 508 1
   ATOM 4056 OE1 . GLU B 606 ? -0.02400 85.20100 -27.43900 1.000 110.14109 O ? A ? 508 1
   ATOM 4057 OE2 . GLU B 606 ? -1.26400 86.21800 -25.91000 1.000 105.49905 O ? A ? 508 1
   ATOM 4058 N . LEU B 607 ? -1.09700 81.37200 -28.39300 1.000 67.00945 N ? A ? 509 1
   ATOM 4059 CA . LEU B 607 ? -1.72000 81.07400 -29.68100 1.000 56.21249 C ? A ? 509 1
   ATOM 4060 C . LEU B 607 ? -3.16500 80.57700 -29.70200 1.000 55.59279 C ? A ? 509 1
   ATOM 4061 O . LEU B 607 ? -3.82100 80.77000 -30.72100 1.000 57.01386 O ? A ? 509 1
   ATOM 4062 CB . LEU B 607 ? -0.87600 80.02100 -30.38300 1.000 57.49608 C ? A ? 509 1
   ATOM 4063 CG . LEU B 607 ? 0.01900 80.52100 -31.49800 1.000 52.52191 C ? A ? 509 1
   ATOM 4064 CD1 . LEU B 607 ? 0.79600 81.66400 -30.92700 1.000 62.51225 C ? A ? 509 1
   ATOM 4065 CD2 . LEU B 607 ? 0.97400 79.43300 -31.93000 1.000 50.84505 C ? A ? 509 1
   ATOM 4066 N . ILE B 608 ? -3.68100 79.93700 -28.63700 1.000 58.05583 N ? A ? 510 1
   ATOM 4067 CA . ILE B 608 ? -5.06900 79.47300 -28.64700 1.000 53.92664 C ? A ? 510 1
   ATOM 4068 C . ILE B 608 ? -5.97800 80.66000 -28.55900 1.000 55.57120 C ? A ? 510 1
   ATOM 4069 O . ILE B 608 ? -7.17600 80.55000 -28.83500 1.000 58.79911 O ? A ? 510 1
   ATOM 4070 CB . ILE B 608 ? -5.52300 78.57700 -27.48500 1.000 54.85025 C ? A ? 510 1
   ATOM 4071 CG1 . ILE B 608 ? -5.70700 79.43600 -26.21200 1.000 70.52339 C ? A ? 510 1
   ATOM 4072 CG2 . ILE B 608 ? -4.53900 77.52700 -27.24200 1.000 47.87557 C ? A ? 510 1
   ATOM 4073 CD1 . ILE B 608 ? -6.95900 79.10600 -25.28500 1.000 64.91960 C ? A ? 510 1
   ATOM 4074 N . SER B 609 ? -5.44600 81.78300 -28.09600 1.000 55.82213 N ? A ? 511 1
   ATOM 4075 CA . SER B 609 ? -6.22400 82.99000 -28.03800 1.000 56.33355 C ? A ? 511 1
   ATOM 4076 C . SER B 609 ? -6.54400 83.48500 -29.42100 1.000 58.46683 C ? A ? 511 1
   ATOM 4077 O . SER B 609 ? -7.28600 84.46000 -29.56200 1.000 73.72576 O ? A ? 511 1
   ATOM 4078 CB . SER B 609 ? -5.44500 84.03000 -27.24800 1.000 66.27729 C ? A ? 511 1
   ATOM 4079 OG . SER B 609 ? -4.06100 83.89000 -27.52500 1.000 70.89811 O ? A ? 511 1
   ATOM 4080 N . LEU B 610 ? -6.03700 82.79500 -30.44500 1.000 50.82539 N ? A ? 512 1
   ATOM 4081 CA . LEU B 610 ? -6.53600 83.00300 -31.78900 1.000 48.59463 C ? A ? 512 1
   ATOM 4082 C . LEU B 610 ? -7.92800 82.41500 -31.92600 1.000 56.93005 C ? A ? 512 1
   ATOM 4083 O . LEU B 610 ? -8.74500 82.95000 -32.67600 1.000 64.70568 O ? A ? 512 1
   ATOM 4084 CB . LEU B 610 ? -5.60400 82.36000 -32.80200 1.000 51.52658 C ? A ? 512 1
   ATOM 4085 CG . LEU B 610 ? -4.20400 82.94400 -33.02000 1.000 61.57923 C ? A ? 512 1
   ATOM 4086 CD1 . LEU B 610 ? -3.34500 81.91400 -33.78000 1.000 64.30218 C ? A ? 512 1
   ATOM 4087 CD2 . LEU B 610 ? -4.17400 84.29800 -33.72000 1.000 50.64328 C ? A ? 512 1
   ATOM 4088 N . VAL B 611 ? -8.23000 81.34100 -31.19900 1.000 61.95997 N ? A ? 513 1
   ATOM 4089 CA . VAL B 611 ? -9.61400 80.84900 -31.15800 1.000 60.10977 C ? A ? 513 1
   ATOM 4090 C . VAL B 611 ? -10.45200 81.81000 -30.31100 1.000 60.80831 C ? A ? 513 1
   ATOM 4091 O . VAL B 611 ? -10.08700 82.10600 -29.15200 1.000 60.04405 O ? A ? 513 1
   ATOM 4092 CB . VAL B 611 ? -9.65900 79.41200 -30.61500 1.000 53.60546 C ? A ? 513 1
   ATOM 4093 CG1 . VAL B 611 ? -10.95000 78.72900 -31.02000 1.000 57.44142 C ? A ? 513 1
   ATOM 4094 CG2 . VAL B 611 ? -8.49800 78.61400 -31.16300 1.000 48.30065 C ? A ? 513 1
   ATOM 4095 N . PRO B 612 ? -11.58800 82.27200 -30.82200 1.000 56.51075 N ? A ? 514 1
   ATOM 4096 CA . PRO B 612 ? -12.38900 83.26400 -30.10800 1.000 55.51916 C ? A ? 514 1
   ATOM 4097 C . PRO B 612 ? -12.76100 82.80300 -28.71800 1.000 57.79426 C ? A ? 514 1
   ATOM 4098 O . PRO B 612 ? -12.92800 81.60700 -28.45700 1.000 64.04138 O ? A ? 514 1
   ATOM 4099 CB . PRO B 612 ? -13.63500 83.39000 -30.97300 1.000 66.09025 C ? A ? 514 1
   ATOM 4100 CG . PRO B 612 ? -13.21200 82.95600 -32.31600 1.000 63.59233 C ? A ? 514 1
   ATOM 4101 CD . PRO B 612 ? -12.17900 81.90900 -32.11600 1.000 57.64113 C ? A ? 514 1
   ATOM 4102 N . PHE B 613 ? -12.88000 83.77200 -27.82600 1.000 48.43403 N ? A ? 515 1
   ATOM 4103 CA . PHE B 613 ? -13.23000 83.48900 -26.44700 1.000 47.85735 C ? A ? 515 1
   ATOM 4104 C . PHE B 613 ? -14.68900 83.10300 -26.36800 1.000 54.94808 C ? A ? 515 1
   ATOM 4105 O . PHE B 613 ? -15.55200 83.84600 -26.83700 1.000 58.23242 O ? A ? 515 1
   ATOM 4106 CB . PHE B 613 ? -12.96500 84.69300 -25.55500 1.000 51.39302 C ? A ? 515 1
   ATOM 4107 CG . PHE B 613 ? -13.42800 84.51000 -24.14000 1.000 51.63741 C ? A ? 515 1
   ATOM 4108 CD1 . PHE B 613 ? -14.76100 84.74200 -23.79300 1.000 57.11832 C ? A ? 515 1
   ATOM 4109 CD2 . PHE B 613 ? -12.55100 84.14700 -23.15300 1.000 55.35440 C ? A ? 515 1
   ATOM 4110 CE1 . PHE B 613 ? -15.21800 84.57800 -22.49000 1.000 58.00127 C ? A ? 515 1
   ATOM 4111 CE2 . PHE B 613 ? -12.99100 83.98900 -21.84100 1.000 62.77723 C ? A ? 515 1
   ATOM 4112 CZ . PHE B 613 ? -14.33700 84.20800 -21.50800 1.000 59.19354 C ? A ? 515 1
   ATOM 4113 N . ASP B 614 ? -14.94900 81.89900 -25.88200 1.000 58.47350 N ? A ? 516 1
   ATOM 4114 CA . ASP B 614 ? -16.23300 81.53500 -25.30300 1.000 58.89493 C ? A ? 516 1
   ATOM 4115 C . ASP B 614 ? -16.04300 81.41600 -23.79500 1.000 57.90685 C ? A ? 516 1
   ATOM 4116 O . ASP B 614 ? -14.99700 80.96000 -23.32200 1.000 57.25138 O ? A ? 516 1
   ATOM 4117 CB . ASP B 614 ? -16.76500 80.23100 -25.90100 1.000 68.10404 C ? A ? 516 1
   ATOM 4118 CG . ASP B 614 ? -18.18600 79.86200 -25.41700 1.000 76.20693 C ? A ? 516 1
   ATOM 4119 OD1 . ASP B 614 ? -18.32900 79.42000 -24.25200 1.000 71.68113 O ? A ? 516 1
   ATOM 4120 OD2 . ASP B 614 ? -19.14900 79.94700 -26.21600 1.000 85.58917 O ? A ? 516 1
   ATOM 4121 N . ASP B 615 ? -17.07200 81.80000 -23.04600 1.000 60.20635 N ? A ? 517 1
   ATOM 4122 CA . ASP B 615 ? -16.97400 81.82700 -21.59500 1.000 60.64639 C ? A ? 517 1
   ATOM 4123 C . ASP B 615 ? -16.83800 80.43400 -21.00200 1.000 59.63658 C ? A ? 517 1
   ATOM 4124 O . ASP B 615 ? -16.20600 80.27000 -19.95200 1.000 61.52690 O ? A ? 517 1
   ATOM 4125 CB . ASP B 615 ? -18.21400 82.53400 -21.04100 1.000 70.95073 C ? A ? 517 1
   ATOM 4126 CG . ASP B 615 ? -18.00700 83.11300 -19.64700 1.000 82.24678 C ? A ? 517 1
   ATOM 4127 OD1 . ASP B 615 ? -17.33000 84.18200 -19.51100 1.000 72.61884 O ? A ? 517 1
   ATOM 4128 OD2 . ASP B 615 ? -18.59600 82.50800 -18.70000 1.000 82.02153 O ? A ? 517 1
   ATOM 4129 N . ALA B 616 ? -17.43600 79.42800 -21.62400 1.000 56.96525 N ? A ? 518 1
   ATOM 4130 CA . ALA B 616 ? -17.19900 78.06200 -21.19000 1.000 54.73530 C ? A ? 518 1
   ATOM 4131 C . ALA B 616 ? -16.11100 77.36100 -21.99400 1.000 58.15214 C ? A ? 518 1
   ATOM 4132 O . ALA B 616 ? -15.50500 76.40900 -21.49700 1.000 61.22364 O ? A ? 518 1
   ATOM 4133 CB . ALA B 616 ? -18.49300 77.24700 -21.25500 1.000 53.27857 C ? A ? 518 1
   ATOM 4134 N . TYR B 617 ? -15.79100 77.83600 -23.19300 1.000 57.22066 N ? A ? 519 1
   ATOM 4135 CA . TYR B 617 ? -14.88900 77.03500 -24.00600 1.000 53.56561 C ? A ? 519 1
   ATOM 4136 C . TYR B 617 ? -13.43000 77.35800 -23.77800 1.000 50.46838 C ? A ? 519 1
   ATOM 4137 O . TYR B 617 ? -12.61000 76.44700 -23.70100 1.000 51.39400 O ? A ? 519 1
   ATOM 4138 CB . TYR B 617 ? -15.17100 77.25800 -25.50000 1.000 56.29288 C ? A ? 519 1
   ATOM 4139 CG . TYR B 617 ? -16.49500 76.75300 -25.97900 1.000 59.35994 C ? A ? 519 1
   ATOM 4140 CD1 . TYR B 617 ? -17.18400 75.78700 -25.25800 1.000 68.25926 C ? A ? 519 1
   ATOM 4141 CD2 . TYR B 617 ? -17.08300 77.25900 -27.13500 1.000 62.24821 C ? A ? 519 1
   ATOM 4142 CE1 . TYR B 617 ? -18.42900 75.30200 -25.69100 1.000 76.90518 C ? A ? 519 1
   ATOM 4143 CE2 . TYR B 617 ? -18.33800 76.80800 -27.57300 1.000 72.80692 C ? A ? 519 1
   ATOM 4144 CZ . TYR B 617 ? -19.00900 75.81200 -26.85200 1.000 81.93615 C ? A ? 519 1
   ATOM 4145 OH . TYR B 617 ? -20.24500 75.30800 -27.26800 1.000 80.18867 O ? A ? 519 1
   ATOM 4146 N . SER B 618 ? -13.09200 78.62000 -23.57000 1.000 46.73669 N ? A ? 520 1
   ATOM 4147 CA . SER B 618 ? -11.71000 79.01200 -23.79800 1.000 50.75814 C ? A ? 520 1
   ATOM 4148 C . SER B 618 ? -10.74900 78.39500 -22.79100 1.000 55.13293 C ? A ? 520 1
   ATOM 4149 O . SER B 618 ? -9.68900 77.87600 -23.17700 1.000 53.14442 O ? A ? 520 1
   ATOM 4150 CB . SER B 618 ? -11.58800 80.52500 -23.84900 1.000 55.40344 C ? A ? 520 1
   ATOM 4151 OG . SER B 618 ? -11.67500 80.93700 -25.20000 1.000 54.75324 O ? A ? 520 1
   ATOM 4152 N . GLY B 619 ? -11.05600 78.50400 -21.49900 1.000 53.55024 N ? A ? 521 1
   ATOM 4153 CA . GLY B 619 ? -10.12900 77.99200 -20.50200 1.000 56.01051 C ? A ? 521 1
   ATOM 4154 C . GLY B 619 ? -9.75400 76.52800 -20.68200 1.000 52.39825 C ? A ? 521 1
   ATOM 4155 O . GLY B 619 ? -8.57300 76.16500 -20.66800 1.000 50.33168 O ? A ? 521 1
   ATOM 4156 N . SER B 620 ? -10.74000 75.67700 -20.93300 1.000 48.74651 N ? A ? 522 1
   ATOM 4157 CA . SER B 620 ? -10.40600 74.26900 -21.03800 1.000 42.25882 C ? A ? 522 1
   ATOM 4158 C . SER B 620 ? -9.64400 73.98600 -22.31200 1.000 44.18996 C ? A ? 522 1
   ATOM 4159 O . SER B 620 ? -8.71300 73.18000 -22.31400 1.000 46.26727 O ? A ? 522 1
   ATOM 4160 CB . SER B 620 ? -11.68000 73.42700 -20.98700 1.000 47.68998 C ? A ? 522 1
   ATOM 4161 OG . SER B 620 ? -12.55700 73.84500 -19.95400 1.000 50.40795 O ? A ? 522 1
   ATOM 4162 N . LEU B 621 ? -9.96400 74.69700 -23.38200 1.000 47.13921 N ? A ? 523 1
   ATOM 4163 CA . LEU B 621 ? -9.21200 74.53600 -24.61300 1.000 42.73171 C ? A ? 523 1
   ATOM 4164 C . LEU B 621 ? -7.77100 74.98900 -24.42100 1.000 48.37019 C ? A ? 523 1
   ATOM 4165 O . LEU B 621 ? -6.85100 74.39500 -24.98700 1.000 50.00059 O ? A ? 523 1
   ATOM 4166 CB . LEU B 621 ? -9.93200 75.26900 -25.73100 1.000 37.53761 C ? A ? 523 1
   ATOM 4167 CG . LEU B 621 ? -9.22700 75.81200 -26.94200 1.000 36.72796 C ? A ? 523 1
   ATOM 4168 CD1 . LEU B 621 ? -8.54700 74.74400 -27.62000 1.000 36.07776 C ? A ? 523 1
[truncated: 2,498,299 more chars]
