# Supplementary material for: Structural and functional investigations of syn-copalyl diphosphate synthase from Oryza sativa
Source: Commun Chem. 2023 Nov 6;6:240. doi: 10.1038/s42004-023-01042-w (PMC10628199; doi:10.1038/s42004-023-01042-w)
Supplement: Supplementary file 10 — Supplementary Data 7 [file 42004_2023_1042_MOESM10_ESM.xlsx]

## Sheet: Figure 3a
WT	Q639A	H661A/T664A	Q678A/S681A	S674A/E677A	R114A	L115A/D116A	Q291A	D298A/K302A	H334A	R535A	R733A
0.767289	0.596091	0.500937	0.412971	0.94471	0.654669	0.733336	0.26456	0.433016	1.0111	0.869128	0.492774
0.740816	0.596416	0.602812	0.473759	0.960479	0.497012	0.780383	0.216829	0.40665	0.970334	0.772135	0.932226
1.69111	0.489942	0.614968	0.490824	1.20378	0.641751	0.564394	0.302202	0.587468	0.881351	0.828036	0.723048
0.800788	0.496032					0.618037
	0.661972
	0.569148

## Sheet: Figure 4i
WTMg	WT	V196I	V196A	H275L	I311V	I311A	L314F	L314A	L314V	Y317F	Y317A	H357W	H357A	L400F	L400A
0.947613	0.767289	0.0355953	0.0114354	0.113268	0.591448	0.00736065	0.0204645	0.183755	0.562905	0.246663	0.00723012	0.281221	0.112113	0.448175	0.00774656
0.947723	0.740816	0.0261141	0.00954841	0.120725	0.573681	0.008717	0.0328987	0.0774384	0.625769	0.335556	0.023827	0.291085	0.133457	0.302137	0.00788276
1.10467	1.69111	0.0458522	0.0172269	0.121557	0.356936	0.00894401	0.0310912	0.0643532	0.726339	0.387207	0.0236653	0.290859	0.232465	0.886904	0.00502533
	0.800788				0.442181			0.123374				0.315934	0.0355992	0.761758
								0.106288					0.0763066	1.2592
								0.0902354					0.074636	0.62328
														1.26003
